# Supplementary material for: Integrative Analyses of Multilevel Omics Reveal Preneoplastic Breast to Possess a Molecular Landscape That is Globally Shared with Invasive Basal-Like Breast Cancer (Running Title: Molecular Landscape of Basal-Like Breast Cancer Progression)
Source: Cancers (Basel). 2020 Mar 19;12(3):722. doi: 10.3390/cancers12030722 (PMC7140033; doi:10.3390/cancers12030722)
Supplement: Supplementary file 1 [file cancers-12-00722-s001.zip]

Archive with 6 entries (6 files):
- suppl table and figures proof/Cancers All Suppl figures proof.pptx
- suppl table and figures proof/Cancers-Suppl figures-legends-Proof.docx
- suppl table and figures proof/Supplementart Table S2.csv
- suppl table and figures proof/Supplementary Table S1.csv
- suppl table and figures proof/Supplementary Table S3.xlsx
- suppl table and figures proof/Supplementary Table S4.xlsx
