# Supplementary material for: Integrative Analyses of Multilevel Omics Reveal Preneoplastic Breast to Possess a Molecular Landscape That is Globally Shared with Invasive Basal-Like Breast Cancer (Running Title: Molecular Landscape of Basal-Like Breast Cancer Progression)
Source: Cancers (Basel). 2020 Mar 19;12(3):722. doi: 10.3390/cancers12030722 (PMC7140033; doi:10.3390/cancers12030722)
Supplement: Supplementary file 1 [file cancers-12-00722-s001.zip › suppl table and figures proof/Supplementart Table S2.csv]

Group	Pathway	TargetGene
1	ACCTGTTG_UNKNOWN	NANOS1;NONO
1	BIOCARTA_ARENRF2_PATHWAY	KEAP1
1	BIOCARTA_EGFR_SMRTE_PATHWAY	THRA
1	BIOCARTA_MAPK_PATHWAY	ELK1;MEF2D
1	BIOCARTA_TOLL_PATHWAY	ELK1
1	BMI1_DN.V1_DN	METTL7A;SSBP2
1	CAGTGTT,MIR-141,MIR-200A	PTPRG;KIF1C;APBB2;DCUN1D3
1	CGGTGTG,MIR-220	GPX1
1	CTCAGGG,MIR-125B,MIR-125A	MCL1;BMF;CDR2L;ZBTB47;SERTAD3;MTMR3;IST1;DPF2;KCTD21;FAM53C
1	CTGCAGY_UNKNOWN	RBFOX2;MEIS1;EXOC8;ZBTB47;DCTN4;APBB2;CFL2
1	CYCLIN_D1_UP.V1_UP	GLB1;TK2
1	DCA_UP.V1_DN	TRIM52;PTPRG;RAB11FIP1
1	GCM_BAG5	TMEM50B
1	GCM_CHUK	COMMD9;TMEM167B
1	GCM_DENR	COMMD9;MBD3;TMEM167B
1	GCM_GSPT1	COMMD9;DCTN4;CLEC16A
1	GCM_NCAM1	RBM4B;MTMR3;DCTN4;RBFOX2
1	GCM_NF2	DCUN1D3;TMEM167B;NUCKS1;CLEC16A;COMMD9;MBD3;PIP4K2B;SLC38A7;SEC22C
1	GCM_RAB10	FOXJ2;DCTN4
1	GCM_RAN	TMEM183A;DCTN4;MTMR3;CLEC16A;PIP4K2B
1	GCM_TINF2	COMMD9
1	GCM_ZNF198	RBM4B
1	GGARNTKYCCA_UNKNOWN	MEF2D
1	GGCAGTG,MIR-324-3P	MEIS1
1	GGGNNTTTCC_V$NFKB_Q6_01	GDPD5
1	GNF2_CDC27	DCAF11
1	GTGACTT,MIR-224	MAF1;AZIN1;IGF2R;ARHGEF12
1	KEGG_NICOTINATE_AND_NICOTINAMIDE_METABOLISM	NMNAT1
1	KEGG_PEROXISOME	PXMP4
1	KRAS.AMP.LUNG_UP.V1_UP	HSF1
1	MODULE_119	PDE4DIP;APOL3;DNAJC14
1	MODULE_156	PLEKHA1
1	MODULE_163	R3HDM2;RBM23;TMEM231
1	MODULE_182	TACC1
1	MODULE_184	SDHC
1	MODULE_188	SPPL2A;MED29;HSD17B11
1	MODULE_207	RBFOX2;DNAJC14;CFL2
1	MODULE_221	SDHC
1	MODULE_223	CD81
1	MODULE_285	FNBP1
1	MODULE_48	TMEM231
1	MODULE_547	PLEKHA1
1	MODULE_95	R3HDM2;RBM23;TMEM231
1	MORF_REV3L	IGBP1;NFYB
1	P53_DN.V2_DN	RAD52;AGPAT3
1	PID_AP1_PATHWAY	CDKN1B;JUND
1	PID_CDC42_REG_PATHWAY	ARHGAP17
1	PID_E2F_PATHWAY	HBP1;MCL1;CDKN1B
1	PID_IL6_7_PATHWAY	FOXO1;MCL1
1	PID_NETRIN_PATHWAY	PITPNA
1	PID_PDGFRA_PATHWAY	ELK1
1	PID_RAC1_REG_PATHWAY	ARHGAP17
1	PID_RB_1PATHWAY	ATF7;CDKN1B
1	PRC2_EED_UP.V1_DN	TRMT2A
1	RACCACAR_V$AML_Q6	C1QTNF6;MTMR3;GPX1;SLC12A6
1	REACTOME_GLYCEROPHOSPHOLIPID_BIOSYNTHESIS	AGPAT3
1	REACTOME_KINESINS	KLC1
1	REACTOME_METABOLISM_OF_LIPIDS_AND_LIPOPROTEINS	GGPS1;MED20;CDK19;NFYB;AGPAT3;PIP4K2B;MTMR3;GLB1;MED29
1	REACTOME_METABOLISM_OF_NUCLEOTIDES	NME2;TK2;GPX1
1	REACTOME_MYOGENESIS	MEF2D
1	REACTOME_NETRIN1_SIGNALING	PITPNA
1	REACTOME_NUCLEAR_RECEPTOR_TRANSCRIPTION_PATHWAY	THRA
1	REACTOME_O_LINKED_GLYCOSYLATION_OF_MUCINS	GCNT1
1	REACTOME_PI_3K_CASCADE	FOXO1;CDKN1B
1	REACTOME_PI3K_AKT_ACTIVATION	CDKN1B;FOXO1
1	REACTOME_POST_TRANSLATIONAL_PROTEIN_MODIFICATION	DDOST;GCNT1
1	REACTOME_PURINE_METABOLISM	GPX1
1	REACTOME_PYRIMIDINE_METABOLISM	TK2
1	REACTOME_SIGNALING_BY_RHO_GTPASES	ARHGAP17;ARHGEF12
1	REACTOME_SIGNALING_BY_SCF_KIT	FOXO1;CDKN1B
1	REACTOME_SYNTHESIS_AND_INTERCONVERSION_OF_NUCLEOTIDE_DI_AND_TRIPHOSPHATES	NME2
1	REACTOME_TRANSCRIPTIONAL_REGULATION_OF_WHITE_ADIPOCYTE_DIFFERENTIATION	MED29;MED20;CDK19
1	REACTOME_TRANSMEMBRANE_TRANSPORT_OF_SMALL_MOLECULES	SLC1A4;ATP9B;ADCY6;SLC12A6
1	RYTTCCTG_V$ETS2_B	PLEKHA1;C6orf47;PRKRIP1;CALD1;C1QTNF6;TAF8;IGF2R;APPL2;ZNF282;RBFOX2;TMEM164;PTPRG;GPX1;DNAJC14
1	SNF5_DN.V1_UP	FBXO6;FNBP1
1	STK33_NOMO_DN	JDP2;APBB2;KDELC1;PAWR
1	TAATAAT,MIR-126	MEF2D;ARHGEF12;AZIN1;CDK19;DCUN1D3
1	TBK1.DF_DN	SNTB2;CLEC16A;CCNG2;NFYB;ADCY6;PLEKHA1;COL4A5
1	TCCATTKW_UNKNOWN	CALD1;NUCKS1;TACC1;CFL2;CDR2L;JDP2
1	TGACAGNY_V$MEIS1_01	CALD1;PXMP4;ARHGEF12;MTMR3;AZIN1;SYNRG;CAMKK2;MEIS1;TMEM109;TACC1;R3HDM2
1	TGCAAAC,MIR-452	TBC1D19
1	TGGAAA_V$NFAT_Q4_01	DCUN1D3;CCNI;SENP8;DCTN4;TMEM164;UBL3;NONO;GDPD5;SDHC;JDP2;SMYD2;SORBS3;SYNRG;SSBP2;R3HDM2;RPL13;GPANK1;NANOS1;MXI1;ZNF282;MORF4L2;C4orf36;IFT20;ARHGEF12;C3orf62;GPX1;CALD1;SRCAP;RBFOX2;MEIS1;C6orf47;OTUD7B;TM2D2;SIK2;EPC1;DPF2;DCAF11
1	TGTTTAC,MIR-30A-5P,MIR-30C,MIR-30D,MIR-30B,MIR-30E-5P	ERLIN1;SLC38A7;PAWR;DCUN1D3;PON2;CAMKK2;JDP2;CFL2;CDK19
1	TTGCWCAAY_V$CEBPB_02	BMF;DCAF6
1	V$AR_01	R3HDM2
1	V$AR_02	ADCY6
1	V$ER_Q6_01	CALD1;RAB11FIP1;CAMKK2;R3HDM2
1	V$ER_Q6_02	MEF2D
1	V$EVI1_05	DCAF11
1	V$FREAC4_01	CALD1
1	V$GATA_C	TACC1
1	V$GATA_Q6	TACC1;DCAF11
1	V$GATA1_02	DCAF11;ADCY6;GPX1
1	V$GR_Q6	RBM23;R3HDM2;ADCY6
1	V$GRE_C	ATF7
1	V$HNF6_Q6	ARHGEF12;THRA;HBP1
1	V$LMO2COM_02	TACC1;ADCY6
1	V$LXR_Q3	DCUN1D3;CCNI
1	V$MEIS1BHOXA9_01	IRX3
1	V$NFAT_Q4_01	DPF2;OTUD7B;IFT20;SORBS3
1	V$PAX4_04	CALD1;ELK1;MORF4L2;MEIS1;JDP2;CCNI
1	V$PBX1_01	RBFOX2;COL4A5;GPX1;CALD1;NANOS1
1	V$PEA3_Q6	GDPD5;EPC1
1	V$PR_Q2	SSBP2;CDKN1B;MXI1;CA5B;TMEM164;PON2;JDP2;ZNF688
1	V$SP1_Q4_01	ELK1;ZNF282;PITPNA;RBM4B
1	V$SRY_02	MXI1;RBFOX2;NANOS1;CFL2
1	V$STAT5A_04	SSBP2;APPL2;DPF2;APBB2;FNBP1;IRX3;NONO;NFYB
1	V$T3R_Q6	TRMT2A;MXI1;THRA;MTMR3;ZDHHC7;ATF6
1	V$TCF11_01	JDP2;SYNRG;GPX1;NANOS1;CFL2;IFT20;KIF1C
2	AAAGACA,MIR-511	RECK;FOXN3;RGL1;LMCD1;ZCCHC24;KCNMA1;SOX12
2	AAAYRNCTG_UNKNOWN	CYBRD1;ZMAT3;RAB5B;PPAP2B;ATOH8;CITED2;SOX12;DDAH2;LTBP1;TFDP2;RAB30;TP53INP2;DNAJB4
2	AAAYWAACM_V$HFH4_01	WNT5A;STX5;SGK1;FUT11;CLN5;REPS2;ATOH8;NFIX;ASXL1;IQGAP3;FAM134A;ZBTB37;HSPA2;PPAP2B
2	BCAT.100_UP.V1_UP	EFEMP1;DKK1
2	BIOCARTA_ARAP_PATHWAY	CYTH3
2	BIOCARTA_EGF_PATHWAY	STAT3;PRKCA
2	BIOCARTA_IL22BP_PATHWAY	STAT3
2	BIOCARTA_INTRINSIC_PATHWAY	F8
2	BIOCARTA_PDGF_PATHWAY	STAT3;PRKCA
2	BIOCARTA_PTEN_PATHWAY	PDK2
2	BIOCARTA_RELA_PATHWAY	IKBKG;CREBBP
2	BIOCARTA_STRESS_PATHWAY	IKBKG
2	BRCA1_DN.V1_DN	HTATIP2;PLEKHO1;HHAT;CYTH3
2	CAAGGAT,MIR-362	GADD45A;VAMP4;TBC1D25;PRKCA;KCNMA1
2	CAHOY_ASTROGLIAL	TMEM37;LTBP2;WISP2;KAZALD1;ATOH8;LPIN3;IGFBP3;NUAK2
2	CAR_MYST2	NCKIPSD;VAMP1
2	CAR_TNFRSF25	NCKIPSD
2	CAR_WBSCR22	VAMP1;NCKIPSD;ST3GAL2
2	CCAWWNAAGG_V$SRF_Q4	RAB30
2	CCCAGAG,MIR-326	H6PD;GPR64;SOX12;NCKIPSD;AGPAT4;BRPF3;PAPPA
2	CSR_EARLY_UP.V1_DN	FZD2;COL1A1;PAN2;TXNIP;YPEL2;ZNF500;C17orf103;BBC3;GLG1;APBB3
2	CTACTGT,MIR-199A	CITED2;VCAN;GLT8D2;ZEB1;PTX3;GPR64
2	CTCCAAG,MIR-432	HIF1AN
2	CTIP_DN.V1_DN	EDN1;ZSCAN2;CYBRD1;DDAH2;KCTD17
2	DCA_UP.V1_UP	BTN3A1
2	ESC_V6.5_UP_EARLY.V1_UP	HDAC11;RASAL2;VEGFB;WIPF1;TMEM158;IGSF8
2	GACAATC,MIR-219	S100PBP;LIMK2;PIP5K1C;SEMA4G;ZCCHC24;DNAJC6;RECK;DDAH1
2	GCACCTT,MIR-18A,MIR-18B	CREBL2;NEDD9;SNURF;SH3BP4
2	GCM_DDX11	S100PBP
2	GCM_DLG1	CCDC92
2	GCM_FANCC	ABCC1;AIP
2	GCM_ING1	TINF2;S100PBP;RABIF;SUMF2
2	GCM_MAP4K4	RABL2B;ULK2;VPS52;AGPAT4;PACS2;GAB2;CCDC92;ZEB2;ZNF275
2	GCM_PRKAG1	AIP;ZNF76;ABCC1
2	GCM_PRKCG	ABCC1
2	GCM_PTPRD	ULK2;ZEB2
2	GCM_PTPRU	PRKCA
2	GCM_SIRT2	DDAH1
2	GCM_SMARCD1	ABCC1;ZNF76
2	GCM_USP6	ZNF672
2	GGATTA_V$PITX2_Q2	KAZALD1;LTBP1;FOSL2;ZBTB37;EFEMP1;DUSP10;FUT11;CCDC80;MECP2;ARNT;ZEB2;BBS5
2	GNF2_ANK1	HEBP1;ALAD;PRDX2;RANBP10
2	GNF2_ATM	BTN3A1
2	GNF2_BNIP3L	ALAD;RANBP10
2	GNF2_CCNA1	PHF7;C9orf9
2	GNF2_CD14	RGS2
2	GNF2_CDH11	PTX3;COL1A1
2	GNF2_CDKN1C	TIMP2
2	GNF2_CEBPA	NNMT
2	GNF2_CYP2B6	NNMT
2	GNF2_DNM1	PNMA2;VAMP2
2	GNF2_GSTM1	NNMT
2	GNF2_ICAM3	TXNIP
2	GNF2_IGF1	NNMT
2	GNF2_IGFBP1	TIMP2;PAPPA;MMP11
2	GNF2_ITGB2	RGS2
2	GNF2_KISS1	PAPPA;MMP11;TIMP2;RHOBTB1
2	GNF2_MCL1	RGS2
2	GNF2_MMP11	TIMP2;PAPPA;RHOBTB1;MMP11
2	GNF2_MYL2	PTP4A3
2	GNF2_RAB7L1	RAB7L1
2	GNF2_RAD23A	RANBP10;TFDP2
2	GNF2_SNRK	BTN3A1
2	GNF2_SPI1	FPR1
2	GNF2_SPTA1	ALAD;RANBP10;TFDP2
2	GNF2_SPTB	PRDX2;ALAD;RANBP10;HEBP1
2	GNF2_TIMP2	TIMP2;PAPPA;MMP11;RHOBTB1
2	GNF2_TNFSF10	FPR1;RGS2
2	GNF2_TST	NNMT
2	GTCAGGA,MIR-378	TMUB2;NFIX;FOXN3
2	GTGTCAA,MIR-514	TSPAN9
2	JNK_DN.V1_DN	DYRK3;WIPF1;PTP4A3
2	KEGG_GLYCEROPHOSPHOLIPID_METABOLISM	PPAP2B;AGPAT4;AGPAT1
2	KEGG_GLYCOSAMINOGLYCAN_BIOSYNTHESIS_CHONDROITIN_SULFATE	CHST7
2	KEGG_GLYCOSAMINOGLYCAN_BIOSYNTHESIS_HEPARAN_SULFATE	NDST1
2	KEGG_GLYCOSYLPHOSPHATIDYLINOSITOL_GPI_ANCHOR_BIOSYNTHESIS	PIGT;PIGC
2	KEGG_JAK_STAT_SIGNALING_PATHWAY	CSF3;CREBBP;STAT3;IRF9
2	KEGG_LONG_TERM_DEPRESSION	PRKCA;IGF1R
2	KEGG_NATURAL_KILLER_CELL_MEDIATED_CYTOTOXICITY	PRKCA
2	KEGG_NON_SMALL_CELL_LUNG_CANCER	CASP9;PRKCA;RXRB
2	KEGG_NOTCH_SIGNALING_PATHWAY	CREBBP
2	KEGG_O_GLYCAN_BIOSYNTHESIS	GALNT10;ST3GAL2
2	KEGG_PATHWAYS_IN_CANCER	TGFB2;ARNT;STAT3;IGF1R;CREBBP;FZD2;VEGFB;RXRB;PRKCA;IKBKG;WNT5A;CASP9;WNT3
2	KEGG_PHOSPHATIDYLINOSITOL_SIGNALING_SYSTEM	PIP5K1C;PRKCA
2	KEGG_PRIMARY_IMMUNODEFICIENCY	IKBKG
2	KEGG_SMALL_CELL_LUNG_CANCER	CASP9;RXRB;IKBKG
2	KEGG_SPHINGOLIPID_METABOLISM	PPAP2B
2	KRAS.300_UP.V1_DN	TTLL1;SYNPO;GBP1;APBB3
2	KRAS.BREAST_UP.V1_DN	CAMK1
2	KRAS.DF.V1_DN	IGFBP3;TUFT1;ZNF512B;PHF7;TSPYL1;PTPN14
2	KRAS.LUNG.BREAST_UP.V1_DN	TTLL1
2	KRCTCNNNNMANAGC_UNKNOWN	HIST1H2BD;C17orf62
2	MODULE_106	CYP4B1
2	MODULE_117	KCNB1;VCAN;ALOX5AP;MFAP5;RAB30;PBX2;TG
2	MODULE_118	ALOX5AP;EFEMP1;KCTD17;S100A8;NNMT;IKBKG;DBN1;CD151;IGFBP4;SRGN;PTP4A3;TMEM158
2	MODULE_12	BIN1;APBB1;ABAT;VCAN;FKBP8;PTX3;HSPA2;S100A8;IGFBP3;IGFBP4;TGFBI;SRGN;COL1A1;GSTA4;ZBTB20;TCEAL4;FOSL2;DBN1;ZEB1
2	MODULE_122	CD151;TGFBI;COL1A1;NEDD9;VCL;MFAP5
2	MODULE_123	FZD2;FOXD1;RCAN1;FPR1;MECP2;CITED2;FOXN3;ZEB2;ARNT;FOSL2
2	MODULE_134	FPR1;OXTR
2	MODULE_135	CYP4B1
2	MODULE_145	G6PC3;MECP2;RABIF;TXNIP;PNRC1;PTX3
2	MODULE_146	FPR1;OXTR;FZD2
2	MODULE_181	KCTD17;REPS2;H6PD;VAMP1;IKBKG;PTP4A3
2	MODULE_190	IGFBP3;WISP2;LTBP1;IGFBP5
2	MODULE_2	LTBP1;TCEAL4;CD151;IGFBP3;GNG11;PTP4A3;LTBP2;ZEB1;ANGPT1;PPP1R12B;TGFBI;SRGN;RGS2;RGL1;CYP4B1;IGFBP4;FKBP1B;S100A8;NNMT;CSF3;FOSL2
2	MODULE_200	DOK1
2	MODULE_208	SDC2;IFITM2;CSF3;NLRC5;GBP1;S1PR1;FPR1;TXNIP;CNRIP1
2	MODULE_210	MMP11
2	MODULE_211	MMP11
2	MODULE_227	ALAD
2	MODULE_255	RNF213;C2orf43;DEXI;LRRC14;ELAC1;ZFP41;CSF1;PTPLA;LRP3;PTX3;NEIL1;STAT3;CITED2
2	MODULE_274	ABAT
2	MODULE_280	MMP11
2	MODULE_292	CNRIP1;SDC2;MECP2;NLRC5;IFITM2;CSF3;GBP1;FPR1
2	MODULE_317	C2orf43;PTPLA;ZFP41;RNF213;LRRC14;CITED2;DEXI;ELAC1;PTX3;NEIL1;STAT3;LRP3;CSF1
2	MODULE_325	DECR1;TP53INP2;PDK2
2	MODULE_345	MECP2;CNRIP1;SDC2;FPR1;CSF3;GBP1
2	MODULE_349	NNMT
2	MODULE_367	OXTR
2	MODULE_378	LRRC14;C2orf43;DEXI;RNF213;ZFP41;LRP3;PTPLA;ELAC1;NEIL1;CSF1;STAT3;CITED2
2	MODULE_427	ZEB1;MIEN1;PPAP2B;FOSL2;LIMK2
2	MODULE_436	TXNIP;FPR1;GBP1;CSF3;MECP2;CNRIP1;NLRC5;SDC2
2	MODULE_459	LRRC14;RNF213;DEXI;C2orf43;PTPLA;ZFP41;STAT3;ELAC1;CITED2;LRP3;NEIL1;CSF1
2	MODULE_46	EVI2A;CLU;TGFBI;CSF3;P4HA2;GBP1;EDN1;ZEB1;CSF1;STAT3;B2M;MGST3;F8;IFITM2
2	MODULE_480	MIEN1;FOSL2;PPAP2B;ZEB1;LIMK2
2	MODULE_489	TG
2	MODULE_532	CITED2;STAT3;PTPLA;ZFP41;RNF213;C2orf43;CSF1;LRP3;ELAC1;DEXI;NEIL1
2	MODULE_63	FPR1
2	MODULE_67	PDGFD;ELAC1
2	MODULE_70	DBN1
2	MODULE_76	PTX3;ALOX5AP;FPR1
2	MODULE_99	ARSB;ABAT;PRKCA;APBB1;WISP2;WNT5A;KCNB1;ABCD1;KAZALD1;IFI6
2	MORF_ARL3	LTBP4;ZNF500;NCKIPSD;ULK2;TFDP2;PPP1R12B;POFUT2
2	MORF_ATF2	STARD5;REPS2;PPP1R12B;ULK2;CTSB;PRKCA;TFDP2
2	MORF_ATRX	BPHL;VAMP4;DOK1;NCKIPSD;CALCOCO1;ZNF500;LTBP4
2	MORF_BCL2L11	TFDP2;LTBP4
2	MORF_BMPR2	WIPF1
2	MORF_BRCA1	LTBP4;ZNF500;POFUT2;STARD5;NCKIPSD;PPP1R12B;TFDP2;FOXD1
2	MORF_CAMK4	TFDP2;CTSB;PPP1R12B;PRKCA;ULK2
2	MORF_CASP10	ZNF500;TFDP2
2	MORF_CASP2	IKBKG;NDST1;H6PD
2	MORF_CDC2L5	ZNF500;DOK1;BPHL
2	MORF_CNTN1	IKBKG;VAMP1;RXRB;NDST1;H6PD
2	MORF_CSNK1D	IKBKG;ZC3H3;RABAC1;AGPAT1;STAT3
2	MORF_CTSB	PRKCA;CTSB;REPS2
2	MORF_DCC	WIPF1;GPR176
2	MORF_DDX11	ZNF500;BPHL;IKBKG;NDST1;NCKIPSD;AGPAT1;DOK1;CALCOCO1
2	MORF_DMPK	PRKCA;CTSB
2	MORF_EPHA7	KCNH1;GPR176;WIPF1
2	MORF_ERCC4	STARD5;ZNF500;TFDP2;LTBP4;ULK2;PPP1R12B;PRKCA;POFUT2
2	MORF_FDXR	LTBP4;AGPAT1;DOK1;ZNF500;CALCOCO1;IKBKG;NDST1;NCKIPSD;BPHL
2	MORF_FLT1	LTBP4;ZNF500;NCKIPSD;TFDP2
2	MORF_FOSL1	TFDP2;FOXD1;LTBP4;ZNF500;ULK2;STARD5;NCKIPSD;PRKCA;POFUT2;CTSB;PPP1R12B;CHST7
2	MORF_FRK	KCNH1;GPR176;WIPF1
2	MORF_FSHR	TFDP2;CTSB;PPP1R12B;PRKCA;ULK2
2	MORF_IFNA1	PRKCA;CTSB
2	MORF_IKBKG	RABAC1;NDST1;IKBKG;RXRB
2	MORF_IL16	LTBP4;PRKCA;POFUT2;ZNF500;TFDP2
2	MORF_IL4	REPS2;TSPYL1;CTSB;NCKIPSD
2	MORF_IL9	GPR176;KCNH1;WIPF1
2	MORF_JAG1	ZNF500;NCKIPSD;CALCOCO1;CHST7;LTBP4;BPHL
2	MORF_JAK3	DOK1;ZNF500
2	MORF_LCAT	PHKG2;SOX12;GPR176;KCNH1
2	MORF_LMO1	NCKIPSD;ZNF500
2	MORF_LTK	PTP4A3;NCKIPSD;DOK1;ZNF500
2	MORF_MAGEA8	PRKCA;CTSB
2	MORF_MAGEA9	STARD5;REPS2;POFUT2;LTBP4;ZNF500;NCKIPSD;PRKCA;CTSB;PPP1R12B;ULK2;TFDP2
2	MORF_MAP2K7	ULK2;REPS2;CTSB;STARD5
2	MORF_MAP3K14	CYTH3;GPR176;PHKG2;KCNH1;BTBD9
2	MORF_MDM2	TFDP2;NCKIPSD;PRKCA;CTSB;PPP1R12B;ULK2
2	MORF_MLLT10	TFDP2;ULK2;PRKCA;CTSB
2	MORF_MSH3	BPHL;FOXD1;PPP1R12B;TFDP2;POFUT2;LTBP4;ZNF500
2	MORF_MT4	NCKIPSD;METTL21B;FOXN3;BPHL;ANTXR1;TFDP2;DOK1;LTBP4;ZNF500
2	MORF_MYC	LTBP4;NCKIPSD;DOK1
2	MORF_NOS2A	NCKIPSD;POFUT2;PPP1R12B;ZNF500;LTBP4;STARD5;TFDP2
2	MORF_PAX7	NCKIPSD;PPP1R12B;TSPYL1;POFUT2;STARD5;LTBP4;ZNF500
2	MORF_PDPK1	VAMP1;RXRB
2	MORF_PML	DOK1;CALCOCO1;IKBKG;RABAC1;NDST1
2	MORF_PRKCA	CTSB;PRKCA
2	MORF_PSMF1	ZNF500;TFDP2;LTBP4;BPHL;POFUT2;NCKIPSD
2	MORF_PTEN	ZNF500;TFDP2
2	MORF_PTPN9	NDST1;IKBKG;RXRB
2	MORF_PTPRB	TFDP2;PRKCA;ULK2
2	MORF_PTPRR	CTSB
2	MORF_RAB3A	KCNH1;GPR176
2	MORF_RAD51L3	NCKIPSD;POFUT2;PPP1R12B;CTSB;PRKCA;STARD5;ULK2;REPS2;TFDP2
2	MORF_RAGE	ZNF500;BPHL;CALCOCO1;IKBKG;DOK1;NCKIPSD
2	MORF_SUPT3H	PPP1R12B;CTSB;TFDP2;ULK2;PRKCA;REPS2;STARD5
2	MORF_THPO	PRKCA
2	MORF_THRA	NCKIPSD;TSPYL1
2	MORF_TNFRSF6	TFDP2
2	MORF_WNT1	KCNH1;GPR176;PHKG2
2	MORF_ZNF10	WIPF1
2	NABA_CORE_MATRISOME	DCN;COL1A1;WISP2;MFAP5;SRGN;LTBP2;LTBP1;VCAN;TGFBI;LTBP4;IGFBP3;IGFBP5;EFEMP1;IGFBP4
2	NABA_PROTEOGLYCANS	SRGN;VCAN;DCN
2	PID_ANGIOPOIETIN_RECEPTOR_PATHWAY	ANGPT1
2	PID_AVB3_INTEGRIN_PATHWAY	CSF1;IGF1R;COL1A1;VCL
2	PID_CD8_TCR_PATHWAY	PRKCA;IKBKG;B2M
2	PID_ERBB1_RECEPTOR_PROXIMAL_PATHWAY	PIP5K1C;STAT3
2	PID_HIF2PATHWAY	HIF1AN;ARNT;CREBBP;CITED2
2	PID_INTEGRIN_A4B1_PATHWAY	IGSF8;PTPRA
2	PID_INTEGRIN2_PATHWAY	JAM3;TGFBI
2	PID_INTEGRIN3_PATHWAY	TGFBI;COL1A1
2	PID_KIT_PATHWAY	CREBBP;DOK1;STAT3
2	PID_LPA4_PATHWAY	ADCY9
2	PID_LYMPH_ANGIOGENESIS_PATHWAY	COL1A1
2	PID_REELIN_PATHWAY	MAPK8IP1
2	PID_S1P_META_PATHWAY	ABCC1;S1PR1
2	PID_SYNDECAN_1_PATHWAY	COL1A1
2	PID_SYNDECAN_2_PATHWAY	SDC2
2	PID_SYNDECAN_4_PATHWAY	PRKCA
2	PID_WNT_SIGNALING_PATHWAY	DKK1;IGFBP4;FZD2;WNT5A;ATP6AP2;WNT3
2	PKCA_DN.V1_UP	PDK2;CREB3L2;GSTA4;WISP2;RAB30
2	PTEN_DN.V1_DN	CHST7;CAMK1;ATP8B3;GNG11
2	PTEN_DN.V1_UP	JAM3;WISP2;RGS2;CLTCL1;EDN1;TXNIP;IRF9;GLT8D2;EVI2A;ALOX5AP
2	PTEN_DN.V2_DN	WIPF1;RGS2;PLEKHO1;APOLD1;AP4M1;TGFBI;SGK1;REPS2
2	RAPA_EARLY_UP.V1_UP	TIMP2;MXRA7;TCTA;SYNPO
2	REACTOME_ABC_FAMILY_PROTEINS_MEDIATED_TRANSPORT	ABCD1;ABCC1
2	REACTOME_ADENYLATE_CYCLASE_ACTIVATING_PATHWAY	ADCY9
2	REACTOME_ADENYLATE_CYCLASE_INHIBITORY_PATHWAY	ADCY9
2	REACTOME_AMYLOIDS	CST3;HIST1H2BD;TGFBI;B2M
2	REACTOME_BOTULINUM_NEUROTOXICITY	VAMP1;STX5;VAMP2
2	REACTOME_CELL_SURFACE_INTERACTIONS_AT_THE_VASCULAR_WALL	COL1A1;ANGPT1;JAM3
2	REACTOME_CHONDROITIN_SULFATE_BIOSYNTHESIS	VCAN;DCN;CHST7
2	REACTOME_CLASS_B_2_SECRETIN_FAMILY_RECEPTORS	WNT5A;WNT3;GNG11;FZD2
2	REACTOME_CS_DS_DEGRADATION	VCAN;DCN;ARSB
2	REACTOME_DOPAMINE_NEUROTRANSMITTER_RELEASE_CYCLE	VAMP2
2	REACTOME_G_ALPHA_Q_SIGNALLING_EVENTS	GNG11;OXTR;RGS2;EDN1
2	REACTOME_G_ALPHA_S_SIGNALLING_EVENTS	ADCY9;GNG11
2	REACTOME_GASTRIN_CREB_SIGNALLING_PATHWAY_VIA_PKC_AND_MAPK	OXTR;RGS2;EDN1;PRKCA;GNG11
2	REACTOME_GPCR_DOWNSTREAM_SIGNALING	PLEKHG2;RGS4;RGS2;PRKCA;GNG11;HEBP1;OXTR;FPR1;ADCY9;S1PR1;EDN1
2	REACTOME_GROWTH_HORMONE_RECEPTOR_SIGNALING	STAT3
2	REACTOME_IL_2_SIGNALING	GAB2
2	REACTOME_IL_6_SIGNALING	STAT3
2	REACTOME_NCAM1_INTERACTIONS	COL1A1
2	REACTOME_NOREPINEPHRINE_NEUROTRANSMITTER_RELEASE_CYCLE	VAMP2
2	REACTOME_PACKAGING_OF_TELOMERE_ENDS	TINF2;HIST1H2BD
2	REACTOME_PKA_MEDIATED_PHOSPHORYLATION_OF_CREB	ADCY9
2	REACTOME_POST_TRANSLATIONAL_MODIFICATION_SYNTHESIS_OF_GPI_ANCHORED_PROTEINS	PIGT;PIGC
2	REACTOME_PROTEOLYTIC_CLEAVAGE_OF_SNARE_COMPLEX_PROTEINS	STX5;VAMP1;VAMP2
2	REACTOME_REGULATION_OF_INSULIN_LIKE_GROWTH_FACTOR_IGF_ACTIVITY_BY_INSULIN_LIKE_GROWTH_FACTOR_BINDING_PROTEINS_IGFBPS	PAPPA;IGFBP3;IGFBP5;IGFBP4
2	REACTOME_REGULATION_OF_INSULIN_SECRETION	PRKCA;GNG11;VAMP2;KCNB1;MARCKS
2	REACTOME_REGULATION_OF_INSULIN_SECRETION_BY_ACETYLCHOLINE	MARCKS;PRKCA
2	REACTOME_RNA_POL_I_TRANSCRIPTION	HIST1H2BD
2	REACTOME_SIGNALING_BY_FGFR_MUTANTS	GAB2;STAT3
2	REACTOME_SIGNALING_BY_GPCR	WNT5A;ADCY9;WNT3;FZD2;EDN1;PLEKHG2;GNG11;S1PR1;FPR1;HEBP1;PRKCA;RGS2;OXTR;RGS4
2	REACTOME_SIGNALING_BY_PDGF	ADCY9;PRKCA;COL1A1;PDGFD;STAT3;CASP9
2	REACTOME_SPHINGOLIPID_METABOLISM	CTSA;SUMF2;ARSB;PPAP2B
2	SNACANNNYSYAGA_UNKNOWN	CALCOCO1
2	ST_G_ALPHA_I_PATHWAY	STAT3
2	ST_GA13_PATHWAY	IKBKG
2	ST_JAK_STAT_PATHWAY	SOAT1
2	TAATTA_V$CHX10_01	ZBTB20;FLOT1;CYTH3;FZD2;STAT3;KCNMA1;MARCKS;PBX2;TMEM185A;WNT5A;ZEB2;DCN;SEMA4G;ATP6AP2;S100PBP;MSRB3;PPAP2B;COL1A1;FOXN3;RCAN1;RAB5B;CITED2;NFIX;TFDP2;BNC2;WIPI1;ZNF385B;DNAJB4;STAC2
2	TCTAGAG,MIR-517	TP53INP2;PAPPA
2	TGCCTTA,MIR-124A	ANGPT1;PEA15;RANBP10;SOX12;ZCCHC24;ULK2;PALLD;NFIX;NCKIPSD;MECP2;NEGR1;MYH9;TFDP2;WIPF1;TRAM2;C12orf23;ITGA11;JAZF1;RRBP1;STAT3
2	TGFB_UP.V1_DN	CITED2;RGS2;ZNF512B;EVI2A;TUFT1;RGL1;CHST7;ZNF74;PTX3
2	TGFB_UP.V1_UP	NDST1;WNT3;EDN1;LTBP2;HLX;SGK1;LMCD1;FOXD1
2	TGGTGCT,MIR-29A,MIR-29B,MIR-29C	TSPAN4;NDST1;OXTR;CHIC2;ARNT;BCORL1;COL1A1;ABHD4;TMUB2;ZNF512B;NFIX;SOX12;STARD5;C5orf15;AGPAT4;KCNMA1;SGK1;YPEL2;RAB30;PAN2
2	TTCYNRGAA_V$STAT5B_01	IRF9;PAN2;MECP2;TMUB2;PALLD;ASXL1;WIPF1;SARM1;APOLD1;CLU
2	TTGTTT_V$FOXO4_01	RBM43;RAB30;FAM134A;NFIX;PDGFD;ST3GAL2;GABARAP;ATOH8;ZBTB20;EZH1;RXRB;WIPF1;ULK2;ZNF385B;MSRB3;CITED2;ANGPT1;STAT3;MARCKS;LIX1L;SEMA4G;PAPPA;TGFB2;S1PR1;GPR137B;ABCC1;STARD5;DDAH1;ASXL1;BNC2;CREBL2;C7orf60;ZBTB37;ZMAT3;GAB2;CLN5;TCP11L2;PDK2;DEXI;MGST3;TSPAN9;PPAP2B;TXNIP;REPS2;IRF9;DCN;CCDC80;WNT5A;PALLD;SGK1;GABARAPL1;TFDP2;LIMK2;FOXN3;DNAJB4;BIN1;MFAP5;AP4M1;PNRC1;ZEB2;CSRP2BP;EFEMP1;TSPAN4;FO…
2	TTTNNANAGCYR_UNKNOWN	RASAL2;HIST1H2BD
2	V$AFP1_Q6	ZEB2;S1PR1;EFEMP1;ATP6AP2;ITGA11;WIPI1;JAZF1;KCNMA1;CALCOCO1;TPP1
2	V$AMEF2_Q6	PACS1;BNC2;DKK1;STX5;S1PR1;LMCD1;YPEL5;RHOBTB1;HIST1H2BD;HLX;CYB561D1;TMEM136;SLC39A13;EDN1;ZNF385B;JAZF1
2	V$AP2_Q6	TNFAIP8L3;SFXN3;RRBP1;WNT3;GALNT10;SOX12;RASAL2;VEGFB
2	V$AP4_01	MAPK8IP1;STAT3;DNAJB5;ZMAT3;ZEB1;LTBP1
2	V$AP4_Q6	ABHD4;FOSL2;APOLD1;ARNT;SOX12;RAB30;KCNMA1
2	V$CEBP_01	ZEB2;IGFBP5;GSTA4;SIAE;EVI2A;PALLD;BNC2;LTBP1
2	V$CEBP_Q2_01	ZBTB20;ANGPT1;DYRK3;EFEMP1;DCN;NFIX;BNC2;WNT5A;S100PBP;WNT3;CLN5;SLC39A13
2	V$E47_02	BNC2;MIEN1;S1PR1;RHOBTB1;SOX12;DDAH2;DDAH1;SEMA4G
2	V$EVI1_01	VCL
2	V$FOX_Q2	TMEM185A;AP4M1;SEMA4G;ZBTB20;ZBTB37;NECAB3;ATOH8;EFEMP1;GABARAPL1
2	V$FOXJ2_02	RAB5B;CALCOCO1;C7orf60;EFEMP1;NECAB3;NFIX;EDN1;LTBP1
2	V$FOXO1_02	LIX1L;FOXN3;FOSL2;CREBL2;EZH1;HLX;NFIX;ASXL1;LIMK2
2	V$FOXO3_01	LIX1L;HLX;NFIX;TSPAN4;SOX12;ZEB2;CREBL2;TPP1;EZH1;BIN1;AP4M1;CITED2;RXRB
2	V$FREAC2_01	CITED2;VPS52;AP4M1;PAPPA;FOSL2;MARCKS;CREBL2;GPR137B;ZNF385B;EZH1;NFIX;TXNIP;PPAP2B
2	V$FREAC7_01	BNC2;ZBTB20;FLOT1;TGFB2;CSF3;RHOBTB1;RAB5B
2	V$HFH8_01	FOXN3;CLN5;ASXL1;ATOH8;STX5;NECAB3;ZBTB37;MARCKS
2	V$HNF1_01	NFIX;EFEMP1;MMP11;SEMA4G;PBX2;ZBTB20
2	V$HNF3ALPHA_Q6	ATOH8;TFDP2;REPS2;WNT5A;GABARAPL1;SGK1;SARM1;ZBTB37
2	V$HNF3B_01	CITED2;ABL2;NFIX;TFDP2;FLOT1;ZEB2;ZBTB37;PGBD3;CYB561D1
2	V$HNF4_01_B	WNT3;IGF1R;EFEMP1;ASXL1;AGPAT1
2	V$ICSBP_Q6	TAPBP;RRBP1;CYB561D1;DDB2;UBA7;ZEB2;B2M;TFDP2;DUSP10;LGALS8
2	V$IK1_01	PPAP2B;FOSL2;APOLD1;ADAMTSL5;CITED2;LTBP1;THAP8;ZEB1;ZBTB37;BCKDK
2	V$IK2_01	LTBP1;FOSL2;PPAP2B;IGF1R;CSRP2BP;BCKDK;AGPAT4;ZEB1
2	V$IK3_01	MAP1LC3A;THAP8;NNMT;ZEB1;MECP2;BNC2;PAN2;WNT3;PPAP2B
2	V$IPF1_Q4	NFIX;DCN;EFEMP1;RHOBTB1;FOXN3;TPP1;ANGPT1;PGBD3;ZHX3
2	V$IRF7_01	UBA7;NFIX;BNC2;CYTH3;AGPAT4;TAPBP
2	V$ISRE_01	UBA7;DUSP10;CD151;TAPBP;RRBP1;ZEB2;B2M;IRF9
2	V$MEF2_01	DKK1;S1PR1;NFIX;ZNF385B;S100PBP;LMCD1;TIMP2
2	V$MEF2_02	CAMK1;ZNF385B;BNC2;S1PR1;PACS1;TIMP2;C9orf9;RHOBTB1
2	V$MEF2_03	TIMP2;ZNF385B;BNC2;C9orf9;MGST3;HLX;S1PR1
2	V$MEF2_Q6_01	CAMK1;ZNF385B;JAZF1;PACS1;RHOBTB1;BNC2;COL1A1
2	V$MEIS1AHOXA9_01	ASXL1;EDN1;HLX
2	V$NRSF_01	APBB1;SFXN3;SARM1
2	V$OCT1_01	ZEB2;RHOBTB1;NFIX;TP53INP2;CSF3;RCAN1;GAB2;ZBTB20;ASXL1;CITED2
2	V$OCT1_07	JAZF1;ASXL1;CCDC80;RCAN1;ABL2;NFIX;CSF3
2	V$OCT1_B	MED16;EBF1;GAB2;TP53INP2;SLC39A13;MRAS;CSF3;RGL1;FZD2
2	V$OLF1_01	LIMK2;HOXC13;MAP1LC3A;LIX1L;ZEB2;MMP15;ZBTB37;VCL;SGK1
2	V$PIT1_Q6	SOX12;CITED2;GAB2;TSPAN9;MARCKS;ZNF385B;SLC39A13;MXD4
2	V$PITX2_Q2	TAPBP;BNC2;NFIX;C9orf9;DUSP10;FOSL2;IER5;RASAL2;LTBP1
2	V$POU1F1_Q6	STAC2;APBB1;BNC2
2	V$POU6F1_01	BNC2;ZNF385B;MARCKS;KCNMA1;FOXN3;ZBTB20;TSPAN9;RHOBTB1;S100PBP;EFEMP1
2	V$RSRFC4_01	MGST3;TIMP2;S1PR1;ZNF385B
2	V$RSRFC4_Q2	S1PR1;ZNF385B;BNC2;MGST3
2	V$S8_01	NPEPL1;ZEB2;STAT3;ITGA11;PPAP2B;JAZF1;ZBTB20
2	V$SOX9_B1	MARCKS;MFAP5;CCDC92;RHOBTB1;NFIX;ZSCAN2;EBF1;PNRC1
2	V$SP1_Q6_01	HOXC13;FKBP8;TMUB2;VAMP2;ABCC1
2	V$SRF_Q4	PPAP2B;CITED2;EDN1;VCL;RAB30;GAB2;BNC2;SGK1
2	V$SRF_Q5_01	CITED2;PPAP2B;MRPS21;SGK1;COL1A1;DUSP10;VCL;BNC2;LIX1L;WNT3
2	V$STAT_01	MECP2;PAN2;ASXL1;CLU;SARM1
2	V$STAT_Q6	CLU;FIBP;CLN5;RPS27L;S1PR1;FOSL2
2	V$STAT4_01	LIMK2;PRR5L;HOXC13;CITED2;ZEB2;EDN1;ZBTB37;ECHDC2;SGK1;ZNF385B
2	V$STAT5A_01	ASXL1;IRF9;MECP2;WIPF1;PALLD;CSF3;WNT3;PAN2;APBB1;SYNPO;SARM1;TSPAN4;APOLD1;NDST1
2	V$STAT5A_03	ECHDC2;MARCKS;ZBTB20;ANGPT1;LIX1L;RCAN1;STAT3
2	V$STAT5B_01	TMUB2;APBB1;NDST1;CNRIP1;CLU;PRR5L;SYNPO;TSPAN4;ZEB2;PALLD;WIPF1;ASXL1;MECP2;IRF9;PAN2
2	V$STAT6_01	SGK1;STAT3;RCAN1;ECHDC2;MARCKS
2	V$TAL1ALPHAE47_01	RAB30;REPS2;DUSP10;DDAH2;LTBP1;SOX12;TP53INP2;NCKIPSD;TFDP2;RHOBTB1
2	V$TAL1BETAITF2_01	DUSP10;LTBP1;DDAH1;DDAH2;ZBTB20;TP53INP2;ST3GAL2;SOX12;NCKIPSD;TFDP2
2	V$TCF1P_Q6	EDN1;PRDX2;DEXI;TFDP2;DUSP10
2	V$TTF1_Q6	CYTH3;BNC2;WNT3;C19orf54;ZBTB37
2	V$ZID_01	VCAN;PAPPA;ZEB1;MARCKS;MECP2;SDF2;DNAJB5;LTBP1;ZDHHC24
2	VEGF_A_UP.V1_UP	IRF9;CALCOCO1;ZCCHC24;ZNF76;UBA7;CCS;TXNIP;NEDD9
2	YAATNANRNNNCAG_UNKNOWN	AKR7A2;PQLC2;DCN;HIST1H2BD
2	YATGNWAAT_V$OCT_C	TP53INP2;FZD2;DCN;ASXL1;RCAN1;ZEB2;CCDC80;MED16;CSF3;DUSP10;MRAS
2	YKACATTT_UNKNOWN	EBF1;FOXN3;EFEMP1;PRR5L;CLU;TGFB2;TFDP2;DUSP10;LTBP1
2	YNTTTNNNANGCARM_UNKNOWN	ZNF385B;ZEB2
3	REACTOME_G2_M_DNA_DAMAGE_CHECKPOINT	WEE1
4	V$ETF_Q6	FAM76A
4	V$TGIF_01	GOLPH3L
6	V$EGR_Q6	COL27A1
7	AACYNNNNTTCCS_UNKNOWN	PURA
7	ACACTCC,MIR-122A	CALM3;MEIS2;DICER1
7	ACTGCAG,MIR-17-3P	VEZT
7	AGCATTA,MIR-155	BCAP29
7	AGTCAGC,MIR-345	SOCS4
7	AGTCTTA,MIR-499	AEBP2;TOP1
7	ATGTTAA,MIR-302C	PTP4A2;STRN;SUV39H2;METAP1;SSX2IP;USP15;RNF13;MEIS2;VEZT;SF3B1;RNF138
7	BIOCARTA_DNAFRAGMENT_PATHWAY	CASP3
7	BIOCARTA_IGF1MTOR_PATHWAY	EIF4E
7	BIOCARTA_IL2RB_PATHWAY	FAS
7	CTATGCA,MIR-153	GNAI3
7	EIF4E_UP	PTS;MRPL17
7	GCM_HDAC1	NASP;SRSF3
7	GCM_NPM1	PSMA5;NASP
7	GGCNKCCATNK_UNKNOWN	NASP
7	GGGACCA,MIR-133A,MIR-133B	EIF5A
7	GGGATGC,MIR-324-5P	MAP4K3
7	GNF2_CCNA2	GINS2
7	GNF2_CDC2	CCNF;GINS2
7	GNF2_CENPF	GINS2;CCNF;HAT1
7	GNF2_DAP3	SRP19;SRSF7;SRSF3;RNF138;CPSF6
7	GNF2_EIF3S6	SRSF7
7	GNF2_FBL	CPSF6;SRSF3;SRSF7
7	GNF2_G22P1	SRSF3;CPSF6
7	GNF2_H2AFX	CCNF
7	GNF2_HDAC1	SRSF3;ZCCHC8;RNF138;SF3B1;EED;SRSF7
7	GNF2_MSH2	NASP
7	GNF2_NPM1	CPSF6
7	GNF2_PA2G4	NASP;HAT1
7	GNF2_PCNA	GINS2
7	GNF2_PPP6C	SRSF3;SRP19;RNF138
7	GNF2_RAN	PSMA5
7	GNF2_RPA1	ZCCHC8;NUP50;HAT1;SRSF3
7	GNF2_TDG	ZCCHC8;CPSF6;SRSF3
7	GNF2_XRCC5	SRSF3;PSMA5;CPSF6;GNAI3
7	GTTTGTT,MIR-495	SSX2IP;CDK6;RLF;STRN;SSR1;CPSF6;FAM122B
7	KEGG_DNA_REPLICATION	DNA2
7	KEGG_LONG_TERM_POTENTIATION	EP300;CALM3
7	KEGG_MTOR_SIGNALING_PATHWAY	PIK3CB;EIF4E
7	KEGG_OOCYTE_MEIOSIS	CCNE2;CALM3
7	KEGG_PROGESTERONE_MEDIATED_OOCYTE_MATURATION	CDC25A;PIK3CB;GNAI3
7	KEGG_RNA_DEGRADATION	DCPS
7	KTGGYRSGAA_UNKNOWN	SRSF7
7	MODULE_155	SSR1
7	MODULE_16	NUP50;CCNF;METAP1;SSR1;EEF1E1;LMNB1;TFRC;HAT1
7	MODULE_198	SRSF7;RAD23A;HAT1;LMNB1;LRP8;HDAC2;CCNE2;NASP
7	MODULE_206	VEZT;RAB3IP
7	MODULE_245	SSR1
7	MODULE_252	NASP;HDAC2;SRSF7;CCNE2;HAT1;LRP8;LMNB1;RAD23A
7	MODULE_32	SRP19;RAD23A;EIF5A;SRSF7
7	MODULE_337	HDAC2;NUP50;METAP1;NUP155
7	MODULE_567	NUP155
7	MODULE_57	HDAC2;CDC25A;CDK6;CCNE2
7	MODULE_61	HDAC2;TOP1
7	MODULE_83	SRP19;SRSF7;SRPR;EIF5A
7	MODULE_98	HAT1;SRSF7;HDAC2;CEBPZ;NUDT21;PSMA5;CCNE2;RAD23A;LRP8;LMNB1;NASP;SRSF3;CPSF6
7	MORF_AATF	METAP1;HDAC2;CEBPZ;RAD23A
7	MORF_ANP32B	CALM3;PCMT1;MTDH;RAD23A;SRSF3
7	MORF_AP3D1	TXNL4A;RAD23A
7	MORF_ATOX1	PGRMC1
7	MORF_BAG5	SETD3
7	MORF_CCNI	PTP4A2
7	MORF_CDK2	PCMT1;HDAC2
7	MORF_CSNK2B	HAT1;CALM3;EEF1E1;MTDH;SRSF3;RAD23A
7	MORF_CUL1	METAP1;HDAC2
7	MORF_EI24	METAP1;HDAC2;HAT1;RAD23A;CALM3
7	MORF_EIF3S6	MTDH;PCMT1;SRSF3;RAD23A
7	MORF_ESPL1	HAT1;RAD23A
7	MORF_FBL	SRSF3;RAD23A;EEF1E1
7	MORF_FEN1	HAT1
7	MORF_G22P1	TXNL4A;PCMT1;RAD23A;SRSF3
7	MORF_GSPT1	HAT1
7	MORF_HAT1	METAP1;HDAC2;MTDH;CEBPZ;RAD23A;HAT1
7	MORF_HDAC1	MTDH;CALM3;PCMT1;HDAC2;RAD23A;SRSF3;TLK1;SETD3
7	MORF_HDAC2	HAT1;CEBPZ;METAP1;MTDH;HDAC2;EIF4E;TXNL4A;RAD23A
7	MORF_MBD4	SETD3;SRP19;MTDH
7	MORF_PCNA	HAT1;SRSF3;EEF1E1
7	MORF_PRDX3	HAT1;RAD23A;MTDH;HDAC2
7	MORF_PRKAR1A	MTDH;SETD3;METAP1
7	MORF_PSMC2	PGRMC1;SRP19;METAP1;MTDH
7	MORF_RAD23B	HAT1;MTDH;SRP19;PGRMC1
7	MORF_RPA1	HAT1;HDAC2;METAP1
7	MORF_UBE2I	PCMT1;TOP1;PTP4A2;SRSF3
7	MORF_UNG	HDAC2;HAT1
7	MORF_XPC	METAP1
7	MTOR_UP.N4.V1_UP	PTS;YRDC;PDHX;NUP155;ETNK1;FAS;ELOVL6
7	PID_HDAC_CLASSIII_PATHWAY	EP300
7	PID_MYC_ACTIV_PATHWAY	MTDH;EP300;CDC25A;TFRC;EIF4E
7	PID_TELOMERASE_PATHWAY	HDAC2
7	RB_P130_DN.V1_DN	SNX2;PRPF38B;GNAI3
7	REACTOME_ANTIGEN_PROCESSING_UBIQUITINATION_PROTEASOME_DEGRADATION	RNF138;PSMA5
7	REACTOME_APOPTOTIC_CLEAVAGE_OF_CELL_ADHESION_PROTEINS	CASP3
7	REACTOME_CELL_CYCLE_CHECKPOINTS	CDC25A;CCNE2;PSMA5
7	REACTOME_CLEAVAGE_OF_GROWING_TRANSCRIPT_IN_THE_TERMINATION_REGION_	SRSF7;SRSF3;NUDT21
7	REACTOME_DEADENYLATION_DEPENDENT_MRNA_DECAY	DCPS;EIF4E
7	REACTOME_ENOS_ACTIVATION_AND_REGULATION	PTS;CALM3
7	REACTOME_G1_S_TRANSITION	PSMA5;CCNE2;CDC25A
7	REACTOME_HIV_LIFE_CYCLE	NUP155;NUP50
7	REACTOME_INSULIN_RECEPTOR_SIGNALLING_CASCADE	EIF4E;PIK3CB
7	REACTOME_METABOLISM_OF_PROTEINS	DOLPP1;SRP19;SRPR;SSR1;GALNT1;EIF4E;EIF5A
7		DICER1
7	REACTOME_MITOTIC_G1_G1_S_PHASES	CCNE2;CDC25A;PSMA5;CDK6;RBL1
7	REACTOME_MITOTIC_G2_G2_M_PHASES	CDC25A
7	REACTOME_MTORC1_MEDIATED_SIGNALLING	EIF4E
7	REACTOME_PI3K_CASCADE	PIK3CB;EIF4E
7	REACTOME_PKB_MEDIATED_EVENTS	EIF4E
7	REACTOME_REGULATION_OF_MITOTIC_CELL_CYCLE	PSMA5
7	REACTOME_REGULATORY_RNA_PATHWAYS	DICER1
7	REACTOME_S_PHASE	PSMA5;GINS2;DNA2;CCNE2;CDC25A
7	REACTOME_TCA_CYCLE_AND_RESPIRATORY_ELECTRON_TRANSPORT	PDHX
7	REACTOME_TRANSLATION	EIF4E;SRPR;SRP19;SSR1
7	RGAANNTTC_V$HSF1_01	RFX3;TLK1;NETO2;PURA
7	RPS14_DN.V1_DN	GINS2;SUV39H2;NUP155;SH3TC2;LGR4
7	TAGCTTT,MIR-9	ELOVL6;CPSF6;SOCS4;SREK1IP1;CASK;FAM133B
7	TBK1.DN.48HRS_UP	CALM3;ECD
7	TGACCTTG_V$SF1_Q6	PDHX;TFRC;ZNF644
7	TMTCGCGANR_UNKNOWN	PURA
7	TTCNRGNNNNTTC_V$HSF_Q6	HSPA4L;LMNB1;PURA;LRP8
7	TTCYRGAA_UNKNOWN	EP300;TLK1;TOP1;HAT1
7	V$AHR_Q5	PSMA5;MEIS2;EED
7	V$CMYB_01	AEBP2;PRPF38B;PURA;CALM3
7	V$E2F_01	NASP;EED
7	V$E2F_02	SRSF7;EED;RBL1;CDC25A;ZNF644;ZCCHC8;NASP
7	V$E2F_Q3	MEIS2;ZCCHC8;TFRC;NASP;CDC25A
7	V$E2F_Q4	MEIS2;ZCCHC8;SRSF7;ZNF644;NASP;CDC25A;EED;RBL1
7	V$E2F_Q4_01	CDC25A;MEIS2;ZCCHC8;EIF5A;TOP1;NASP
7	V$E2F_Q6	ZCCHC8;EED;RBL1;MEIS2;CDC25A;ZNF644;SRSF7;NASP
7	V$E2F1_Q3	ZCCHC8;SRSF7;CDC25A;ZNF644;TFRC;NASP;RBL1;EED
7	V$E2F1_Q6	NASP;RBL1;EED;ZNF644;SRSF7;ZCCHC8;CDC25A
7	V$E2F1_Q6_01	NASP;EED;RBL1;CDC25A;MEIS2;ZNF644
7	V$E2F1DP1_01	CDC25A;ZCCHC8;EED;RBL1;ZNF644;NASP;SRSF7
7	V$E2F1DP1RB_01	EED;SRSF7;NASP;ZCCHC8;ZNF644;CDC25A;MEIS2
7	V$E2F1DP2_01	ZCCHC8;CDC25A;RBL1;ZNF644;SRSF7;NASP;EED
7	V$E2F4DP2_01	NASP;SRSF7;ZNF644;EED;RBL1;ZCCHC8;CDC25A
7	V$ELK1_02	MPZL3;ZBTB11;NUDT21;HAT1;EIF5A;SRP19
7	V$HSF1_01	NETO2;TLK1
7	V$MYB_Q5_01	RFX3;PRPF38B
7	V$MZF1_02	ZNF644;MEIS2
7	V$NRF2_01	EIF5A;MPZL3;ZBTB11;NUDT21;GNAI3
7	V$RORA1_01	FAM122B;SOCS4;ZNF644
7	V$STAT1_01	TRAF4
7	V$USF_Q6_01	EIF4E;EIF5A;PRPF38B;SSR1
7	V$YY1_Q6	EP300;NCOR1;SETD3;NASP;PRPF38B
8	AACATTC,MIR-409-3P	ELOVL4;SETBP1;CREB5;FOSB;MEX3C
8	AAGTCCA,MIR-422B,MIR-422A	PLAGL2
8	AGCTCCT,MIR-28	OTUB1;MAT2A;MSL2
8	ATM_DN.V1_UP	CYP24A1;REL
8	BCAT_GDS748_UP	RUNX1;COTL1;BAG3;PHLDA2
8	BIOCARTA_BCR_PATHWAY	SYK;CALM2;HRAS
8	BIOCARTA_CCR5_PATHWAY	CALM2
8	BIOCARTA_HDAC_PATHWAY	CALM2
8	BIOCARTA_HIF_PATHWAY	CREB1
8	BIOCARTA_MEF2D_PATHWAY	CALM2
8	BIOCARTA_MTA3_PATHWAY	ALDOA;SNAI1
8	BIOCARTA_NDKDYNAMIN_PATHWAY	CALM2
8	BIOCARTA_PGC1A_PATHWAY	CALM2;CAMK4
8	CTGYNNCTYTAA_UNKNOWN	ZNF462;PTMA;OTUB2
8	CYCLIN_D1_KE_.V1_UP	SUPT5H;RUNX1;MGAT5
8	ESC_J1_UP_LATE.V1_DN	SFN;HELB;PHLDA2;SPRY4;STAT4;GSPT2
8	GCCNNNWTAAR_UNKNOWN	GYG1;PTMA;STON2;NKX2-5
8	GGAANCGGAANY_UNKNOWN	GLRX5;POMP;CSNK2B;NCBP2
8	GGTGAAG,MIR-412	PKP4;FMNL2
8	GTAAGAT,MIR-200A	PAPOLG;RAB1A
8	GTTRYCATRR_UNKNOWN	SLC37A1
8	KEGG_ALZHEIMERS_DISEASE	COX7A2L;BID;UQCRH;CALM2
8	KEGG_ANTIGEN_PROCESSING_AND_PRESENTATION	HSPA5;CREB1
8	KEGG_CARDIAC_MUSCLE_CONTRACTION	COX7A2L;UQCRH;SLC8A1
8	KEGG_FRUCTOSE_AND_MANNOSE_METABOLISM	TSTA3;ALDOA
8	KEGG_GLYCOLYSIS_GLUCONEOGENESIS	ALDOA
8	KEGG_INSULIN_SIGNALING_PATHWAY	PRKCZ;CALM2;HRAS;PYGB;BRAF
8	KEGG_NOD_LIKE_RECEPTOR_SIGNALING_PATHWAY	MAPK13;RIPK2
8	KEGG_PENTOSE_PHOSPHATE_PATHWAY	ALDOA
8	MODULE_125	RRM2
8	MODULE_147	SSR3;AUP1;PTMA
8	MODULE_158	RRM2
8	MODULE_195	CALM2;SSR3;PTMA;AUP1
8	MODULE_201	GNAO1;ALDOA
8	MODULE_212	F12;AKR1C1;ALDOA;GALE;IRAK1;RRM2;CTSC;RND3
8	MODULE_306	ALDOA
8	MODULE_307	ATP6V0B
8	MODULE_356	AUP1;PLAGL2;PTMA;SSR3
8	MODULE_485	UBE2S;RRM2
8	MODULE_50	PSMA7;PSMB1
8	MODULE_512	ALDOA
8	MODULE_9	GINS3;NOTCH1;HRAS
8	MORF_JUND	RPL24;IER2
8	MTOR_UP.V1_UP	LDLR;BID;HSPE1;ADORA2B;ZNF518B;RRM2;SLC2A1;FOXI1
8	PID_A6B1_A6B4_INTEGRIN_PATHWAY	LAMB3;HRAS;COL17A1;MST1R;ITGA6;SFN
8	PID_AJDISS_2PATHWAY	HRAS;RAB7A
8	PID_ERBB_NETWORK_PATHWAY	TGFA;HBEGF
8	PTEN_DN.V2_UP	IL4R;OTUB2;PTGS2;ARL4C;C12orf5;IL7R
8	RB_DN.V1_DN	CTSC;P4HA1;LAMB3;KRT8;SERP1;DYNLL1;HSPA5;TMCC3
8	RB_P107_DN.V1_UP	CCNE1;RRM2;SNCG;PTMA
8	RB_P130_DN.V1_UP	FOXI1;CHCHD6;RGS16;FST;CRB3;STMN3;CMTM7;IER3
8	REACTOME_ACTIVATION_OF_CHAPERONES_BY_ATF6_ALPHA	HSPA5
8	REACTOME_ACTIVATION_OF_NF_KAPPAB_IN_B_CELLS	PSMA7;PSMB1;REL
8	REACTOME_APOPTOSIS	PMAIP1;DFFA;KPNA1;DYNLL1;BID;PSMA7;PSMB1
8	REACTOME_AUTODEGRADATION_OF_CDH1_BY_CDH1_APC_C	PSMB1;PSMA7
8	REACTOME_AUTODEGRADATION_OF_THE_E3_UBIQUITIN_LIGASE_COP1	PSMA7;PSMB1
8	REACTOME_CDK_MEDIATED_PHOSPHORYLATION_AND_REMOVAL_OF_CDC6	PSMB1;PSMA7
8	REACTOME_CDT1_ASSOCIATION_WITH_THE_CDC6_ORC_ORIGIN_COMPLEX	PSMA7;PSMB1
8	REACTOME_DOWNREGULATION_OF_SMAD2_3_SMAD4_TRANSCRIPTIONAL_ACTIVITY	TGIF2;SMURF2
8	REACTOME_DOWNSTREAM_SIGNALING_EVENTS_OF_B_CELL_RECEPTOR_BCR	HRAS;REL;CREB1;AKT1S1;PSMB1;PSMA7
8	REACTOME_GLUCONEOGENESIS	ALDOA
8	REACTOME_GLUCOSE_METABOLISM	PYGB;CALM2;ALDOA;GYG1
8	REACTOME_GLYCOGEN_BREAKDOWN_GLYCOGENOLYSIS	PYGB;GYG1;CALM2
8	REACTOME_GLYCOLYSIS	ALDOA
8	REACTOME_INFLAMMASOMES	TXN
8	REACTOME_LYSOSOME_VESICLE_BIOGENESIS	VAMP8
8	REACTOME_MEMBRANE_BINDING_AND_TARGETTING_OF_GAG_PROTEINS	VPS37B
8	REACTOME_METABOLISM_OF_CARBOHYDRATES	GXYLT2;SLC2A1;CALM2;ALDOA;B3GNT2;GYG1;GPC1;PYGB;GALE
8	REACTOME_MYD88_MAL_CASCADE_INITIATED_ON_PLASMA_MEMBRANE	CREB1;IRAK1;RIPK2
8	REACTOME_NFKB_AND_MAP_KINASES_ACTIVATION_MEDIATED_BY_TLR4_SIGNALING_REPERTOIRE	IRAK1;RIPK2;CREB1
8	REACTOME_NOTCH1_INTRACELLULAR_DOMAIN_REGULATES_TRANSCRIPTION	HDAC9
8	REACTOME_ORC1_REMOVAL_FROM_CHROMATIN	PSMA7;PSMB1
8	REACTOME_OXYGEN_DEPENDENT_PROLINE_HYDROXYLATION_OF_HYPOXIA_INDUCIBLE_FACTOR_ALPHA	EGLN2
8	REACTOME_P53_DEPENDENT_G1_DNA_DAMAGE_RESPONSE	CCNE1;PSMB1;PSMA7
8	REACTOME_P53_INDEPENDENT_G1_S_DNA_DAMAGE_CHECKPOINT	PSMA7;PSMB1
8	REACTOME_REGULATION_OF_APOPTOSIS	PSMA7;PSMB1
8	REACTOME_REGULATION_OF_HYPOXIA_INDUCIBLE_FACTOR_HIF_BY_OXYGEN	EGLN2
8	REACTOME_RIG_I_MDA5_MEDIATED_INDUCTION_OF_IFN_ALPHA_BETA_PATHWAYS	IFIH1
8	REACTOME_SCF_BETA_TRCP_MEDIATED_DEGRADATION_OF_EMI1	PSMB1;PSMA7
8	REACTOME_SCFSKP2_MEDIATED_DEGRADATION_OF_P27_P21	CCNE1;PSMA7;PSMB1
8	REACTOME_SIGNALING_BY_ERBB2	CREB1;CAMK4;HBEGF;CALM2;AKT1S1;HRAS
8	REACTOME_SIGNALING_BY_ROBO_RECEPTOR	GPC1;PFN1;PFN2
8	REACTOME_SIGNALING_BY_THE_B_CELL_RECEPTOR_BCR	HRAS;CALM2;CREB1;AKT1S1;SYK;PSMB1;PSMA7;REL
8	REACTOME_SIGNALING_BY_WNT	PSMA7;PSMB1
8	REACTOME_SPRY_REGULATION_OF_FGF_SIGNALING	BRAF
8	REACTOME_TETRAHYDROBIOPTERIN_BH4_SYNTHESIS_RECYCLING_SALVAGE_AND_REGULATION	CALM2;SPR
8	REACTOME_THE_NLRP3_INFLAMMASOME	TXN
8	REACTOME_TRAF6_MEDIATED_INDUCTION_OF_NFKB_AND_MAP_KINASES_UPON_TLR7_8_OR_9_ACTIVATION	IRAK1;CREB1;RIPK2
8	REACTOME_TRIF_MEDIATED_TLR3_SIGNALING	CREB1;IRAK1;RIPK2
8	REACTOME_VIF_MEDIATED_DEGRADATION_OF_APOBEC3G	PSMB1;PSMA7
8	SCGGAAGY_V$ELK1_02	AKT1S1;CRB3;PCYT1A;PER2;RAB7A;ARF3;C3orf38;UNC13D;EEFSEC;TCF7;SNRNP27;AP2S1;PSMB1;TSTA3;SRSF9;SUPT5H;CCT7;PCBP1;EIF2B2;SPRED2;CSNK2B;STK40;POMP;UQCRH;COPS7B;ALDOA;IER2;LSR;ATP2C1;ARPC2;OTUB1
8	TCTGGAC,MIR-198	SLC2A1;PIAS4;CREB5
8	TGANNYRGCA_V$TCF11MAFG_01	EMB;SEL1L3;PSMB1
8	TGASTMAGC_V$NFE2_01	TINAGL1;MYO10;SLITRK6;NR1D1;ARHGAP8;PHLDA2;PFN1;ALDOA;SH3BGRL2;PPP2R2C;MDFI;SNCG
8	TGTATGA,MIR-485-3P	PTMA;SPRED2;ZIC2
8	V$ALPHACP1_01	PTMA;PRKCZ;CALM2;CYP24A1
8	V$AP1_Q4	TXN;ARRDC4;MDFI;SFN;TCF7;LAMB3;SCRN1;IRAK1;STK40;AKT1S1
8	V$AP1_Q6_01	PHLDA2;DMKN;AKT1S1;ANKRD22;PPP2R2C;MDFI;SCRN1;ALDOA;SNCG;IRAK1
8	V$AP1FJ_Q2	LAMB3;SCRN1;MDFI;IRAK1;BRAF;STK40;ARRDC4;CYP24A1;AKT1S1
8	V$AREB6_01	LYPD3;HDAC9;CREB5;CRB3;KRT8;LAMB3
8	V$ATF3_Q6	CREB5;VPS37B;TNFRSF21;FOSB;BRAF;PKP4
8	V$BACH1_01	KRT8;NR1D1;PHLDA2;SCRN1;HBEGF;LAMB3;ALDOA
8	V$BACH2_01	SFN;EDEM1;NR1D1;PHLDA2;SMS;BTBD11;TINAGL1;HBEGF;ALDOA;SCRN1
8	V$EGR1_01	DYNLL1;RUNX1;ARF3;EGLN2;MSL2
8	V$HIF1_Q5	SLC2A1;MESDC1;NR1D1;P4HA1;AK3;ERO1L;HBEGF;RGS16;ARPC2
8	V$NFKAPPAB65_01	CREB1;REL;IER3;HIVEP1;NFKBID;AMOTL1;PFN1;AKT1S1
8	V$PPAR_DR1_Q2	NR1D1;ACOT7;MREG;SPRY4;F12;PFN1
8	WNT_UP.V1_UP	AP2S1;MST1R;GALNT6;GDF15;SFN
8	YAP1_DN	IL4R
