# Supplementary material for: Integrative Analyses of Multilevel Omics Reveal Preneoplastic Breast to Possess a Molecular Landscape That is Globally Shared with Invasive Basal-Like Breast Cancer (Running Title: Molecular Landscape of Basal-Like Breast Cancer Progression)
Source: Cancers (Basel). 2020 Mar 19;12(3):722. doi: 10.3390/cancers12030722 (PMC7140033; doi:10.3390/cancers12030722)
Supplement: Supplementary file 1 [file cancers-12-00722-s001.zip › suppl table and figures proof/Supplementary Table S1.csv]

Pathway	Group	Gene_Symbol	miRNA	Pathway_RNAseq_Cor	Pathway_miRNA_Cor	RNAseq_miRNA_Cor
REACTOME_METABOLISM_OF_LIPIDS_AND_LIPOPROTEINS	1	GLB1	hsa-mir-125a-3p	0.900742138	-0.883282214	-0.958806265
REACTOME_METABOLISM_OF_LIPIDS_AND_LIPOPROTEINS	1	MED20	hsa-mir-331-3p	0.931320238	-0.90761507	-0.951246703
REACTOME_TRANSCRIPTIONAL_REGULATION_OF_WHITE_ADIPOCYTE_DIFFERENTIATION	1	MED20	hsa-mir-331-3p	0.889590129	-0.913497931	-0.951246703
BIOCARTA_ARAP_PATHWAY	2	CYTH3	hsa-mir-93-3p	0.994340233	-0.935123785	-0.945286903
BIOCARTA_EGF_PATHWAY	2	PRKCA	hsa-mir-92a-1-5p	0.977754194	-0.95679159	-0.98629113
BIOCARTA_EGF_PATHWAY	2	STAT3	hsa-mir-20a-5p	0.91754097	-0.859177908	-0.953374158
BIOCARTA_EGF_PATHWAY	2	STAT3	hsa-mir-17-5p	0.91754097	-0.915910057	-0.961907581
BIOCARTA_IL22BP_PATHWAY	2	STAT3	hsa-mir-93-5p	0.89586994	-0.905193354	-0.890631447
BIOCARTA_IL22BP_PATHWAY	2	STAT3	hsa-mir-106b-5p	0.89586994	-0.906176505	-0.888497403
BIOCARTA_IL22BP_PATHWAY	2	STAT3	hsa-mir-17-5p	0.89586994	-0.882336974	-0.961907581
BIOCARTA_INTRINSIC_PATHWAY	2	F8	hsa-mir-1286	0.968639868	-0.924081455	-0.979762984
BIOCARTA_PDGF_PATHWAY	2	PRKCA	hsa-mir-92a-1-5p	0.979199391	-0.957988237	-0.98629113
BIOCARTA_PDGF_PATHWAY	2	STAT3	hsa-mir-20a-5p	0.912802231	-0.859530869	-0.953374158
BIOCARTA_PDGF_PATHWAY	2	STAT3	hsa-mir-17-5p	0.912802231	-0.91510833	-0.961907581
BIOCARTA_RELA_PATHWAY	2	CREBBP	hsa-mir-3116	0.964002229	-0.932036364	-0.902946641
BIOCARTA_RELA_PATHWAY	2	IKBKG	hsa-mir-940	0.858888959	-0.909758479	-0.8625516
KEGG_GLYCEROPHOSPHOLIPID_METABOLISM	2	AGPAT4	hsa-mir-3677-3p	0.953414352	-0.961573335	-0.966404731
KEGG_GLYCEROPHOSPHOLIPID_METABOLISM	2	AGPAT4	hsa-mir-4435	0.953414352	-0.97279476	-0.974719799
KEGG_GLYCEROPHOSPHOLIPID_METABOLISM	2	AGPAT4	hsa-mir-17-3p	0.953414352	-0.921706042	-0.96700349
KEGG_GLYCEROPHOSPHOLIPID_METABOLISM	2	PPAP2B	hsa-mir-18a-3p	0.912071599	-0.926392448	-0.96432012
KEGG_GLYCOSAMINOGLYCAN_BIOSYNTHESIS_CHONDROITIN_SULFATE	2	CHST7	hsa-mir-92a-3p	0.963306475	-0.937617896	-0.925792996
KEGG_GLYCOSYLPHOSPHATIDYLINOSITOL_GPI_ANCHOR_BIOSYNTHESIS	2	PIGT	hsa-mir-4435	0.913074405	-0.982099274	-0.912723803
KEGG_JAK_STAT_SIGNALING_PATHWAY	2	CREBBP	hsa-mir-3116	0.946632286	-0.881419079	-0.902946641
KEGG_JAK_STAT_SIGNALING_PATHWAY	2	CSF3	hsa-mir-3677-3p	0.912629393	-0.974347484	-0.958038513
KEGG_JAK_STAT_SIGNALING_PATHWAY	2	IRF9	hsa-mir-106b-5p	0.947020832	-0.888258683	-0.910379343
KEGG_JAK_STAT_SIGNALING_PATHWAY	2	IRF9	hsa-mir-93-5p	0.947020832	-0.900716546	-0.95879038
KEGG_JAK_STAT_SIGNALING_PATHWAY	2	IRF9	hsa-mir-17-5p	0.947020832	-0.860154968	-0.904514694
KEGG_JAK_STAT_SIGNALING_PATHWAY	2	STAT3	hsa-mir-93-5p	0.888447445	-0.900716546	-0.890631447
KEGG_JAK_STAT_SIGNALING_PATHWAY	2	STAT3	hsa-mir-106b-5p	0.888447445	-0.888258683	-0.888497403
KEGG_JAK_STAT_SIGNALING_PATHWAY	2	STAT3	hsa-mir-17-5p	0.888447445	-0.860154968	-0.961907581
KEGG_LONG_TERM_DEPRESSION	2	IGF1R	hsa-mir-98-5p	0.946480098	-0.958241491	-0.891303131
KEGG_LONG_TERM_DEPRESSION	2	PRKCA	hsa-mir-92a-1-5p	0.913254692	-0.93937714	-0.98629113
KEGG_NATURAL_KILLER_CELL_MEDIATED_CYTOTOXICITY	2	PRKCA	hsa-mir-92a-1-5p	0.966919047	-0.969381095	-0.98629113
KEGG_NON_SMALL_CELL_LUNG_CANCER	2	CASP9	hsa-mir-454-5p	0.923720426	-0.871681117	-0.931712744
KEGG_NON_SMALL_CELL_LUNG_CANCER	2	PRKCA	hsa-mir-92a-1-5p	0.932835381	-0.93499506	-0.98629113
KEGG_NON_SMALL_CELL_LUNG_CANCER	2	RXRB	hsa-mir-18a-3p	0.972998693	-0.932191267	-0.97060038
KEGG_NOTCH_SIGNALING_PATHWAY	2	CREBBP	hsa-mir-3116	0.963756871	-0.888668906	-0.902946641
KEGG_O_GLYCAN_BIOSYNTHESIS	2	GALNT10	hsa-mir-3116	0.978352501	-0.887376434	-0.90613953
KEGG_O_GLYCAN_BIOSYNTHESIS	2	ST3GAL2	hsa-mir-4435	0.937428778	-0.982113248	-0.916711937
KEGG_PATHWAYS_IN_CANCER	2	ARNT	hsa-mir-23a-5p	0.928644018	-0.884984606	-0.977099681
KEGG_PATHWAYS_IN_CANCER	2	CASP9	hsa-mir-454-5p	0.966723806	-0.958476844	-0.931712744
KEGG_PATHWAYS_IN_CANCER	2	CASP9	hsa-mir-30b-3p	0.966723806	-0.927681763	-0.866496603
KEGG_PATHWAYS_IN_CANCER	2	CREBBP	hsa-mir-3116	0.926093783	-0.954240504	-0.902946641
KEGG_PATHWAYS_IN_CANCER	2	FZD2	hsa-mir-30b-3p	0.964289118	-0.927681763	-0.85878326
KEGG_PATHWAYS_IN_CANCER	2	IGF1R	hsa-mir-98-5p	0.927713077	-0.966281734	-0.891303131
KEGG_PATHWAYS_IN_CANCER	2	IKBKG	hsa-mir-940	0.864359973	-0.928581135	-0.8625516
KEGG_PATHWAYS_IN_CANCER	2	PRKCA	hsa-mir-92a-1-5p	0.91566672	-0.93518175	-0.98629113
KEGG_PATHWAYS_IN_CANCER	2	RXRB	hsa-mir-18a-3p	0.94619472	-0.966792905	-0.97060038
KEGG_PATHWAYS_IN_CANCER	2	STAT3	hsa-mir-20a-5p	0.944915928	-0.894404403	-0.953374158
KEGG_PATHWAYS_IN_CANCER	2	STAT3	hsa-mir-93-5p	0.944915928	-0.964334043	-0.890631447
KEGG_PATHWAYS_IN_CANCER	2	STAT3	hsa-mir-106b-5p	0.944915928	-0.93257712	-0.888497403
KEGG_PATHWAYS_IN_CANCER	2	STAT3	hsa-mir-17-5p	0.944915928	-0.914496162	-0.961907581
KEGG_PATHWAYS_IN_CANCER	2	TGFB2	hsa-mir-200a-3p	0.970072177	-0.892838088	-0.912875578
KEGG_PATHWAYS_IN_CANCER	2	TGFB2	hsa-mir-141-3p	0.970072177	-0.938882199	-0.954311016
KEGG_PATHWAYS_IN_CANCER	2	WNT3	hsa-mir-25-5p	0.937281454	-0.96003802	-0.922853777
KEGG_PATHWAYS_IN_CANCER	2	WNT5A	hsa-mir-548k	0.971325616	-0.935418608	-0.910725146
KEGG_PHOSPHATIDYLINOSITOL_SIGNALING_SYSTEM	2	PIP5K1C	hsa-mir-25-5p	0.906404144	-0.943159314	-0.923671559
KEGG_PHOSPHATIDYLINOSITOL_SIGNALING_SYSTEM	2	PRKCA	hsa-mir-92a-1-5p	0.940166069	-0.950324483	-0.98629113
KEGG_PRIMARY_IMMUNODEFICIENCY	2	IKBKG	hsa-mir-940	0.87634093	-0.857564099	-0.8625516
KEGG_SMALL_CELL_LUNG_CANCER	2	CASP9	hsa-mir-454-5p	0.969484352	-0.961115105	-0.931712744
KEGG_SMALL_CELL_LUNG_CANCER	2	CASP9	hsa-mir-30b-3p	0.969484352	-0.912442409	-0.866496603
KEGG_SMALL_CELL_LUNG_CANCER	2	IKBKG	hsa-mir-940	0.87015813	-0.94439825	-0.8625516
KEGG_SMALL_CELL_LUNG_CANCER	2	RXRB	hsa-mir-18a-3p	0.958833018	-0.976107121	-0.97060038
KEGG_SPHINGOLIPID_METABOLISM	2	PPAP2B	hsa-mir-18a-3p	0.940225335	-0.952032262	-0.96432012
PID_ANGIOPOIETIN_RECEPTOR_PATHWAY	2	ANGPT1	hsa-mir-26a-1-3p	0.98940837	-0.967583365	-0.983270206
PID_AVB3_INTEGRIN_PATHWAY	2	COL1A1	hsa-mir-92a-1-5p	0.982033949	-0.974760008	-0.944035978
PID_AVB3_INTEGRIN_PATHWAY	2	CSF1	hsa-mir-3116	0.993023954	-0.950358199	-0.970081341
PID_AVB3_INTEGRIN_PATHWAY	2	CSF1	hsa-mir-940	0.993023954	-0.946180982	-0.954542981
PID_AVB3_INTEGRIN_PATHWAY	2	IGF1R	hsa-mir-98-5p	0.941982462	-0.946870151	-0.891303131
PID_AVB3_INTEGRIN_PATHWAY	2	VCL	hsa-mir-30b-3p	0.995103579	-0.868657914	-0.873852695
PID_CD8_TCR_PATHWAY	2	B2M	hsa-mir-331-5p	0.969262885	-0.936881002	-0.978778306
PID_CD8_TCR_PATHWAY	2	PRKCA	hsa-mir-92a-1-5p	0.960903974	-0.97694674	-0.98629113
PID_ERBB1_RECEPTOR_PROXIMAL_PATHWAY	2	PIP5K1C	hsa-mir-25-5p	0.898103839	-0.887440737	-0.923671559
PID_ERBB1_RECEPTOR_PROXIMAL_PATHWAY	2	STAT3	hsa-mir-20a-5p	0.933187986	-0.888303455	-0.953374158
PID_ERBB1_RECEPTOR_PROXIMAL_PATHWAY	2	STAT3	hsa-mir-17-5p	0.933187986	-0.932283471	-0.961907581
PID_HIF2PATHWAY	2	ARNT	hsa-mir-23a-5p	0.972499036	-0.923047579	-0.977099681
PID_HIF2PATHWAY	2	CITED2	hsa-mir-18a-3p	0.985431484	-0.964837437	-0.971220285
PID_HIF2PATHWAY	2	CREBBP	hsa-mir-3116	0.967538432	-0.907481051	-0.902946641
PID_HIF2PATHWAY	2	HIF1AN	hsa-mir-1286	0.962152088	-0.926476102	-0.916891753
PID_HIF2PATHWAY	2	HIF1AN	hsa-mir-18a-3p	0.962152088	-0.964837437	-0.947875186
PID_HIF2PATHWAY	2	HIF1AN	hsa-mir-31-5p	0.962152088	-0.934917371	-0.931943695
PID_INTEGRIN2_PATHWAY	2	JAM3	hsa-mir-25-5p	0.951055946	-0.94886718	-0.955907338
PID_INTEGRIN2_PATHWAY	2	TGFBI	hsa-mir-25-5p	0.965465927	-0.94886718	-0.947705954
PID_INTEGRIN3_PATHWAY	2	COL1A1	hsa-mir-92a-1-5p	0.982751858	-0.982158746	-0.944035978
PID_INTEGRIN3_PATHWAY	2	TGFBI	hsa-mir-25-5p	0.983140897	-0.95353626	-0.947705954
PID_KIT_PATHWAY	2	STAT3	hsa-mir-17-5p	0.862514595	-0.8701491	-0.961907581
PID_LPA4_PATHWAY	2	ADCY9	hsa-mir-25-5p	0.947272076	-0.892627937	-0.963837052
PID_LYMPH_ANGIOGENESIS_PATHWAY	2	COL1A1	hsa-mir-92a-1-5p	0.980232186	-0.964091271	-0.944035978
PID_S1P_META_PATHWAY	2	S1PR1	hsa-mir-19b-3p	0.93829755	-0.873512729	-0.922405474
PID_S1P_META_PATHWAY	2	S1PR1	hsa-mir-19a-3p	0.93829755	-0.890449724	-0.944226667
PID_SYNDECAN_1_PATHWAY	2	COL1A1	hsa-mir-92a-1-5p	0.957082141	-0.974001406	-0.944035978
PID_SYNDECAN_2_PATHWAY	2	SDC2	hsa-mir-17-5p	0.913253641	-0.882567277	-0.938859376
PID_SYNDECAN_2_PATHWAY	2	SDC2	hsa-mir-106b-5p	0.913253641	-0.946166441	-0.85920034
PID_SYNDECAN_2_PATHWAY	2	SDC2	hsa-mir-92a-3p	0.913253641	-0.876078236	-0.99235126
PID_SYNDECAN_2_PATHWAY	2	SDC2	hsa-mir-141-3p	0.913253641	-0.948677628	-0.940383331
PID_SYNDECAN_2_PATHWAY	2	SDC2	hsa-mir-200a-3p	0.913253641	-0.918237281	-0.893198961
PID_SYNDECAN_2_PATHWAY	2	SDC2	hsa-mir-93-5p	0.913253641	-0.973062733	-0.86858394
PID_SYNDECAN_2_PATHWAY	2	SDC2	hsa-mir-20a-5p	0.913253641	-0.851623572	-0.911232716
PID_SYNDECAN_4_PATHWAY	2	PRKCA	hsa-mir-92a-1-5p	0.978632549	-0.980330249	-0.98629113
PID_WNT_SIGNALING_PATHWAY	2	DKK1	hsa-mir-331-5p	0.991976016	-0.988117965	-0.981499736
PID_WNT_SIGNALING_PATHWAY	2	WNT3	hsa-mir-25-5p	0.980909348	-0.950031778	-0.922853777
PID_WNT_SIGNALING_PATHWAY	2	WNT5A	hsa-mir-548k	0.992684562	-0.897875346	-0.910725146
REACTOME_ABC_FAMILY_PROTEINS_MEDIATED_TRANSPORT	2	ABCD1	hsa-mir-3116	0.955119589	-0.86346148	-0.915159547
REACTOME_ADENYLATE_CYCLASE_ACTIVATING_PATHWAY	2	ADCY9	hsa-mir-25-5p	0.932308361	-0.869340451	-0.963837052
REACTOME_ADENYLATE_CYCLASE_INHIBITORY_PATHWAY	2	ADCY9	hsa-mir-25-5p	0.986521387	-0.944678201	-0.963837052
REACTOME_AMYLOIDS	2	B2M	hsa-mir-331-5p	0.973658105	-0.950988971	-0.978778306
REACTOME_AMYLOIDS	2	B2M	hsa-mir-16-2-3p	0.973658105	-0.858555379	-0.882461919
REACTOME_AMYLOIDS	2	CST3	hsa-mir-30b-3p	0.966775652	-0.896563574	-0.909629
REACTOME_AMYLOIDS	2	CST3	hsa-mir-92a-1-5p	0.966775652	-0.982592454	-0.960636842
REACTOME_AMYLOIDS	2	HIST1H2BD	hsa-mir-30b-3p	0.971514083	-0.896563574	-0.905357487
REACTOME_AMYLOIDS	2	HIST1H2BD	hsa-mir-2682-5p	0.971514083	-0.934251325	-0.884835979
REACTOME_AMYLOIDS	2	TGFBI	hsa-mir-25-5p	0.933204936	-0.9112947	-0.947705954
REACTOME_BOTULINUM_NEUROTOXICITY	2	VAMP1	hsa-mir-18a-3p	0.952472996	-0.94944672	-0.988395003
REACTOME_BOTULINUM_NEUROTOXICITY	2	VAMP2	hsa-mir-940	0.973711146	-0.883211761	-0.941728714
REACTOME_CELL_SURFACE_INTERACTIONS_AT_THE_VASCULAR_WALL	2	ANGPT1	hsa-mir-26a-1-3p	0.99044547	-0.969141848	-0.983270206
REACTOME_CELL_SURFACE_INTERACTIONS_AT_THE_VASCULAR_WALL	2	COL1A1	hsa-mir-92a-1-5p	0.980411806	-0.959254569	-0.944035978
REACTOME_CELL_SURFACE_INTERACTIONS_AT_THE_VASCULAR_WALL	2	JAM3	hsa-mir-25-5p	0.991719476	-0.954013162	-0.955907338
REACTOME_CHONDROITIN_SULFATE_BIOSYNTHESIS	2	CHST7	hsa-mir-92a-3p	0.966368796	-0.943611099	-0.925792996
REACTOME_CHONDROITIN_SULFATE_BIOSYNTHESIS	2	DCN	hsa-mir-100-3p	0.977227959	-0.967987977	-0.945422308
REACTOME_CHONDROITIN_SULFATE_BIOSYNTHESIS	2	VCAN	hsa-mir-30d-3p	0.882016794	-0.963984715	-0.88545905
REACTOME_CLASS_B_2_SECRETIN_FAMILY_RECEPTORS	2	FZD2	hsa-mir-30b-3p	0.956714104	-0.922076486	-0.85878326
REACTOME_CLASS_B_2_SECRETIN_FAMILY_RECEPTORS	2	GNG11	hsa-mir-454-5p	0.962518246	-0.983226621	-0.924306965
REACTOME_CLASS_B_2_SECRETIN_FAMILY_RECEPTORS	2	WNT3	hsa-mir-25-5p	0.91184406	-0.965063732	-0.922853777
REACTOME_CLASS_B_2_SECRETIN_FAMILY_RECEPTORS	2	WNT5A	hsa-mir-548k	0.958565669	-0.913768033	-0.910725146
REACTOME_CS_DS_DEGRADATION	2	DCN	hsa-mir-100-3p	0.982061257	-0.976732567	-0.945422308
REACTOME_CS_DS_DEGRADATION	2	VCAN	hsa-mir-30d-3p	0.900360532	-0.959864333	-0.88545905
REACTOME_DOPAMINE_NEUROTRANSMITTER_RELEASE_CYCLE	2	VAMP2	hsa-mir-940	0.967989052	-0.863099947	-0.941728714
REACTOME_G_ALPHA_Q_SIGNALLING_EVENTS	2	EDN1	hsa-mir-93-3p	0.956702615	-0.907241774	-0.931391888
REACTOME_G_ALPHA_Q_SIGNALLING_EVENTS	2	EDN1	hsa-mir-98-5p	0.956702615	-0.879674994	-0.947225977
REACTOME_G_ALPHA_Q_SIGNALLING_EVENTS	2	GNG11	hsa-mir-454-5p	0.962259842	-0.907178098	-0.924306965
REACTOME_G_ALPHA_Q_SIGNALLING_EVENTS	2	OXTR	hsa-mir-561-5p	0.971363452	-0.894932625	-0.912324829
REACTOME_G_ALPHA_S_SIGNALLING_EVENTS	2	ADCY9	hsa-mir-25-5p	0.943957417	-0.956111835	-0.963837052
REACTOME_G_ALPHA_S_SIGNALLING_EVENTS	2	GNG11	hsa-mir-454-5p	0.95001047	-0.983534526	-0.924306965
REACTOME_GASTRIN_CREB_SIGNALLING_PATHWAY_VIA_PKC_AND_MAPK	2	EDN1	hsa-mir-93-3p	0.931249822	-0.898437295	-0.931391888
REACTOME_GASTRIN_CREB_SIGNALLING_PATHWAY_VIA_PKC_AND_MAPK	2	EDN1	hsa-mir-98-5p	0.931249822	-0.91090546	-0.947225977
REACTOME_GASTRIN_CREB_SIGNALLING_PATHWAY_VIA_PKC_AND_MAPK	2	GNG11	hsa-mir-454-5p	0.938291178	-0.957307001	-0.924306965
REACTOME_GASTRIN_CREB_SIGNALLING_PATHWAY_VIA_PKC_AND_MAPK	2	PRKCA	hsa-mir-92a-1-5p	0.855869189	-0.880882911	-0.98629113
REACTOME_GPCR_DOWNSTREAM_SIGNALING	2	ADCY9	hsa-mir-25-5p	0.966840337	-0.961088103	-0.963837052
REACTOME_GPCR_DOWNSTREAM_SIGNALING	2	EDN1	hsa-mir-93-3p	0.966976165	-0.917238784	-0.931391888
REACTOME_GPCR_DOWNSTREAM_SIGNALING	2	EDN1	hsa-mir-98-5p	0.966976165	-0.966324298	-0.947225977
REACTOME_GPCR_DOWNSTREAM_SIGNALING	2	FPR1	hsa-mir-4435	0.965095126	-0.944176896	-0.979410343
REACTOME_GPCR_DOWNSTREAM_SIGNALING	2	GNG11	hsa-mir-454-5p	0.964624798	-0.970041713	-0.924306965
REACTOME_GPCR_DOWNSTREAM_SIGNALING	2	HEBP1	hsa-mir-3116	0.931814974	-0.943091921	-0.899542073
REACTOME_GPCR_DOWNSTREAM_SIGNALING	2	PLEKHG2	hsa-mir-30b-3p	0.940939914	-0.918926923	-0.939793253
REACTOME_GPCR_DOWNSTREAM_SIGNALING	2	PRKCA	hsa-mir-92a-1-5p	0.901095066	-0.922440274	-0.98629113
REACTOME_GPCR_DOWNSTREAM_SIGNALING	2	S1PR1	hsa-mir-19b-3p	0.938533573	-0.884899123	-0.922405474
REACTOME_GPCR_DOWNSTREAM_SIGNALING	2	S1PR1	hsa-mir-19a-3p	0.938533573	-0.921833846	-0.944226667
REACTOME_GROWTH_HORMONE_RECEPTOR_SIGNALING	2	STAT3	hsa-mir-93-5p	0.883460542	-0.886946076	-0.890631447
REACTOME_GROWTH_HORMONE_RECEPTOR_SIGNALING	2	STAT3	hsa-mir-106b-5p	0.883460542	-0.894272438	-0.888497403
REACTOME_GROWTH_HORMONE_RECEPTOR_SIGNALING	2	STAT3	hsa-mir-17-5p	0.883460542	-0.870450861	-0.961907581
REACTOME_IL_2_SIGNALING	2	GAB2	hsa-mir-18a-3p	0.92286396	-0.926726553	-0.980543931
REACTOME_IL_6_SIGNALING	2	STAT3	hsa-mir-93-5p	0.896750669	-0.910125152	-0.890631447
REACTOME_IL_6_SIGNALING	2	STAT3	hsa-mir-106b-5p	0.896750669	-0.894757749	-0.888497403
REACTOME_IL_6_SIGNALING	2	STAT3	hsa-mir-17-5p	0.896750669	-0.88133502	-0.961907581
REACTOME_NCAM1_INTERACTIONS	2	COL1A1	hsa-mir-92a-1-5p	0.931295633	-0.950188915	-0.944035978
REACTOME_NOREPINEPHRINE_NEUROTRANSMITTER_RELEASE_CYCLE	2	VAMP2	hsa-mir-940	0.973874896	-0.876733343	-0.941728714
REACTOME_POST_TRANSLATIONAL_MODIFICATION_SYNTHESIS_OF_GPI_ANCHORED_PROTEINS	2	PIGT	hsa-mir-4435	0.926484727	-0.965570983	-0.912723803
REACTOME_PROTEOLYTIC_CLEAVAGE_OF_SNARE_COMPLEX_PROTEINS	2	VAMP1	hsa-mir-18a-3p	0.954282152	-0.950980195	-0.988395003
REACTOME_PROTEOLYTIC_CLEAVAGE_OF_SNARE_COMPLEX_PROTEINS	2	VAMP2	hsa-mir-940	0.975166191	-0.885998515	-0.941728714
REACTOME_REGULATION_OF_INSULIN_LIKE_GROWTH_FACTOR_IGF_ACTIVITY_BY_INSULIN_LIKE_GROWTH_FACTOR_BINDING_PROTEINS_IGFBPS	2	IGFBP3	hsa-mir-19a-3p	0.980071628	-0.950321868	-0.939997032
REACTOME_REGULATION_OF_INSULIN_LIKE_GROWTH_FACTOR_IGF_ACTIVITY_BY_INSULIN_LIKE_GROWTH_FACTOR_BINDING_PROTEINS_IGFBPS	2	IGFBP3	hsa-mir-19b-3p	0.980071628	-0.93529008	-0.902886615
REACTOME_REGULATION_OF_INSULIN_LIKE_GROWTH_FACTOR_IGF_ACTIVITY_BY_INSULIN_LIKE_GROWTH_FACTOR_BINDING_PROTEINS_IGFBPS	2	IGFBP5	hsa-mir-4435	0.981556105	-0.959910725	-0.944424696
REACTOME_REGULATION_OF_INSULIN_LIKE_GROWTH_FACTOR_IGF_ACTIVITY_BY_INSULIN_LIKE_GROWTH_FACTOR_BINDING_PROTEINS_IGFBPS	2	IGFBP5	hsa-mir-3116	0.981556105	-0.952710159	-0.926130645
REACTOME_REGULATION_OF_INSULIN_LIKE_GROWTH_FACTOR_IGF_ACTIVITY_BY_INSULIN_LIKE_GROWTH_FACTOR_BINDING_PROTEINS_IGFBPS	2	PAPPA	hsa-mir-98-5p	0.972419239	-0.942341689	-0.967703429
REACTOME_REGULATION_OF_INSULIN_SECRETION	2	GNG11	hsa-mir-454-5p	0.928941076	-0.952345092	-0.924306965
REACTOME_REGULATION_OF_INSULIN_SECRETION	2	KCNB1	hsa-mir-135b-5p	0.928795548	-0.905702894	-0.955132473
REACTOME_REGULATION_OF_INSULIN_SECRETION	2	VAMP2	hsa-mir-940	0.940674493	-0.925848394	-0.941728714
REACTOME_REGULATION_OF_INSULIN_SECRETION	2	VAMP2	hsa-mir-30b-3p	0.940674493	-0.936022128	-0.875123924
REACTOME_REGULATION_OF_INSULIN_SECRETION_BY_ACETYLCHOLINE	2	MARCKS	hsa-mir-501-3p	0.963071853	-0.920701627	-0.914096458
REACTOME_REGULATION_OF_INSULIN_SECRETION_BY_ACETYLCHOLINE	2	PRKCA	hsa-mir-92a-1-5p	0.950231292	-0.970415315	-0.98629113
REACTOME_SIGNALING_BY_FGFR_MUTANTS	2	GAB2	hsa-mir-18a-3p	0.891913165	-0.887142146	-0.980543931
REACTOME_SIGNALING_BY_GPCR	2	ADCY9	hsa-mir-25-5p	0.947393542	-0.952645029	-0.963837052
REACTOME_SIGNALING_BY_GPCR	2	EDN1	hsa-mir-93-3p	0.947742713	-0.901027067	-0.931391888
REACTOME_SIGNALING_BY_GPCR	2	EDN1	hsa-mir-98-5p	0.947742713	-0.962636944	-0.947225977
REACTOME_SIGNALING_BY_GPCR	2	FPR1	hsa-mir-4435	0.945941249	-0.926351471	-0.979410343
REACTOME_SIGNALING_BY_GPCR	2	FZD2	hsa-mir-30b-3p	0.94292276	-0.928213963	-0.85878326
REACTOME_SIGNALING_BY_GPCR	2	GNG11	hsa-mir-454-5p	0.946811096	-0.974508955	-0.924306965
REACTOME_SIGNALING_BY_GPCR	2	HEBP1	hsa-mir-3116	0.921766093	-0.934025985	-0.899542073
REACTOME_SIGNALING_BY_GPCR	2	PLEKHG2	hsa-mir-30b-3p	0.928065295	-0.928213963	-0.939793253
REACTOME_SIGNALING_BY_GPCR	2	PRKCA	hsa-mir-92a-1-5p	0.867779561	-0.896284098	-0.98629113
REACTOME_SIGNALING_BY_GPCR	2	S1PR1	hsa-mir-19b-3p	0.917666272	-0.857041616	-0.922405474
REACTOME_SIGNALING_BY_GPCR	2	S1PR1	hsa-mir-19a-3p	0.917666272	-0.900923623	-0.944226667
REACTOME_SIGNALING_BY_GPCR	2	WNT3	hsa-mir-25-5p	0.901010895	-0.952645029	-0.922853777
REACTOME_SIGNALING_BY_GPCR	2	WNT5A	hsa-mir-548k	0.94748108	-0.912876204	-0.910725146
REACTOME_SIGNALING_BY_PDGF	2	ADCY9	hsa-mir-25-5p	0.948869581	-0.911132179	-0.963837052
REACTOME_SIGNALING_BY_PDGF	2	CASP9	hsa-mir-454-5p	0.917930852	-0.864525679	-0.931712744
REACTOME_SIGNALING_BY_PDGF	2	CASP9	hsa-mir-30b-3p	0.917930852	-0.886184956	-0.866496603
REACTOME_SIGNALING_BY_PDGF	2	COL1A1	hsa-mir-92a-1-5p	0.943574425	-0.974605339	-0.944035978
REACTOME_SIGNALING_BY_PDGF	2	PDGFD	hsa-mir-331-5p	0.947398864	-0.937849568	-0.99050035
REACTOME_SIGNALING_BY_PDGF	2	PRKCA	hsa-mir-92a-1-5p	0.961425108	-0.974605339	-0.98629113
REACTOME_SIGNALING_BY_PDGF	2	STAT3	hsa-mir-20a-5p	0.972349685	-0.97109503	-0.953374158
REACTOME_SIGNALING_BY_PDGF	2	STAT3	hsa-mir-93-5p	0.972349685	-0.876976971	-0.890631447
REACTOME_SIGNALING_BY_PDGF	2	STAT3	hsa-mir-106b-5p	0.972349685	-0.860694018	-0.888497403
REACTOME_SIGNALING_BY_PDGF	2	STAT3	hsa-mir-17-5p	0.972349685	-0.970477069	-0.961907581
REACTOME_SPHINGOLIPID_METABOLISM	2	CTSA	hsa-mir-23a-5p	0.948398711	-0.915074625	-0.881771708
REACTOME_SPHINGOLIPID_METABOLISM	2	PPAP2B	hsa-mir-18a-3p	0.952761233	-0.968817993	-0.96432012
KEGG_MTOR_SIGNALING_PATHWAY	7	EIF4E	hsa-mir-483-5p	0.878975248	-0.974089609	-0.896137943
REACTOME_DEADENYLATION_DEPENDENT_MRNA_DECAY	7	EIF4E	hsa-mir-483-5p	0.864646726	-0.896879588	-0.896137943
REACTOME_HIV_LIFE_CYCLE	7	NUP50	hsa-mir-424-5p	0.863112723	-0.908443386	-0.918961633
KEGG_INSULIN_SIGNALING_PATHWAY	8	HRAS	NA	0.95061728	NA	NA
KEGG_NOD_LIKE_RECEPTOR_SIGNALING_PATHWAY	8	MAPK13	NA	0.95841054	NA	NA
PID_A6B1_A6B4_INTEGRIN_PATHWAY	8	ITGA6	NA	0.968849735	NA	NA
PID_A6B1_A6B4_INTEGRIN_PATHWAY	8	MST1R	NA	0.958005968	NA	NA
REACTOME_ACTIVATION_OF_NF_KAPPAB_IN_B_CELLS	8	REL	NA	0.954170137	NA	NA
REACTOME_DOWNSTREAM_SIGNALING_EVENTS_OF_B_CELL_RECEPTOR_BCR	8	HRAS	NA	0.977801229	NA	NA
REACTOME_DOWNSTREAM_SIGNALING_EVENTS_OF_B_CELL_RECEPTOR_BCR	8	REL	NA	0.954586784	NA	NA
REACTOME_GLYCOGEN_BREAKDOWN_GLYCOGENOLYSIS	8	GYG1	NA	0.950001307	NA	NA
REACTOME_SIGNALING_BY_THE_B_CELL_RECEPTOR_BCR	8	HRAS	NA	0.975754306	NA	NA
BIOCARTA_ARENRF2_PATHWAY	1	KEAP1	hsa-mir-941	0.921992429	-0.614710025	-0.534223888
BIOCARTA_EGFR_SMRTE_PATHWAY	1	THRA	hsa-mir-1275	0.980233259	-0.795468926	-0.840509485
BIOCARTA_MAPK_PATHWAY	1	ELK1	hsa-mir-1275	0.753858863	-0.797165714	-0.748879321
BIOCARTA_MAPK_PATHWAY	1	ELK1	hsa-mir-197-3p	0.753858863	-0.806924711	-0.794092417
BIOCARTA_MAPK_PATHWAY	1	ELK1	hsa-mir-30c-2-3p	0.753858863	-0.788752251	-0.513798741
BIOCARTA_MAPK_PATHWAY	1	ELK1	hsa-mir-30c-1-3p	0.753858863	-0.828935766	-0.753912973
BIOCARTA_MAPK_PATHWAY	1	MEF2D	hsa-mir-1275	0.979772086	-0.797165714	-0.70834382
BIOCARTA_TOLL_PATHWAY	1	ELK1	hsa-mir-1275	0.699107152	-0.773350725	-0.748879321
BIOCARTA_TOLL_PATHWAY	1	ELK1	hsa-mir-197-3p	0.699107152	-0.799709849	-0.794092417
BIOCARTA_TOLL_PATHWAY	1	ELK1	hsa-mir-30c-2-3p	0.699107152	-0.784012434	-0.513798741
BIOCARTA_TOLL_PATHWAY	1	ELK1	hsa-mir-30c-1-3p	0.699107152	-0.838495686	-0.753912973
KEGG_NICOTINATE_AND_NICOTINAMIDE_METABOLISM	1	NMNAT1	hsa-mir-197-3p	0.811134235	-0.505012333	-0.840759993
KEGG_PEROXISOME	1	PXMP4	hsa-mir-30c-1-3p	0.83297341	-0.795459485	-0.815533794
KEGG_PEROXISOME	1	PXMP4	hsa-mir-30c-2-3p	0.83297341	-0.795258669	-0.779898345
KEGG_PEROXISOME	1	PXMP4	hsa-mir-941	0.83297341	-0.718627154	-0.627467784
PID_AP1_PATHWAY	1	CDKN1B	hsa-mir-24-3p	0.709842682	-0.78813509	-0.892232641
PID_AP1_PATHWAY	1	JUND	hsa-let-7e-3p	0.777647836	-0.83893408	-0.831894735
PID_CDC42_REG_PATHWAY	1	ARHGAP17	hsa-mir-103a-3p	0.713171691	-0.840845964	-0.81336783
PID_E2F_PATHWAY	1	CDKN1B	hsa-mir-24-3p	0.796178187	-0.927612362	-0.892232641
PID_E2F_PATHWAY	1	HBP1	hsa-mir-29b-3p	0.96201183	-0.856652483	-0.793105804
PID_E2F_PATHWAY	1	HBP1	hsa-mir-29a-3p	0.96201183	-0.644041045	-0.539847087
PID_E2F_PATHWAY	1	MCL1	hsa-mir-29b-3p	0.917232721	-0.856652483	-0.698735642
PID_E2F_PATHWAY	1	MCL1	hsa-mir-29a-3p	0.917232721	-0.644041045	-0.426979864
PID_IL6_7_PATHWAY	1	FOXO1	hsa-mir-96-5p	0.994196649	-0.779510178	-0.778078577
PID_IL6_7_PATHWAY	1	MCL1	hsa-mir-29b-3p	0.964807429	-0.840947889	-0.698735642
PID_IL6_7_PATHWAY	1	MCL1	hsa-mir-29a-3p	0.964807429	-0.603378439	-0.426979864
PID_NETRIN_PATHWAY	1	PITPNA	hsa-mir-484	0.936403096	-0.703975372	-0.689242442
PID_NETRIN_PATHWAY	1	PITPNA	hsa-mir-1275	0.936403096	-0.680033754	-0.755684641
PID_PDGFRA_PATHWAY	1	ELK1	hsa-mir-1275	0.792430685	-0.800636551	-0.748879321
PID_PDGFRA_PATHWAY	1	ELK1	hsa-mir-197-3p	0.792430685	-0.653140514	-0.794092417
PID_PDGFRA_PATHWAY	1	ELK1	hsa-mir-30c-2-3p	0.792430685	-0.847468622	-0.513798741
PID_PDGFRA_PATHWAY	1	ELK1	hsa-mir-30c-1-3p	0.792430685	-0.739970956	-0.753912973
PID_RAC1_REG_PATHWAY	1	ARHGAP17	hsa-mir-103a-3p	0.872520827	-0.902064982	-0.81336783
PID_RB_1PATHWAY	1	ATF7	hsa-mir-29b-1-5p	0.957616717	-0.803300744	-0.879972514
PID_RB_1PATHWAY	1	CDKN1B	hsa-mir-24-3p	0.793229016	-0.809286676	-0.892232641
REACTOME_GLYCEROPHOSPHOLIPID_BIOSYNTHESIS	1	AGPAT3	hsa-mir-24-3p	0.804700177	-0.922104022	-0.850466331
REACTOME_KINESINS	1	KLC1	hsa-mir-15b-5p	0.709508858	-0.695635689	-0.925244115
REACTOME_METABOLISM_OF_LIPIDS_AND_LIPOPROTEINS	1	AGPAT3	hsa-mir-24-3p	0.848836264	-0.937285884	-0.850466331
REACTOME_METABOLISM_OF_LIPIDS_AND_LIPOPROTEINS	1	CDK19	hsa-mir-205-5p	0.910448267	-0.924570855	-0.789792303
REACTOME_METABOLISM_OF_LIPIDS_AND_LIPOPROTEINS	1	GGPS1	hsa-mir-24-2-5p	0.937949336	-0.830521777	-0.832867863
REACTOME_METABOLISM_OF_LIPIDS_AND_LIPOPROTEINS	1	MED29	hsa-mir-941	0.90371245	-0.697646526	-0.859686389
REACTOME_METABOLISM_OF_LIPIDS_AND_LIPOPROTEINS	1	MTMR3	hsa-mir-15b-5p	0.882641301	-0.823784104	-0.793724618
REACTOME_METABOLISM_OF_LIPIDS_AND_LIPOPROTEINS	1	NFYB	hsa-mir-301a-5p	0.941331588	-0.667800359	-0.83846162
REACTOME_METABOLISM_OF_LIPIDS_AND_LIPOPROTEINS	1	PIP4K2B	hsa-mir-1275	0.938327886	-0.857671163	-0.796367293
REACTOME_METABOLISM_OF_NUCLEOTIDES	1	GPX1	hsa-mir-941	0.92049861	-0.500817819	-0.715478319
REACTOME_METABOLISM_OF_NUCLEOTIDES	1	NME2	hsa-mir-34a-3p	0.918121067	-0.857196208	-0.731050443
REACTOME_METABOLISM_OF_NUCLEOTIDES	1	TK2	hsa-mir-484	0.821209115	-0.652471834	-0.717121723
REACTOME_MYOGENESIS	1	MEF2D	hsa-mir-1275	0.886365008	-0.82667105	-0.70834382
REACTOME_NETRIN1_SIGNALING	1	PITPNA	hsa-mir-484	0.93569678	-0.619228346	-0.689242442
REACTOME_NETRIN1_SIGNALING	1	PITPNA	hsa-mir-1275	0.93569678	-0.782558956	-0.755684641
REACTOME_NUCLEAR_RECEPTOR_TRANSCRIPTION_PATHWAY	1	THRA	hsa-mir-1275	0.97926527	-0.821264467	-0.840509485
REACTOME_O_LINKED_GLYCOSYLATION_OF_MUCINS	1	GCNT1	hsa-mir-96-5p	0.88495528	-0.755792772	-0.889220927
REACTOME_PI_3K_CASCADE	1	CDKN1B	hsa-mir-24-3p	0.846693288	-0.91872243	-0.892232641
REACTOME_PI_3K_CASCADE	1	FOXO1	hsa-mir-96-5p	0.965778834	-0.745092345	-0.778078577
REACTOME_PI3K_AKT_ACTIVATION	1	CDKN1B	hsa-mir-24-3p	0.776133777	-0.820644959	-0.892232641
REACTOME_PI3K_AKT_ACTIVATION	1	FOXO1	hsa-mir-96-5p	0.908054492	-0.622290588	-0.778078577
REACTOME_POST_TRANSLATIONAL_PROTEIN_MODIFICATION	1	DDOST	hsa-mir-532-3p	0.877523311	-0.637346415	-0.780808187
REACTOME_POST_TRANSLATIONAL_PROTEIN_MODIFICATION	1	GCNT1	hsa-mir-96-5p	0.860582659	-0.698919714	-0.889220927
REACTOME_PURINE_METABOLISM	1	GPX1	hsa-mir-941	0.853794556	-0.396807717	-0.715478319
REACTOME_PYRIMIDINE_METABOLISM	1	TK2	hsa-mir-484	0.940499623	-0.586162709	-0.717121723
REACTOME_SIGNALING_BY_RHO_GTPASES	1	ARHGAP17	hsa-mir-103a-3p	0.900739393	-0.743627152	-0.81336783
REACTOME_SIGNALING_BY_RHO_GTPASES	1	ARHGEF12	hsa-mir-182-5p	0.73556214	-0.732719416	-0.943087322
REACTOME_SIGNALING_BY_SCF_KIT	1	CDKN1B	hsa-mir-24-3p	0.757786983	-0.864624493	-0.892232641
REACTOME_SIGNALING_BY_SCF_KIT	1	FOXO1	hsa-mir-96-5p	0.974581525	-0.701505723	-0.778078577
REACTOME_SYNTHESIS_AND_INTERCONVERSION_OF_NUCLEOTIDE_DI_AND_TRIPHOSPHATES	1	NME2	hsa-mir-34a-3p	0.904955989	-0.863749836	-0.731050443
REACTOME_TRANSCRIPTIONAL_REGULATION_OF_WHITE_ADIPOCYTE_DIFFERENTIATION	1	CDK19	hsa-mir-205-5p	0.866900614	-0.912726389	-0.789792303
REACTOME_TRANSCRIPTIONAL_REGULATION_OF_WHITE_ADIPOCYTE_DIFFERENTIATION	1	MED29	hsa-mir-941	0.786542397	-0.494584609	-0.859686389
REACTOME_TRANSMEMBRANE_TRANSPORT_OF_SMALL_MOLECULES	1	ADCY6	hsa-mir-96-5p	0.617797962	-0.630071975	-0.852489914
REACTOME_TRANSMEMBRANE_TRANSPORT_OF_SMALL_MOLECULES	1	ADCY6	hsa-mir-182-5p	0.617797962	-0.819732708	-0.872140947
REACTOME_TRANSMEMBRANE_TRANSPORT_OF_SMALL_MOLECULES	1	ATP9B	hsa-mir-106b-3p	0.91310403	-0.608211804	-0.844783881
REACTOME_TRANSMEMBRANE_TRANSPORT_OF_SMALL_MOLECULES	1	SLC12A6	hsa-mir-1275	0.851179368	-0.741602622	-0.802583234
REACTOME_TRANSMEMBRANE_TRANSPORT_OF_SMALL_MOLECULES	1	SLC1A4	hsa-mir-6510-3p	0.863485397	-0.930487266	-0.812363848
BIOCARTA_EGF_PATHWAY	2	PRKCA	hsa-mir-30b-3p	0.977754194	-0.753715176	-0.785034753
BIOCARTA_EGF_PATHWAY	2	STAT3	hsa-mir-93-5p	0.91754097	-0.795843496	-0.890631447
BIOCARTA_EGF_PATHWAY	2	STAT3	hsa-mir-106b-5p	0.91754097	-0.820437008	-0.888497403
BIOCARTA_IL22BP_PATHWAY	2	STAT3	hsa-mir-20a-5p	0.89586994	-0.822841173	-0.953374158
BIOCARTA_PDGF_PATHWAY	2	PRKCA	hsa-mir-30b-3p	0.979199391	-0.738556971	-0.785034753
BIOCARTA_PDGF_PATHWAY	2	STAT3	hsa-mir-93-5p	0.912802231	-0.779465856	-0.890631447
BIOCARTA_PDGF_PATHWAY	2	STAT3	hsa-mir-106b-5p	0.912802231	-0.807192645	-0.888497403
BIOCARTA_PTEN_PATHWAY	2	PDK2	hsa-mir-30b-3p	0.93048416	-0.70318203	-0.815979607
BIOCARTA_STRESS_PATHWAY	2	IKBKG	hsa-mir-940	0.82945892	-0.888091054	-0.8625516
KEGG_GLYCEROPHOSPHOLIPID_METABOLISM	2	AGPAT1	hsa-mir-30b-3p	0.834139236	-0.770778334	-0.847646844
KEGG_GLYCOSAMINOGLYCAN_BIOSYNTHESIS_HEPARAN_SULFATE	2	NDST1	hsa-mir-30b-3p	0.973631878	-0.784956677	-0.864677044
KEGG_GLYCOSYLPHOSPHATIDYLINOSITOL_GPI_ANCHOR_BIOSYNTHESIS	2	PIGC	hsa-mir-148a-5p	0.889896196	-0.818880601	-0.714793563
KEGG_JAK_STAT_SIGNALING_PATHWAY	2	IRF9	hsa-mir-20a-5p	0.947020832	-0.801314452	-0.883101367
KEGG_JAK_STAT_SIGNALING_PATHWAY	2	IRF9	hsa-mir-30b-3p	0.947020832	-0.807267706	-0.881620206
KEGG_JAK_STAT_SIGNALING_PATHWAY	2	STAT3	hsa-mir-20a-5p	0.888447445	-0.801314452	-0.953374158
KEGG_LONG_TERM_DEPRESSION	2	PRKCA	hsa-mir-30b-3p	0.913254692	-0.889525577	-0.785034753
KEGG_NATURAL_KILLER_CELL_MEDIATED_CYTOTOXICITY	2	PRKCA	hsa-mir-30b-3p	0.966919047	-0.819800493	-0.785034753
KEGG_NON_SMALL_CELL_LUNG_CANCER	2	CASP9	hsa-mir-30b-3p	0.923720426	-0.773254345	-0.866496603
KEGG_NON_SMALL_CELL_LUNG_CANCER	2	PRKCA	hsa-mir-30b-3p	0.932835381	-0.773254345	-0.785034753
KEGG_PATHWAYS_IN_CANCER	2	PRKCA	hsa-mir-30b-3p	0.91566672	-0.927681763	-0.785034753
KEGG_PATHWAYS_IN_CANCER	2	TGFB2	hsa-mir-148b-3p	0.970072177	-0.736459331	-0.777228784
KEGG_PATHWAYS_IN_CANCER	2	TGFB2	hsa-mir-149-5p	0.970072177	-0.844450809	-0.921994152
KEGG_PATHWAYS_IN_CANCER	2	VEGFB	hsa-mir-3116	0.830392171	-0.954240504	-0.903619038
KEGG_PHOSPHATIDYLINOSITOL_SIGNALING_SYSTEM	2	PRKCA	hsa-mir-30b-3p	0.940166069	-0.808306274	-0.785034753
PID_CD8_TCR_PATHWAY	2	B2M	hsa-mir-16-2-3p	0.969262885	-0.826317903	-0.882461919
PID_CD8_TCR_PATHWAY	2	IKBKG	hsa-mir-940	0.844947223	-0.863944503	-0.8625516
PID_CD8_TCR_PATHWAY	2	PRKCA	hsa-mir-30b-3p	0.960903974	-0.860474374	-0.785034753
PID_ERBB1_RECEPTOR_PROXIMAL_PATHWAY	2	STAT3	hsa-mir-93-5p	0.933187986	-0.783408878	-0.890631447
PID_ERBB1_RECEPTOR_PROXIMAL_PATHWAY	2	STAT3	hsa-mir-106b-5p	0.933187986	-0.812797043	-0.888497403
PID_HIF2PATHWAY	2	HIF1AN	hsa-mir-148b-3p	0.962152088	-0.826638079	-0.711013821
PID_INTEGRIN_A4B1_PATHWAY	2	IGSF8	hsa-mir-30b-3p	0.750094193	-0.866588975	-0.782835599
PID_INTEGRIN_A4B1_PATHWAY	2	PTPRA	hsa-mir-148b-3p	0.936819497	-0.792094455	-0.710434316
PID_INTEGRIN2_PATHWAY	2	TGFBI	hsa-mir-2682-5p	0.965465927	-0.905711652	-0.80768201
PID_INTEGRIN3_PATHWAY	2	TGFBI	hsa-mir-2682-5p	0.983140897	-0.88564474	-0.80768201
PID_KIT_PATHWAY	2	CREBBP	hsa-mir-3116	0.953935817	-0.810657467	-0.902946641
PID_KIT_PATHWAY	2	DOK1	hsa-mir-3605-3p	0.915948478	-0.900429541	-0.837334783
PID_KIT_PATHWAY	2	STAT3	hsa-mir-20a-5p	0.862514595	-0.798992977	-0.953374158
PID_KIT_PATHWAY	2	STAT3	hsa-mir-93-5p	0.862514595	-0.724752146	-0.890631447
PID_KIT_PATHWAY	2	STAT3	hsa-mir-106b-5p	0.862514595	-0.764357114	-0.888497403
PID_REELIN_PATHWAY	2	MAPK8IP1	hsa-mir-940	0.836127818	-0.85674841	-0.87320983
PID_S1P_META_PATHWAY	2	ABCC1	hsa-mir-30b-3p	0.941151607	-0.813482951	-0.841071097
PID_S1P_META_PATHWAY	2	S1PR1	hsa-mir-148b-3p	0.93829755	-0.791545901	-0.803680252
PID_SYNDECAN_4_PATHWAY	2	PRKCA	hsa-mir-30b-3p	0.978632549	-0.877651228	-0.785034753
PID_WNT_SIGNALING_PATHWAY	2	ATP6AP2	hsa-mir-148b-3p	0.923148279	-0.794019361	-0.679454303
PID_WNT_SIGNALING_PATHWAY	2	DKK1	hsa-mir-2682-5p	0.991976016	-0.792981304	-0.768728332
PID_WNT_SIGNALING_PATHWAY	2	FZD2	hsa-mir-30b-3p	0.985407698	-0.830544757	-0.85878326
PID_WNT_SIGNALING_PATHWAY	2	IGFBP4	hsa-mir-30b-3p	0.985078174	-0.830544757	-0.844632483
REACTOME_ABC_FAMILY_PROTEINS_MEDIATED_TRANSPORT	2	ABCC1	hsa-mir-30b-3p	0.946607901	-0.725927699	-0.841071097
REACTOME_ABC_FAMILY_PROTEINS_MEDIATED_TRANSPORT	2	ABCD1	hsa-mir-378a-5p	0.955119589	-0.832913015	-0.828577492
REACTOME_AMYLOIDS	2	TGFBI	hsa-mir-2682-5p	0.933204936	-0.934251325	-0.80768201
REACTOME_BOTULINUM_NEUROTOXICITY	2	STX5	hsa-mir-30b-3p	0.926944495	-0.801695705	-0.918584401
REACTOME_BOTULINUM_NEUROTOXICITY	2	VAMP1	hsa-mir-30b-3p	0.952472996	-0.801695705	-0.886768334
REACTOME_BOTULINUM_NEUROTOXICITY	2	VAMP2	hsa-mir-30b-3p	0.973711146	-0.801695705	-0.875123924
REACTOME_CS_DS_DEGRADATION	2	ARSB	hsa-mir-30b-3p	0.783423139	-0.808651366	-0.588788866
REACTOME_DOPAMINE_NEUROTRANSMITTER_RELEASE_CYCLE	2	VAMP2	hsa-mir-30b-3p	0.967989052	-0.795127272	-0.875123924
REACTOME_G_ALPHA_Q_SIGNALLING_EVENTS	2	RGS2	hsa-mir-16-2-3p	0.939755065	-0.853680204	-0.838327644
REACTOME_G_ALPHA_Q_SIGNALLING_EVENTS	2	RGS2	hsa-mir-148b-5p	0.939755065	-0.844282878	-0.846952042
REACTOME_GASTRIN_CREB_SIGNALLING_PATHWAY_VIA_PKC_AND_MAPK	2	OXTR	hsa-mir-561-5p	0.943608512	-0.785922506	-0.912324829
REACTOME_GASTRIN_CREB_SIGNALLING_PATHWAY_VIA_PKC_AND_MAPK	2	PRKCA	hsa-mir-30b-3p	0.855869189	-0.855942489	-0.785034753
REACTOME_GASTRIN_CREB_SIGNALLING_PATHWAY_VIA_PKC_AND_MAPK	2	RGS2	hsa-mir-16-2-3p	0.883902003	-0.837275238	-0.838327644
REACTOME_GASTRIN_CREB_SIGNALLING_PATHWAY_VIA_PKC_AND_MAPK	2	RGS2	hsa-mir-148b-5p	0.883902003	-0.894029278	-0.846952042
REACTOME_GPCR_DOWNSTREAM_SIGNALING	2	FPR1	hsa-mir-378a-5p	0.965095126	-0.805551382	-0.825377904
REACTOME_GPCR_DOWNSTREAM_SIGNALING	2	OXTR	hsa-mir-561-5p	0.959518769	-0.816963734	-0.912324829
REACTOME_GPCR_DOWNSTREAM_SIGNALING	2	PRKCA	hsa-mir-30b-3p	0.901095066	-0.918926923	-0.785034753
REACTOME_GPCR_DOWNSTREAM_SIGNALING	2	RGS2	hsa-mir-16-2-3p	0.917597424	-0.891510032	-0.838327644
REACTOME_GPCR_DOWNSTREAM_SIGNALING	2	RGS2	hsa-mir-148b-5p	0.917597424	-0.928442114	-0.846952042
REACTOME_GPCR_DOWNSTREAM_SIGNALING	2	RGS4	hsa-mir-31-5p	0.947852456	-0.833440599	-0.928103041
REACTOME_GPCR_DOWNSTREAM_SIGNALING	2	S1PR1	hsa-mir-148b-3p	0.938533573	-0.751023723	-0.803680252
REACTOME_GROWTH_HORMONE_RECEPTOR_SIGNALING	2	STAT3	hsa-mir-20a-5p	0.883460542	-0.803643517	-0.953374158
REACTOME_IL_2_SIGNALING	2	GAB2	hsa-mir-30b-3p	0.92286396	-0.69902345	-0.8539348
REACTOME_IL_6_SIGNALING	2	STAT3	hsa-mir-20a-5p	0.896750669	-0.834753934	-0.953374158
REACTOME_NOREPINEPHRINE_NEUROTRANSMITTER_RELEASE_CYCLE	2	VAMP2	hsa-mir-30b-3p	0.973874896	-0.807949511	-0.875123924
REACTOME_PACKAGING_OF_TELOMERE_ENDS	2	HIST1H2BD	hsa-mir-30b-3p	0.913900845	-0.735420078	-0.905357487
REACTOME_PACKAGING_OF_TELOMERE_ENDS	2	HIST1H2BD	hsa-mir-2682-5p	0.913900845	-0.773182184	-0.884835979
REACTOME_PACKAGING_OF_TELOMERE_ENDS	2	TINF2	hsa-mir-940	0.893926108	-0.819215421	-0.92273076
REACTOME_PKA_MEDIATED_PHOSPHORYLATION_OF_CREB	2	ADCY9	hsa-mir-25-5p	0.89453729	-0.814978208	-0.963837052
REACTOME_POST_TRANSLATIONAL_MODIFICATION_SYNTHESIS_OF_GPI_ANCHORED_PROTEINS	2	PIGC	hsa-mir-148a-5p	0.89530906	-0.830922706	-0.714793563
REACTOME_PROTEOLYTIC_CLEAVAGE_OF_SNARE_COMPLEX_PROTEINS	2	STX5	hsa-mir-30b-3p	0.929895734	-0.806632409	-0.918584401
REACTOME_PROTEOLYTIC_CLEAVAGE_OF_SNARE_COMPLEX_PROTEINS	2	VAMP1	hsa-mir-30b-3p	0.954282152	-0.806632409	-0.886768334
REACTOME_PROTEOLYTIC_CLEAVAGE_OF_SNARE_COMPLEX_PROTEINS	2	VAMP2	hsa-mir-30b-3p	0.975166191	-0.806632409	-0.875123924
REACTOME_REGULATION_OF_INSULIN_LIKE_GROWTH_FACTOR_IGF_ACTIVITY_BY_INSULIN_LIKE_GROWTH_FACTOR_BINDING_PROTEINS_IGFBPS	2	IGFBP4	hsa-mir-30b-3p	0.994279765	-0.863035002	-0.844632483
REACTOME_REGULATION_OF_INSULIN_LIKE_GROWTH_FACTOR_IGF_ACTIVITY_BY_INSULIN_LIKE_GROWTH_FACTOR_BINDING_PROTEINS_IGFBPS	2	IGFBP5	hsa-mir-30b-3p	0.981556105	-0.863035002	-0.811008094
REACTOME_REGULATION_OF_INSULIN_SECRETION	2	MARCKS	hsa-mir-501-3p	0.842790159	-0.870969789	-0.914096458
REACTOME_REGULATION_OF_INSULIN_SECRETION	2	MARCKS	hsa-mir-200b-3p	0.842790159	-0.879888673	-0.682450673
REACTOME_REGULATION_OF_INSULIN_SECRETION	2	MARCKS	hsa-mir-429	0.842790159	-0.897044696	-0.72075038
REACTOME_REGULATION_OF_INSULIN_SECRETION	2	PRKCA	hsa-mir-92a-1-5p	0.849095331	-0.873792172	-0.98629113
REACTOME_REGULATION_OF_INSULIN_SECRETION	2	PRKCA	hsa-mir-30b-3p	0.849095331	-0.936022128	-0.785034753
REACTOME_REGULATION_OF_INSULIN_SECRETION_BY_ACETYLCHOLINE	2	MARCKS	hsa-mir-200b-3p	0.963071853	-0.818887483	-0.682450673
REACTOME_REGULATION_OF_INSULIN_SECRETION_BY_ACETYLCHOLINE	2	MARCKS	hsa-mir-429	0.963071853	-0.849822536	-0.72075038
REACTOME_REGULATION_OF_INSULIN_SECRETION_BY_ACETYLCHOLINE	2	PRKCA	hsa-mir-30b-3p	0.950231292	-0.86952099	-0.785034753
REACTOME_RNA_POL_I_TRANSCRIPTION	2	HIST1H2BD	hsa-mir-30b-3p	0.868324773	-0.655614852	-0.905357487
REACTOME_RNA_POL_I_TRANSCRIPTION	2	HIST1H2BD	hsa-mir-2682-5p	0.868324773	-0.730042952	-0.884835979
REACTOME_SIGNALING_BY_FGFR_MUTANTS	2	GAB2	hsa-mir-30b-3p	0.891913165	-0.644332773	-0.8539348
REACTOME_SIGNALING_BY_FGFR_MUTANTS	2	STAT3	hsa-mir-20a-5p	0.814006937	-0.783907645	-0.953374158
REACTOME_SIGNALING_BY_FGFR_MUTANTS	2	STAT3	hsa-mir-93-5p	0.814006937	-0.717200811	-0.890631447
REACTOME_SIGNALING_BY_FGFR_MUTANTS	2	STAT3	hsa-mir-106b-5p	0.814006937	-0.739458737	-0.888497403
REACTOME_SIGNALING_BY_FGFR_MUTANTS	2	STAT3	hsa-mir-17-5p	0.814006937	-0.840581678	-0.961907581
REACTOME_SIGNALING_BY_GPCR	2	FPR1	hsa-mir-378a-5p	0.945941249	-0.78014652	-0.825377904
REACTOME_SIGNALING_BY_GPCR	2	OXTR	hsa-mir-561-5p	0.941869823	-0.773838865	-0.912324829
REACTOME_SIGNALING_BY_GPCR	2	PRKCA	hsa-mir-30b-3p	0.867779561	-0.928213963	-0.785034753
REACTOME_SIGNALING_BY_GPCR	2	RGS2	hsa-mir-16-2-3p	0.889869368	-0.874518472	-0.838327644
REACTOME_SIGNALING_BY_GPCR	2	RGS2	hsa-mir-148b-5p	0.889869368	-0.933231054	-0.846952042
REACTOME_SIGNALING_BY_GPCR	2	RGS4	hsa-mir-31-5p	0.926761139	-0.793768992	-0.928103041
REACTOME_SIGNALING_BY_GPCR	2	S1PR1	hsa-mir-148b-3p	0.917666272	-0.728372455	-0.803680252
REACTOME_SIGNALING_BY_PDGF	2	PRKCA	hsa-mir-30b-3p	0.961425108	-0.886184956	-0.785034753
REACTOME_SPHINGOLIPID_METABOLISM	2	ARSB	hsa-mir-30b-3p	0.792897619	-0.833288488	-0.588788866
REACTOME_SPHINGOLIPID_METABOLISM	2	CTSA	hsa-mir-148b-3p	0.948398711	-0.750783054	-0.837057875
REACTOME_SPHINGOLIPID_METABOLISM	2	SUMF2	hsa-mir-30b-3p	0.972904599	-0.833288488	-0.780707453
REACTOME_G2_M_DNA_DAMAGE_CHECKPOINT	3	WEE1	hsa-mir-222-3p	0.790700214	-0.813267553	-0.383269859
BIOCARTA_DNAFRAGMENT_PATHWAY	7	CASP3	hsa-let-7b-5p	0.771807181	-0.486013632	-0.822100147
BIOCARTA_IGF1MTOR_PATHWAY	7	EIF4E	hsa-mir-483-5p	0.797477772	-0.915573536	-0.896137943
BIOCARTA_IL2RB_PATHWAY	7	FAS	hsa-let-7b-5p	0.801333525	-0.648162791	-0.718959004
BIOCARTA_IL2RB_PATHWAY	7	FAS	hsa-mir-23b-3p	0.801333525	-0.709944921	-0.856208637
KEGG_DNA_REPLICATION	7	DNA2	hsa-let-7b-5p	0.92795166	-0.439993468	-0.694538418
KEGG_LONG_TERM_POTENTIATION	7	CALM3	hsa-mir-29c-3p	0.840064855	-0.621157045	-0.679018253
KEGG_LONG_TERM_POTENTIATION	7	EP300	hsa-mir-574-3p	0.845291764	-0.526478557	-0.874403199
KEGG_MTOR_SIGNALING_PATHWAY	7	PIK3CB	hsa-mir-542-5p	0.791079968	-0.907521694	-0.790829103
KEGG_OOCYTE_MEIOSIS	7	CALM3	hsa-mir-29c-3p	0.848698351	-0.52103696	-0.679018253
KEGG_OOCYTE_MEIOSIS	7	CCNE2	hsa-mir-30e-5p	0.768749415	-0.800437159	-0.765002136
KEGG_PROGESTERONE_MEDIATED_OOCYTE_MATURATION	7	CDC25A	hsa-let-7b-5p	0.882436906	-0.640656356	-0.815263961
KEGG_PROGESTERONE_MEDIATED_OOCYTE_MATURATION	7	GNAI3	hsa-mir-424-5p	0.75525035	-0.861251827	-0.896246869
KEGG_PROGESTERONE_MEDIATED_OOCYTE_MATURATION	7	GNAI3	hsa-mir-195-5p	0.75525035	-0.801842051	-0.836975595
KEGG_PROGESTERONE_MEDIATED_OOCYTE_MATURATION	7	GNAI3	hsa-mir-497-5p	0.75525035	-0.6887655	-0.84418351
KEGG_PROGESTERONE_MEDIATED_OOCYTE_MATURATION	7	PIK3CB	hsa-mir-542-5p	0.859924333	-0.755811815	-0.790829103
KEGG_RNA_DEGRADATION	7	DCPS	hsa-mir-542-5p	0.913422759	-0.880657585	-0.704271621
PID_HDAC_CLASSIII_PATHWAY	7	EP300	hsa-mir-574-3p	0.940008013	-0.83656151	-0.874403199
PID_MYC_ACTIV_PATHWAY	7	CDC25A	hsa-let-7b-5p	0.870946517	-0.882818064	-0.815263961
PID_MYC_ACTIV_PATHWAY	7	EIF4E	hsa-mir-483-5p	0.84878117	-0.970879585	-0.896137943
PID_MYC_ACTIV_PATHWAY	7	EP300	hsa-mir-574-3p	0.932115196	-0.755067168	-0.874403199
PID_MYC_ACTIV_PATHWAY	7	MTDH	hsa-mir-30e-5p	0.688122892	-0.580650126	-0.771255765
PID_MYC_ACTIV_PATHWAY	7	TFRC	hsa-mir-23b-3p	0.82419201	-0.787254366	-0.857184639
PID_TELOMERASE_PATHWAY	7	HDAC2	hsa-mir-181a-2-3p	0.904239087	-0.897882445	-0.840298237
REACTOME_ANTIGEN_PROCESSING_UBIQUITINATION_PROTEASOME_DEGRADATION	7	PSMA5	hsa-mir-615-5p	0.867915087	-0.889025449	-0.787622006
REACTOME_ANTIGEN_PROCESSING_UBIQUITINATION_PROTEASOME_DEGRADATION	7	RNF138	hsa-mir-195-5p	0.835075288	-0.899123631	-0.868582208
REACTOME_ANTIGEN_PROCESSING_UBIQUITINATION_PROTEASOME_DEGRADATION	7	RNF138	hsa-mir-497-5p	0.835075288	-0.867870654	-0.869803146
REACTOME_ANTIGEN_PROCESSING_UBIQUITINATION_PROTEASOME_DEGRADATION	7	RNF138	hsa-mir-424-5p	0.835075288	-0.858577121	-0.946739331
REACTOME_APOPTOTIC_CLEAVAGE_OF_CELL_ADHESION_PROTEINS	7	CASP3	hsa-let-7b-5p	0.875091664	-0.746882109	-0.822100147
REACTOME_CELL_CYCLE_CHECKPOINTS	7	CCNE2	hsa-mir-30e-5p	0.827454774	-0.641116317	-0.765002136
REACTOME_CELL_CYCLE_CHECKPOINTS	7	CDC25A	hsa-let-7b-5p	0.872512182	-0.854036168	-0.815263961
REACTOME_CELL_CYCLE_CHECKPOINTS	7	PSMA5	hsa-mir-615-5p	0.851528612	-0.886539836	-0.787622006
REACTOME_CLEAVAGE_OF_GROWING_TRANSCRIPT_IN_THE_TERMINATION_REGION_	7	NUDT21	hsa-mir-23b-3p	0.909940652	-0.795600996	-0.878461067
REACTOME_CLEAVAGE_OF_GROWING_TRANSCRIPT_IN_THE_TERMINATION_REGION_	7	SRSF3	hsa-mir-486-5p	0.91765804	-0.82859519	-0.874978738
REACTOME_CLEAVAGE_OF_GROWING_TRANSCRIPT_IN_THE_TERMINATION_REGION_	7	SRSF7	hsa-mir-30e-5p	0.981576677	-0.687703079	-0.64248141
REACTOME_CLEAVAGE_OF_GROWING_TRANSCRIPT_IN_THE_TERMINATION_REGION_	7	SRSF7	hsa-mir-181a-5p	0.981576677	-0.865994524	-0.817468504
REACTOME_DEADENYLATION_DEPENDENT_MRNA_DECAY	7	DCPS	hsa-mir-542-5p	0.837872267	-0.784313049	-0.704271621
REACTOME_ENOS_ACTIVATION_AND_REGULATION	7	CALM3	hsa-mir-29c-3p	0.969084404	-0.71715054	-0.679018253
REACTOME_ENOS_ACTIVATION_AND_REGULATION	7	PTS	hsa-mir-195-3p	0.728052568	-0.925280154	-0.771727225
REACTOME_G1_S_TRANSITION	7	CCNE2	hsa-mir-30e-5p	0.736790261	-0.611920315	-0.765002136
REACTOME_G1_S_TRANSITION	7	CDC25A	hsa-let-7b-5p	0.86967467	-0.921861328	-0.815263961
REACTOME_G1_S_TRANSITION	7	PSMA5	hsa-mir-615-5p	0.782240713	-0.910872908	-0.787622006
REACTOME_HIV_LIFE_CYCLE	7	NUP155	hsa-let-7b-5p	0.828289336	-0.898222574	-0.639468498
REACTOME_HIV_LIFE_CYCLE	7	NUP50	hsa-mir-497-5p	0.863112723	-0.848527337	-0.812462996
REACTOME_HIV_LIFE_CYCLE	7	NUP50	hsa-mir-23b-3p	0.863112723	-0.827967193	-0.859321439
REACTOME_HIV_LIFE_CYCLE	7	NUP50	hsa-mir-195-5p	0.863112723	-0.928314864	-0.849955827
REACTOME_INSULIN_RECEPTOR_SIGNALLING_CASCADE	7	EIF4E	hsa-mir-483-5p	0.788089778	-0.924786995	-0.896137943
REACTOME_INSULIN_RECEPTOR_SIGNALLING_CASCADE	7	PIK3CB	hsa-mir-542-5p	0.715268243	-0.931394379	-0.790829103
REACTOME_METABOLISM_OF_PROTEINS	7	DOLPP1	hsa-mir-30e-5p	0.688974915	-0.593045543	-0.781670974
REACTOME_METABOLISM_OF_PROTEINS	7	EIF4E	hsa-mir-483-5p	0.8162897	-0.957435788	-0.896137943
REACTOME_METABOLISM_OF_PROTEINS	7	EIF5A	hsa-mir-424-3p	0.820843533	-0.852373129	-0.646852152
REACTOME_METABOLISM_OF_PROTEINS	7	GALNT1	hsa-let-7b-5p	0.772499459	-0.883946327	-0.750592957
REACTOME_METABOLISM_OF_PROTEINS	7	SRP19	hsa-mir-204-5p	0.706405762	-0.725680237	-0.769941231
REACTOME_METABOLISM_OF_PROTEINS	7	SRPR	hsa-mir-195-5p	0.851038963	-0.911868348	-0.814925025
REACTOME_METABOLISM_OF_PROTEINS	7	SRPR	hsa-mir-424-5p	0.851038963	-0.855448572	-0.841201953
REACTOME_METABOLISM_OF_PROTEINS	7	SRPR	hsa-mir-497-5p	0.851038963	-0.827934768	-0.718979425
REACTOME_METABOLISM_OF_PROTEINS	7	SSR1	hsa-mir-483-5p	0.656780156	-0.957435788	-0.752011542
REACTOME_MICRORNA_MIRNA_BIOGENESIS	7	DICER1	hsa-let-7b-5p	0.887997605	-0.831307386	-0.724939054
REACTOME_MITOTIC_G1_G1_S_PHASES	7	CCNE2	hsa-mir-30e-5p	0.748149215	-0.630470889	-0.765002136
REACTOME_MITOTIC_G1_G1_S_PHASES	7	CDC25A	hsa-let-7b-5p	0.884261833	-0.922193767	-0.815263961
REACTOME_MITOTIC_G1_G1_S_PHASES	7	CDK6	hsa-mir-29c-3p	0.973733776	-0.716853454	-0.697293189
REACTOME_MITOTIC_G1_G1_S_PHASES	7	PSMA5	hsa-mir-615-5p	0.796568899	-0.913885054	-0.787622006
REACTOME_MITOTIC_G1_G1_S_PHASES	7	RBL1	hsa-mir-615-5p	0.802616098	-0.913885054	-0.850354414
REACTOME_MITOTIC_G2_G2_M_PHASES	7	CDC25A	hsa-let-7b-5p	0.909993474	-0.939337228	-0.815263961
REACTOME_MTORC1_MEDIATED_SIGNALLING	7	EIF4E	hsa-mir-483-5p	0.774859571	-0.933185329	-0.896137943
REACTOME_PI3K_CASCADE	7	EIF4E	hsa-mir-483-5p	0.791626219	-0.914831625	-0.896137943
REACTOME_PI3K_CASCADE	7	PIK3CB	hsa-mir-542-5p	0.718129312	-0.943928074	-0.790829103
REACTOME_PKB_MEDIATED_EVENTS	7	EIF4E	hsa-mir-483-5p	0.78827493	-0.923844907	-0.896137943
REACTOME_REGULATION_OF_MITOTIC_CELL_CYCLE	7	PSMA5	hsa-mir-615-5p	0.780469691	-0.904030145	-0.787622006
REACTOME_REGULATORY_RNA_PATHWAYS	7	DICER1	hsa-let-7b-5p	0.893971055	-0.805953514	-0.724939054
REACTOME_S_PHASE	7	CCNE2	hsa-mir-30e-5p	0.730522323	-0.613674487	-0.765002136
REACTOME_S_PHASE	7	CDC25A	hsa-let-7b-5p	0.855860951	-0.925840964	-0.815263961
REACTOME_S_PHASE	7	DNA2	hsa-let-7b-5p	0.813022926	-0.925840964	-0.694538418
REACTOME_S_PHASE	7	GINS2	hsa-mir-181a-2-3p	0.915286306	-0.798146344	-0.936513092
REACTOME_S_PHASE	7	PSMA5	hsa-mir-615-5p	0.791467128	-0.905260124	-0.787622006
REACTOME_TCA_CYCLE_AND_RESPIRATORY_ELECTRON_TRANSPORT	7	PDHX	hsa-mir-29c-3p	0.852446988	-0.633186454	-0.278807902
REACTOME_TRANSLATION	7	EIF4E	hsa-mir-483-5p	0.820133912	-0.958456252	-0.896137943
REACTOME_TRANSLATION	7	SRP19	hsa-mir-204-5p	0.709272635	-0.725807423	-0.769941231
REACTOME_TRANSLATION	7	SRPR	hsa-mir-195-5p	0.856776886	-0.919579295	-0.814925025
REACTOME_TRANSLATION	7	SRPR	hsa-mir-424-5p	0.856776886	-0.86214809	-0.841201953
REACTOME_TRANSLATION	7	SRPR	hsa-mir-497-5p	0.856776886	-0.836952847	-0.718979425
REACTOME_TRANSLATION	7	SSR1	hsa-mir-483-5p	0.662940289	-0.958456252	-0.752011542
BIOCARTA_BCR_PATHWAY	8	CALM2	NA	0.635552568	NA	NA
BIOCARTA_BCR_PATHWAY	8	HRAS	NA	0.878871657	NA	NA
BIOCARTA_BCR_PATHWAY	8	SYK	NA	0.778903404	NA	NA
BIOCARTA_CCR5_PATHWAY	8	CALM2	NA	0.847551396	NA	NA
BIOCARTA_HDAC_PATHWAY	8	CALM2	NA	0.819018064	NA	NA
BIOCARTA_HIF_PATHWAY	8	CREB1	NA	0.862795874	NA	NA
BIOCARTA_MEF2D_PATHWAY	8	CALM2	NA	0.762549506	NA	NA
BIOCARTA_MTA3_PATHWAY	8	ALDOA	NA	0.807778359	NA	NA
BIOCARTA_MTA3_PATHWAY	8	SNAI1	NA	0.802604226	NA	NA
BIOCARTA_NDKDYNAMIN_PATHWAY	8	CALM2	NA	0.70672473	NA	NA
BIOCARTA_PGC1A_PATHWAY	8	CALM2	NA	0.844763317	NA	NA
BIOCARTA_PGC1A_PATHWAY	8	CAMK4	NA	0.909196064	NA	NA
KEGG_ALZHEIMERS_DISEASE	8	BID	NA	0.767447749	NA	NA
KEGG_ALZHEIMERS_DISEASE	8	CALM2	NA	0.535754987	NA	NA
KEGG_ALZHEIMERS_DISEASE	8	COX7A2L	NA	0.521985707	NA	NA
KEGG_ALZHEIMERS_DISEASE	8	UQCRH	NA	0.797766534	NA	NA
KEGG_ANTIGEN_PROCESSING_AND_PRESENTATION	8	CREB1	NA	0.890865096	NA	NA
KEGG_ANTIGEN_PROCESSING_AND_PRESENTATION	8	HSPA5	NA	0.894873296	NA	NA
KEGG_CARDIAC_MUSCLE_CONTRACTION	8	COX7A2L	NA	0.583103317	NA	NA
KEGG_CARDIAC_MUSCLE_CONTRACTION	8	SLC8A1	NA	0.652471714	NA	NA
KEGG_CARDIAC_MUSCLE_CONTRACTION	8	UQCRH	NA	0.871749877	NA	NA
KEGG_FRUCTOSE_AND_MANNOSE_METABOLISM	8	ALDOA	NA	0.917254443	NA	NA
KEGG_FRUCTOSE_AND_MANNOSE_METABOLISM	8	TSTA3	NA	0.924144133	NA	NA
KEGG_GLYCOLYSIS_GLUCONEOGENESIS	8	ALDOA	NA	0.824052169	NA	NA
KEGG_INSULIN_SIGNALING_PATHWAY	8	BRAF	NA	0.918547565	NA	NA
KEGG_INSULIN_SIGNALING_PATHWAY	8	CALM2	NA	0.603003014	NA	NA
KEGG_INSULIN_SIGNALING_PATHWAY	8	PRKCZ	NA	0.858390755	NA	NA
KEGG_INSULIN_SIGNALING_PATHWAY	8	PYGB	NA	0.659042974	NA	NA
KEGG_NOD_LIKE_RECEPTOR_SIGNALING_PATHWAY	8	RIPK2	NA	0.922360372	NA	NA
KEGG_PENTOSE_PHOSPHATE_PATHWAY	8	ALDOA	NA	0.820893699	NA	NA
PID_A6B1_A6B4_INTEGRIN_PATHWAY	8	COL17A1	NA	0.923088373	NA	NA
PID_A6B1_A6B4_INTEGRIN_PATHWAY	8	HRAS	NA	0.817076927	NA	NA
PID_A6B1_A6B4_INTEGRIN_PATHWAY	8	LAMB3	NA	0.94008245	NA	NA
PID_A6B1_A6B4_INTEGRIN_PATHWAY	8	SFN	NA	0.861509121	NA	NA
PID_AJDISS_2PATHWAY	8	HRAS	NA	0.908944449	NA	NA
PID_AJDISS_2PATHWAY	8	RAB7A	NA	0.941326549	NA	NA
PID_ERBB_NETWORK_PATHWAY	8	HBEGF	NA	0.526249582	NA	NA
PID_ERBB_NETWORK_PATHWAY	8	TGFA	NA	0.737555087	NA	NA
REACTOME_ACTIVATION_OF_CHAPERONES_BY_ATF6_ALPHA	8	HSPA5	NA	0.798312117	NA	NA
REACTOME_ACTIVATION_OF_NF_KAPPAB_IN_B_CELLS	8	PSMA7	NA	0.739773247	NA	NA
REACTOME_ACTIVATION_OF_NF_KAPPAB_IN_B_CELLS	8	PSMB1	NA	0.929878647	NA	NA
REACTOME_APOPTOSIS	8	BID	NA	0.702996338	NA	NA
REACTOME_APOPTOSIS	8	DFFA	NA	0.655849282	NA	NA
REACTOME_APOPTOSIS	8	DYNLL1	NA	0.827644771	NA	NA
REACTOME_APOPTOSIS	8	KPNA1	NA	0.682661325	NA	NA
REACTOME_APOPTOSIS	8	PMAIP1	NA	0.701550913	NA	NA
REACTOME_APOPTOSIS	8	PSMA7	NA	0.693286139	NA	NA
REACTOME_APOPTOSIS	8	PSMB1	NA	0.881092096	NA	NA
REACTOME_AUTODEGRADATION_OF_CDH1_BY_CDH1_APC_C	8	PSMA7	NA	0.688685499	NA	NA
REACTOME_AUTODEGRADATION_OF_CDH1_BY_CDH1_APC_C	8	PSMB1	NA	0.92247188	NA	NA
REACTOME_AUTODEGRADATION_OF_THE_E3_UBIQUITIN_LIGASE_COP1	8	PSMA7	NA	0.740080394	NA	NA
REACTOME_AUTODEGRADATION_OF_THE_E3_UBIQUITIN_LIGASE_COP1	8	PSMB1	NA	0.935241381	NA	NA
REACTOME_CDK_MEDIATED_PHOSPHORYLATION_AND_REMOVAL_OF_CDC6	8	PSMA7	NA	0.730532684	NA	NA
REACTOME_CDK_MEDIATED_PHOSPHORYLATION_AND_REMOVAL_OF_CDC6	8	PSMB1	NA	0.93280045	NA	NA
REACTOME_CDT1_ASSOCIATION_WITH_THE_CDC6_ORC_ORIGIN_COMPLEX	8	PSMA7	NA	0.72517828	NA	NA
REACTOME_CDT1_ASSOCIATION_WITH_THE_CDC6_ORC_ORIGIN_COMPLEX	8	PSMB1	NA	0.936399031	NA	NA
REACTOME_DOWNREGULATION_OF_SMAD2_3_SMAD4_TRANSCRIPTIONAL_ACTIVITY	8	SMURF2	NA	0.926947202	NA	NA
REACTOME_DOWNREGULATION_OF_SMAD2_3_SMAD4_TRANSCRIPTIONAL_ACTIVITY	8	TGIF2	NA	0.880261227	NA	NA
REACTOME_DOWNSTREAM_SIGNALING_EVENTS_OF_B_CELL_RECEPTOR_BCR	8	AKT1S1	NA	0.94554347	NA	NA
REACTOME_DOWNSTREAM_SIGNALING_EVENTS_OF_B_CELL_RECEPTOR_BCR	8	CREB1	NA	0.887222188	NA	NA
REACTOME_DOWNSTREAM_SIGNALING_EVENTS_OF_B_CELL_RECEPTOR_BCR	8	PSMA7	NA	0.759838205	NA	NA
REACTOME_DOWNSTREAM_SIGNALING_EVENTS_OF_B_CELL_RECEPTOR_BCR	8	PSMB1	NA	0.920236854	NA	NA
REACTOME_GLUCONEOGENESIS	8	ALDOA	NA	0.747714069	NA	NA
REACTOME_GLUCOSE_METABOLISM	8	ALDOA	NA	0.782517472	NA	NA
REACTOME_GLUCOSE_METABOLISM	8	CALM2	NA	0.512142052	NA	NA
REACTOME_GLUCOSE_METABOLISM	8	GYG1	NA	0.812418193	NA	NA
REACTOME_GLUCOSE_METABOLISM	8	PYGB	NA	0.646072803	NA	NA
REACTOME_GLYCOGEN_BREAKDOWN_GLYCOGENOLYSIS	8	CALM2	NA	0.825035883	NA	NA
REACTOME_GLYCOGEN_BREAKDOWN_GLYCOGENOLYSIS	8	PYGB	NA	0.922007595	NA	NA
REACTOME_GLYCOLYSIS	8	ALDOA	NA	0.747984106	NA	NA
REACTOME_INFLAMMASOMES	8	TXN	NA	0.881181912	NA	NA
REACTOME_LYSOSOME_VESICLE_BIOGENESIS	8	VAMP8	NA	0.633610139	NA	NA
REACTOME_MEMBRANE_BINDING_AND_TARGETTING_OF_GAG_PROTEINS	8	VPS37B	NA	0.695112117	NA	NA
REACTOME_METABOLISM_OF_CARBOHYDRATES	8	ALDOA	NA	0.679985941	NA	NA
REACTOME_METABOLISM_OF_CARBOHYDRATES	8	B3GNT2	NA	0.696018488	NA	NA
REACTOME_METABOLISM_OF_CARBOHYDRATES	8	CALM2	NA	0.508898423	NA	NA
REACTOME_METABOLISM_OF_CARBOHYDRATES	8	GALE	NA	0.702943376	NA	NA
REACTOME_METABOLISM_OF_CARBOHYDRATES	8	GPC1	NA	0.574548622	NA	NA
REACTOME_METABOLISM_OF_CARBOHYDRATES	8	GXYLT2	NA	0.757982381	NA	NA
REACTOME_METABOLISM_OF_CARBOHYDRATES	8	GYG1	NA	0.827090482	NA	NA
REACTOME_METABOLISM_OF_CARBOHYDRATES	8	PYGB	NA	0.630630082	NA	NA
REACTOME_METABOLISM_OF_CARBOHYDRATES	8	SLC2A1	NA	0.708655807	NA	NA
REACTOME_MYD88_MAL_CASCADE_INITIATED_ON_PLASMA_MEMBRANE	8	CREB1	NA	0.618009049	NA	NA
REACTOME_MYD88_MAL_CASCADE_INITIATED_ON_PLASMA_MEMBRANE	8	IRAK1	NA	0.571337169	NA	NA
REACTOME_MYD88_MAL_CASCADE_INITIATED_ON_PLASMA_MEMBRANE	8	RIPK2	NA	0.552210419	NA	NA
REACTOME_NFKB_AND_MAP_KINASES_ACTIVATION_MEDIATED_BY_TLR4_SIGNALING_REPERTOIRE	8	CREB1	NA	0.674335494	NA	NA
REACTOME_NFKB_AND_MAP_KINASES_ACTIVATION_MEDIATED_BY_TLR4_SIGNALING_REPERTOIRE	8	IRAK1	NA	0.640048279	NA	NA
REACTOME_NFKB_AND_MAP_KINASES_ACTIVATION_MEDIATED_BY_TLR4_SIGNALING_REPERTOIRE	8	RIPK2	NA	0.61083019	NA	NA
REACTOME_NOTCH1_INTRACELLULAR_DOMAIN_REGULATES_TRANSCRIPTION	8	HDAC9	NA	0.702405881	NA	NA
REACTOME_ORC1_REMOVAL_FROM_CHROMATIN	8	PSMA7	NA	0.678544564	NA	NA
REACTOME_ORC1_REMOVAL_FROM_CHROMATIN	8	PSMB1	NA	0.915092765	NA	NA
REACTOME_OXYGEN_DEPENDENT_PROLINE_HYDROXYLATION_OF_HYPOXIA_INDUCIBLE_FACTOR_ALPHA	8	EGLN2	NA	0.836661281	NA	NA
REACTOME_P53_DEPENDENT_G1_DNA_DAMAGE_RESPONSE	8	CCNE1	NA	0.814748496	NA	NA
REACTOME_P53_DEPENDENT_G1_DNA_DAMAGE_RESPONSE	8	PSMA7	NA	0.762329947	NA	NA
REACTOME_P53_DEPENDENT_G1_DNA_DAMAGE_RESPONSE	8	PSMB1	NA	0.931577902	NA	NA
REACTOME_P53_INDEPENDENT_G1_S_DNA_DAMAGE_CHECKPOINT	8	PSMA7	NA	0.739499344	NA	NA
REACTOME_P53_INDEPENDENT_G1_S_DNA_DAMAGE_CHECKPOINT	8	PSMB1	NA	0.937125484	NA	NA
REACTOME_REGULATION_OF_APOPTOSIS	8	PSMA7	NA	0.756033526	NA	NA
REACTOME_REGULATION_OF_APOPTOSIS	8	PSMB1	NA	0.940597957	NA	NA
REACTOME_REGULATION_OF_HYPOXIA_INDUCIBLE_FACTOR_HIF_BY_OXYGEN	8	EGLN2	NA	0.82640357	NA	NA
REACTOME_RIG_I_MDA5_MEDIATED_INDUCTION_OF_IFN_ALPHA_BETA_PATHWAYS	8	IFIH1	NA	0.860762357	NA	NA
REACTOME_SCF_BETA_TRCP_MEDIATED_DEGRADATION_OF_EMI1	8	PSMA7	NA	0.714496374	NA	NA
REACTOME_SCF_BETA_TRCP_MEDIATED_DEGRADATION_OF_EMI1	8	PSMB1	NA	0.920140308	NA	NA
REACTOME_SCFSKP2_MEDIATED_DEGRADATION_OF_P27_P21	8	CCNE1	NA	0.818826945	NA	NA
REACTOME_SCFSKP2_MEDIATED_DEGRADATION_OF_P27_P21	8	PSMA7	NA	0.710875846	NA	NA
REACTOME_SCFSKP2_MEDIATED_DEGRADATION_OF_P27_P21	8	PSMB1	NA	0.917111749	NA	NA
REACTOME_SIGNALING_BY_ERBB2	8	AKT1S1	NA	0.814019585	NA	NA
REACTOME_SIGNALING_BY_ERBB2	8	CALM2	NA	0.687631898	NA	NA
REACTOME_SIGNALING_BY_ERBB2	8	CAMK4	NA	0.757820344	NA	NA
REACTOME_SIGNALING_BY_ERBB2	8	CREB1	NA	0.7511208	NA	NA
REACTOME_SIGNALING_BY_ERBB2	8	HBEGF	NA	0.553125054	NA	NA
REACTOME_SIGNALING_BY_ERBB2	8	HRAS	NA	0.933945688	NA	NA
REACTOME_SIGNALING_BY_ROBO_RECEPTOR	8	GPC1	NA	0.858909982	NA	NA
REACTOME_SIGNALING_BY_ROBO_RECEPTOR	8	PFN1	NA	0.794112101	NA	NA
REACTOME_SIGNALING_BY_ROBO_RECEPTOR	8	PFN2	NA	0.905701066	NA	NA
REACTOME_SIGNALING_BY_THE_B_CELL_RECEPTOR_BCR	8	AKT1S1	NA	0.925118697	NA	NA
REACTOME_SIGNALING_BY_THE_B_CELL_RECEPTOR_BCR	8	CALM2	NA	0.782054956	NA	NA
REACTOME_SIGNALING_BY_THE_B_CELL_RECEPTOR_BCR	8	CREB1	NA	0.877758663	NA	NA
REACTOME_SIGNALING_BY_THE_B_CELL_RECEPTOR_BCR	8	PSMA7	NA	0.722436675	NA	NA
REACTOME_SIGNALING_BY_THE_B_CELL_RECEPTOR_BCR	8	PSMB1	NA	0.897526394	NA	NA
REACTOME_SIGNALING_BY_THE_B_CELL_RECEPTOR_BCR	8	REL	NA	0.948396796	NA	NA
REACTOME_SIGNALING_BY_THE_B_CELL_RECEPTOR_BCR	8	SYK	NA	0.831770676	NA	NA
REACTOME_SIGNALING_BY_WNT	8	PSMA7	NA	0.686882731	NA	NA
REACTOME_SIGNALING_BY_WNT	8	PSMB1	NA	0.907113579	NA	NA
REACTOME_SPRY_REGULATION_OF_FGF_SIGNALING	8	BRAF	NA	0.69396985	NA	NA
REACTOME_TETRAHYDROBIOPTERIN_BH4_SYNTHESIS_RECYCLING_SALVAGE_AND_REGULATION	8	CALM2	NA	0.604041099	NA	NA
REACTOME_TETRAHYDROBIOPTERIN_BH4_SYNTHESIS_RECYCLING_SALVAGE_AND_REGULATION	8	SPR	NA	0.929027685	NA	NA
REACTOME_THE_NLRP3_INFLAMMASOME	8	TXN	NA	0.858536235	NA	NA
REACTOME_TRAF6_MEDIATED_INDUCTION_OF_NFKB_AND_MAP_KINASES_UPON_TLR7_8_OR_9_ACTIVATION	8	CREB1	NA	0.720561619	NA	NA
REACTOME_TRAF6_MEDIATED_INDUCTION_OF_NFKB_AND_MAP_KINASES_UPON_TLR7_8_OR_9_ACTIVATION	8	IRAK1	NA	0.660221491	NA	NA
REACTOME_TRAF6_MEDIATED_INDUCTION_OF_NFKB_AND_MAP_KINASES_UPON_TLR7_8_OR_9_ACTIVATION	8	RIPK2	NA	0.654699772	NA	NA
REACTOME_TRIF_MEDIATED_TLR3_SIGNALING	8	CREB1	NA	0.63588657	NA	NA
REACTOME_TRIF_MEDIATED_TLR3_SIGNALING	8	IRAK1	NA	0.602941721	NA	NA
REACTOME_TRIF_MEDIATED_TLR3_SIGNALING	8	RIPK2	NA	0.566486729	NA	NA
REACTOME_VIF_MEDIATED_DEGRADATION_OF_APOBEC3G	8	PSMA7	NA	0.749900948	NA	NA
REACTOME_VIF_MEDIATED_DEGRADATION_OF_APOBEC3G	8	PSMB1	NA	0.93925781	NA	NA
ACCTGTTG_UNKNOWN	1	NANOS1	hsa-mir-96-5p	0.663220524	-0.519591327	-0.811782021
ACCTGTTG_UNKNOWN	1	NANOS1	hsa-mir-941	0.663220524	-0.453120481	-0.758857467
ACCTGTTG_UNKNOWN	1	NONO	hsa-mir-1275	0.911447868	-0.820048453	-0.781264166
BIOCARTA_ARENRF2_PATHWAY	1	KEAP1	hsa-mir-941	0.921992429	-0.614710025	-0.534223888
BIOCARTA_EGFR_SMRTE_PATHWAY	1	THRA	hsa-mir-1275	0.980233259	-0.795468926	-0.840509485
BIOCARTA_MAPK_PATHWAY	1	ELK1	hsa-mir-1275	0.753858863	-0.797165714	-0.748879321
BIOCARTA_MAPK_PATHWAY	1	ELK1	hsa-mir-197-3p	0.753858863	-0.806924711	-0.794092417
BIOCARTA_MAPK_PATHWAY	1	ELK1	hsa-mir-30c-2-3p	0.753858863	-0.788752251	-0.513798741
BIOCARTA_MAPK_PATHWAY	1	ELK1	hsa-mir-30c-1-3p	0.753858863	-0.828935766	-0.753912973
BIOCARTA_MAPK_PATHWAY	1	MEF2D	hsa-mir-1275	0.979772086	-0.797165714	-0.70834382
BIOCARTA_TOLL_PATHWAY	1	ELK1	hsa-mir-1275	0.699107152	-0.773350725	-0.748879321
BIOCARTA_TOLL_PATHWAY	1	ELK1	hsa-mir-197-3p	0.699107152	-0.799709849	-0.794092417
BIOCARTA_TOLL_PATHWAY	1	ELK1	hsa-mir-30c-2-3p	0.699107152	-0.784012434	-0.513798741
BIOCARTA_TOLL_PATHWAY	1	ELK1	hsa-mir-30c-1-3p	0.699107152	-0.838495686	-0.753912973
BMI1_DN.V1_DN	1	METTL7A	hsa-mir-30c-1-3p	0.932508266	-0.76235943	-0.77071822
BMI1_DN.V1_DN	1	METTL7A	hsa-mir-30c-2-3p	0.932508266	-0.75168041	-0.888290097
BMI1_DN.V1_DN	1	SSBP2	hsa-mir-30c-1-3p	0.957073128	-0.76235943	-0.779586343
BMI1_DN.V1_DN	1	SSBP2	hsa-mir-30c-2-3p	0.957073128	-0.75168041	-0.841111015
CAGTGTT,MIR-141,MIR-200A	1	APBB2	hsa-mir-181b-3p	0.807611155	-0.362306376	-0.668066176
CAGTGTT,MIR-141,MIR-200A	1	DCUN1D3	hsa-mir-96-5p	0.63288809	-0.494050793	-0.744863721
CAGTGTT,MIR-141,MIR-200A	1	DCUN1D3	hsa-mir-1275	0.63288809	-0.912867343	-0.716933258
CAGTGTT,MIR-141,MIR-200A	1	DCUN1D3	hsa-mir-182-5p	0.63288809	-0.881474575	-0.785141556
CAGTGTT,MIR-141,MIR-200A	1	KIF1C	hsa-mir-1275	0.665373647	-0.912867343	-0.772658731
CAGTGTT,MIR-141,MIR-200A	1	PTPRG	hsa-mir-181b-3p	0.747967903	-0.362306376	-0.581336841
CGGTGTG,MIR-220	1	GPX1	hsa-mir-941	0.861524851	-0.456068803	-0.715478319
CTCAGGG,MIR-125B,MIR-125A	1	BMF	hsa-mir-29a-3p	0.92652786	-0.688302394	-0.633247758
CTCAGGG,MIR-125B,MIR-125A	1	BMF	hsa-mir-1275	0.92652786	-0.801171746	-0.7499519
CTCAGGG,MIR-125B,MIR-125A	1	BMF	hsa-mir-29b-3p	0.92652786	-0.875435088	-0.842187177
CTCAGGG,MIR-125B,MIR-125A	1	CDR2L	hsa-mir-671-5p	0.899677861	-0.585844645	-0.476662567
CTCAGGG,MIR-125B,MIR-125A	1	DPF2	hsa-mir-185-5p	0.963369147	-0.749654527	-0.818888034
CTCAGGG,MIR-125B,MIR-125A	1	FAM53C	hsa-mir-29b-3p	0.917766365	-0.875435088	-0.701165318
CTCAGGG,MIR-125B,MIR-125A	1	FAM53C	hsa-mir-96-5p	0.917766365	-0.765633609	-0.714786451
CTCAGGG,MIR-125B,MIR-125A	1	FAM53C	hsa-mir-185-5p	0.917766365	-0.749654527	-0.716726292
CTCAGGG,MIR-125B,MIR-125A	1	FAM53C	hsa-mir-29a-3p	0.917766365	-0.688302394	-0.493988522
CTCAGGG,MIR-125B,MIR-125A	1	IST1	hsa-mir-15b-5p	0.768408592	-0.877324474	-0.698866847
CTCAGGG,MIR-125B,MIR-125A	1	KCTD21	hsa-mir-24-3p	0.886676914	-0.923684747	-0.854282005
CTCAGGG,MIR-125B,MIR-125A	1	MCL1	hsa-mir-29b-3p	0.911774007	-0.875435088	-0.698735642
CTCAGGG,MIR-125B,MIR-125A	1	MCL1	hsa-mir-29a-3p	0.911774007	-0.688302394	-0.426979864
CTCAGGG,MIR-125B,MIR-125A	1	MTMR3	hsa-mir-15b-5p	0.911806419	-0.877324474	-0.793724618
CTCAGGG,MIR-125B,MIR-125A	1	SERTAD3	hsa-mir-941	0.742948884	-0.692138606	-0.491781561
CTCAGGG,MIR-125B,MIR-125A	1	ZBTB47	hsa-mir-29a-3p	0.957424067	-0.688302394	-0.66592822
CTCAGGG,MIR-125B,MIR-125A	1	ZBTB47	hsa-mir-29b-3p	0.957424067	-0.875435088	-0.89448222
CTGCAGY_UNKNOWN	1	APBB2	hsa-mir-181b-3p	0.84071252	-0.591677248	-0.668066176
CTGCAGY_UNKNOWN	1	CFL2	hsa-mir-194-5p	0.803947057	-0.543370393	-0.683796526
CTGCAGY_UNKNOWN	1	CFL2	hsa-mir-671-5p	0.803947057	-0.609149693	-0.544354674
CTGCAGY_UNKNOWN	1	CFL2	hsa-mir-205-5p	0.803947057	-0.866046083	-0.923764103
CTGCAGY_UNKNOWN	1	CFL2	hsa-let-7d-3p	0.803947057	-0.580773473	-0.79538174
CTGCAGY_UNKNOWN	1	DCTN4	hsa-mir-769-3p	0.816592295	-0.827746492	-0.772751759
CTGCAGY_UNKNOWN	1	EXOC8	hsa-mir-1275	0.71023937	-0.604187081	-0.746618658
CTGCAGY_UNKNOWN	1	MEIS1	hsa-mir-365a-3p	0.688032182	-0.679947285	-0.734242801
CTGCAGY_UNKNOWN	1	MEIS1	hsa-mir-365b-3p	0.688032182	-0.679947285	-0.734242801
CTGCAGY_UNKNOWN	1	RBFOX2	hsa-mir-1275	0.90186371	-0.604187081	-0.710509736
CTGCAGY_UNKNOWN	1	ZBTB47	hsa-mir-29a-3p	0.81314054	-0.550022614	-0.66592822
CTGCAGY_UNKNOWN	1	ZBTB47	hsa-mir-29b-3p	0.81314054	-0.707134078	-0.89448222
CYCLIN_D1_UP.V1_UP	1	GLB1	hsa-mir-125a-3p	0.911123697	-0.913193952	-0.958806265
CYCLIN_D1_UP.V1_UP	1	TK2	hsa-mir-484	0.961609117	-0.685707699	-0.717121723
DCA_UP.V1_DN	1	PTPRG	hsa-mir-181b-3p	0.788430812	-0.419829307	-0.581336841
DCA_UP.V1_DN	1	RAB11FIP1	hsa-mir-24-3p	0.90213176	-0.873117334	-0.953174876
DCA_UP.V1_DN	1	TRIM52	hsa-mir-182-5p	0.695118591	-0.953933543	-0.819299544
GCM_BAG5	1	TMEM50B	hsa-mir-24-3p	0.754754562	-0.885470714	-0.74151743
GCM_BAG5	1	TMEM50B	hsa-mir-182-5p	0.754754562	-0.862715002	-0.796569164
GCM_BAG5	1	TMEM50B	hsa-mir-589-3p	0.754754562	-0.900225388	-0.621726089
GCM_CHUK	1	COMMD9	hsa-mir-769-3p	0.753766732	-0.783415498	-0.657433468
GCM_CHUK	1	TMEM167B	hsa-mir-135b-3p	0.887976166	-0.792905762	-0.856198477
GCM_DENR	1	COMMD9	hsa-mir-769-3p	0.586080182	-0.590378348	-0.657433468
GCM_DENR	1	MBD3	hsa-mir-30c-1-3p	0.63568984	-0.456662843	-0.768628366
GCM_DENR	1	MBD3	hsa-mir-30c-2-3p	0.63568984	-0.718484638	-0.63014567
GCM_DENR	1	TMEM167B	hsa-mir-135b-3p	0.843860447	-0.622876882	-0.856198477
GCM_GSPT1	1	CLEC16A	hsa-mir-4746-5p	0.777287186	-0.714245268	-0.62790134
GCM_GSPT1	1	COMMD9	hsa-mir-769-3p	0.723392291	-0.859828408	-0.657433468
GCM_GSPT1	1	DCTN4	hsa-mir-769-3p	0.874324842	-0.859828408	-0.772751759
GCM_NCAM1	1	DCTN4	hsa-mir-769-3p	0.873275177	-0.821344847	-0.772751759
GCM_NCAM1	1	MTMR3	hsa-mir-15b-5p	0.907819888	-0.848321067	-0.793724618
GCM_NCAM1	1	RBFOX2	hsa-mir-1275	0.890650806	-0.783982978	-0.710509736
GCM_NCAM1	1	RBM4B	hsa-mir-941	0.865678224	-0.667585594	-0.661769491
GCM_NF2	1	CLEC16A	hsa-mir-4746-5p	0.773028771	-0.715335423	-0.62790134
GCM_NF2	1	COMMD9	hsa-mir-769-3p	0.732023907	-0.832433048	-0.657433468
GCM_NF2	1	DCUN1D3	hsa-mir-96-5p	0.945335975	-0.749509805	-0.744863721
GCM_NF2	1	DCUN1D3	hsa-mir-1275	0.945335975	-0.776937526	-0.716933258
GCM_NF2	1	DCUN1D3	hsa-mir-182-5p	0.945335975	-0.852958249	-0.785141556
GCM_NF2	1	MBD3	hsa-mir-30c-1-3p	0.789362864	-0.815771192	-0.768628366
GCM_NF2	1	MBD3	hsa-mir-30c-2-3p	0.789362864	-0.789242765	-0.63014567
GCM_NF2	1	NUCKS1	hsa-mir-15b-5p	0.872466508	-0.874405484	-0.642615226
GCM_NF2	1	PIP4K2B	hsa-mir-1275	0.968499741	-0.776937526	-0.796367293
GCM_NF2	1	SEC22C	hsa-mir-6510-3p	0.894511451	-0.823775931	-0.81529119
GCM_NF2	1	SLC38A7	hsa-mir-30c-2-3p	0.882076994	-0.789242765	-0.664963137
GCM_NF2	1	SLC38A7	hsa-mir-330-5p	0.882076994	-0.932795075	-0.890114769
GCM_NF2	1	SLC38A7	hsa-mir-30c-1-3p	0.882076994	-0.815771192	-0.858140638
GCM_NF2	1	SLC38A7	hsa-mir-6510-3p	0.882076994	-0.823775931	-0.929331354
GCM_NF2	1	TMEM167B	hsa-mir-135b-3p	0.913739563	-0.926139627	-0.856198477
GCM_RAB10	1	DCTN4	hsa-mir-769-3p	0.880354631	-0.832505057	-0.772751759
GCM_RAB10	1	FOXJ2	hsa-mir-29b-3p	0.915944791	-0.828094755	-0.829934309
GCM_RAB10	1	FOXJ2	hsa-mir-29a-3p	0.915944791	-0.614783488	-0.558802693
GCM_RAN	1	CLEC16A	hsa-mir-4746-5p	0.763546567	-0.754739658	-0.62790134
GCM_RAN	1	DCTN4	hsa-mir-769-3p	0.872257133	-0.8414134	-0.772751759
GCM_RAN	1	MTMR3	hsa-mir-15b-5p	0.907142613	-0.883553679	-0.793724618
GCM_RAN	1	PIP4K2B	hsa-mir-1275	0.965684756	-0.744096987	-0.796367293
GCM_RAN	1	TMEM183A	hsa-mir-365b-3p	0.709212394	-0.742752926	-0.749717734
GCM_RAN	1	TMEM183A	hsa-mir-29b-3p	0.709212394	-0.798889374	-0.900803407
GCM_RAN	1	TMEM183A	hsa-mir-29a-3p	0.709212394	-0.566780264	-0.834502157
GCM_RAN	1	TMEM183A	hsa-mir-365a-3p	0.709212394	-0.742752926	-0.749717734
GCM_RAN	1	TMEM183A	hsa-mir-24-2-5p	0.709212394	-0.749750276	-0.696574999
GCM_TINF2	1	COMMD9	hsa-mir-769-3p	0.655394593	-0.801595115	-0.657433468
GCM_ZNF198	1	RBM4B	hsa-mir-941	0.857833521	-0.671627821	-0.661769491
GGARNTKYCCA_UNKNOWN	1	MEF2D	hsa-mir-1275	0.872007691	-0.781248393	-0.70834382
GGCAGTG,MIR-324-3P	1	MEIS1	hsa-mir-365a-3p	0.35902336	-0.448312574	-0.734242801
GGCAGTG,MIR-324-3P	1	MEIS1	hsa-mir-365b-3p	0.35902336	-0.448312574	-0.734242801
GGGNNTTTCC_V$NFKB_Q6_01	1	GDPD5	hsa-mir-671-5p	0.84811154	-0.778088989	-0.707681638
GNF2_CDC27	1	DCAF11	hsa-mir-24-3p	0.826634508	-0.890942523	-0.922773728
GTGACTT,MIR-224	1	ARHGEF12	hsa-mir-182-5p	0.721250018	-0.754038472	-0.943087322
GTGACTT,MIR-224	1	AZIN1	hsa-mir-224-5p	0.363338823	-0.745046075	-0.584624739
GTGACTT,MIR-224	1	IGF2R	hsa-mir-181b-3p	0.679113393	-0.732152287	-0.601695433
GTGACTT,MIR-224	1	MAF1	hsa-mir-224-5p	0.82778993	-0.745046075	-0.896818461
KEGG_NICOTINATE_AND_NICOTINAMIDE_METABOLISM	1	NMNAT1	hsa-mir-197-3p	0.811134235	-0.505012333	-0.840759993
KEGG_PEROXISOME	1	PXMP4	hsa-mir-30c-1-3p	0.83297341	-0.795459485	-0.815533794
KEGG_PEROXISOME	1	PXMP4	hsa-mir-30c-2-3p	0.83297341	-0.795258669	-0.779898345
KEGG_PEROXISOME	1	PXMP4	hsa-mir-941	0.83297341	-0.718627154	-0.627467784
KRAS.AMP.LUNG_UP.V1_UP	1	HSF1	hsa-mir-1275	0.731981681	-0.923605837	-0.614181048
MODULE_119	1	APOL3	hsa-mir-671-5p	0.79747916	-0.687711968	-0.615435451
MODULE_119	1	DNAJC14	hsa-mir-331-3p	0.940727652	-0.896346415	-0.894383153
MODULE_119	1	PDE4DIP	hsa-mir-769-3p	0.895100719	-0.910929446	-0.751746263
MODULE_156	1	PLEKHA1	hsa-let-7e-3p	0.799097446	-0.866137734	-0.509169499
MODULE_156	1	PLEKHA1	hsa-mir-103a-3p	0.799097446	-0.948855288	-0.746881243
MODULE_163	1	R3HDM2	hsa-mir-671-5p	0.948835391	-0.677939043	-0.548586037
MODULE_163	1	RBM23	hsa-mir-30c-1-3p	0.870692365	-0.855192124	-0.638396383
MODULE_163	1	RBM23	hsa-mir-30c-2-3p	0.870692365	-0.782962882	-0.872540236
MODULE_163	1	RBM23	hsa-mir-15b-5p	0.870692365	-0.934178424	-0.721558703
MODULE_163	1	RBM23	hsa-mir-1275	0.870692365	-0.764342984	-0.821416264
MODULE_163	1	TMEM231	hsa-let-7d-3p	0.829200672	-0.755316319	-0.552894902
MODULE_182	1	TACC1	hsa-mir-374b-3p	0.909636383	-0.58567295	-0.759386674
MODULE_182	1	TACC1	hsa-mir-15b-5p	0.909636383	-0.677125741	-0.874971155
MODULE_184	1	SDHC	hsa-mir-185-5p	0.966592663	-0.754241167	-0.675334476
MODULE_188	1	HSD17B11	hsa-mir-34a-3p	0.975000796	-0.967885364	-0.93206712
MODULE_188	1	HSD17B11	hsa-mir-205-5p	0.975000796	-0.947586374	-0.910760627
MODULE_188	1	MED29	hsa-mir-941	0.914256584	-0.74598955	-0.859686389
MODULE_188	1	SPPL2A	hsa-mir-96-5p	0.84124819	-0.815102768	-0.711073244
MODULE_188	1	SPPL2A	hsa-mir-182-5p	0.84124819	-0.903038178	-0.93638883
MODULE_207	1	CFL2	hsa-mir-194-5p	0.868492851	-0.6345243	-0.683796526
MODULE_207	1	CFL2	hsa-mir-671-5p	0.868492851	-0.715408527	-0.544354674
MODULE_207	1	CFL2	hsa-mir-205-5p	0.868492851	-0.960102376	-0.923764103
MODULE_207	1	CFL2	hsa-let-7d-3p	0.868492851	-0.590290128	-0.79538174
MODULE_207	1	DNAJC14	hsa-mir-331-3p	0.906264706	-0.949295165	-0.894383153
MODULE_207	1	RBFOX2	hsa-mir-1275	0.907800105	-0.805698115	-0.710509736
MODULE_221	1	SDHC	hsa-mir-185-5p	0.929992272	-0.776658449	-0.675334476
MODULE_223	1	CD81	hsa-mir-589-3p	0.966576896	-0.971621701	-0.928003135
MODULE_285	1	FNBP1	hsa-mir-96-5p	0.800000851	-0.735283182	-0.669843847
MODULE_285	1	FNBP1	hsa-mir-30c-2-3p	0.800000851	-0.764928587	-0.851768463
MODULE_285	1	FNBP1	hsa-mir-30c-1-3p	0.800000851	-0.773643443	-0.672030582
MODULE_48	1	TMEM231	hsa-let-7d-3p	0.739461834	-0.183287855	-0.552894902
MODULE_547	1	PLEKHA1	hsa-let-7e-3p	0.854056232	-0.826469145	-0.509169499
MODULE_547	1	PLEKHA1	hsa-mir-103a-3p	0.854056232	-0.894672016	-0.746881243
MODULE_95	1	R3HDM2	hsa-mir-671-5p	0.948103088	-0.679738517	-0.548586037
MODULE_95	1	RBM23	hsa-mir-30c-1-3p	0.871074557	-0.85418519	-0.638396383
MODULE_95	1	RBM23	hsa-mir-30c-2-3p	0.871074557	-0.784363522	-0.872540236
MODULE_95	1	RBM23	hsa-mir-15b-5p	0.871074557	-0.933805407	-0.721558703
MODULE_95	1	RBM23	hsa-mir-1275	0.871074557	-0.763936907	-0.821416264
MODULE_95	1	TMEM231	hsa-let-7d-3p	0.829770501	-0.75317319	-0.552894902
MORF_REV3L	1	IGBP1	hsa-let-7g-3p	0.844839183	-0.851764648	-0.885715885
MORF_REV3L	1	NFYB	hsa-mir-301a-5p	0.97435153	-0.835715705	-0.83846162
P53_DN.V2_DN	1	AGPAT3	hsa-mir-24-3p	0.825035965	-0.970300242	-0.850466331
P53_DN.V2_DN	1	RAD52	hsa-mir-1275	0.866644417	-0.915478812	-0.713172246
PID_AP1_PATHWAY	1	CDKN1B	hsa-mir-24-3p	0.709842682	-0.78813509	-0.892232641
PID_AP1_PATHWAY	1	JUND	hsa-let-7e-3p	0.777647836	-0.83893408	-0.831894735
PID_CDC42_REG_PATHWAY	1	ARHGAP17	hsa-mir-103a-3p	0.713171691	-0.840845964	-0.81336783
PID_E2F_PATHWAY	1	CDKN1B	hsa-mir-24-3p	0.796178187	-0.927612362	-0.892232641
PID_E2F_PATHWAY	1	HBP1	hsa-mir-29b-3p	0.96201183	-0.856652483	-0.793105804
PID_E2F_PATHWAY	1	HBP1	hsa-mir-29a-3p	0.96201183	-0.644041045	-0.539847087
PID_E2F_PATHWAY	1	MCL1	hsa-mir-29b-3p	0.917232721	-0.856652483	-0.698735642
PID_E2F_PATHWAY	1	MCL1	hsa-mir-29a-3p	0.917232721	-0.644041045	-0.426979864
PID_IL6_7_PATHWAY	1	FOXO1	hsa-mir-96-5p	0.994196649	-0.779510178	-0.778078577
PID_IL6_7_PATHWAY	1	MCL1	hsa-mir-29b-3p	0.964807429	-0.840947889	-0.698735642
PID_IL6_7_PATHWAY	1	MCL1	hsa-mir-29a-3p	0.964807429	-0.603378439	-0.426979864
PID_NETRIN_PATHWAY	1	PITPNA	hsa-mir-484	0.936403096	-0.703975372	-0.689242442
PID_NETRIN_PATHWAY	1	PITPNA	hsa-mir-1275	0.936403096	-0.680033754	-0.755684641
PID_PDGFRA_PATHWAY	1	ELK1	hsa-mir-1275	0.792430685	-0.800636551	-0.748879321
PID_PDGFRA_PATHWAY	1	ELK1	hsa-mir-197-3p	0.792430685	-0.653140514	-0.794092417
PID_PDGFRA_PATHWAY	1	ELK1	hsa-mir-30c-2-3p	0.792430685	-0.847468622	-0.513798741
PID_PDGFRA_PATHWAY	1	ELK1	hsa-mir-30c-1-3p	0.792430685	-0.739970956	-0.753912973
PID_RAC1_REG_PATHWAY	1	ARHGAP17	hsa-mir-103a-3p	0.872520827	-0.902064982	-0.81336783
PID_RB_1PATHWAY	1	ATF7	hsa-mir-29b-1-5p	0.957616717	-0.803300744	-0.879972514
PID_RB_1PATHWAY	1	CDKN1B	hsa-mir-24-3p	0.793229016	-0.809286676	-0.892232641
PRC2_EED_UP.V1_DN	1	TRMT2A	hsa-mir-135b-3p	0.729597363	-0.613753865	-0.644852467
RACCACAR_V$AML_Q6	1	C1QTNF6	hsa-mir-29a-3p	0.852741418	-0.719768166	-0.441673777
RACCACAR_V$AML_Q6	1	C1QTNF6	hsa-mir-29b-3p	0.852741418	-0.877237711	-0.736758486
RACCACAR_V$AML_Q6	1	GPX1	hsa-mir-941	0.949566193	-0.783358039	-0.715478319
RACCACAR_V$AML_Q6	1	MTMR3	hsa-mir-15b-5p	0.847044122	-0.894413332	-0.793724618
RACCACAR_V$AML_Q6	1	SLC12A6	hsa-mir-1275	0.84771963	-0.756015543	-0.802583234
REACTOME_GLYCEROPHOSPHOLIPID_BIOSYNTHESIS	1	AGPAT3	hsa-mir-24-3p	0.804700177	-0.922104022	-0.850466331
REACTOME_KINESINS	1	KLC1	hsa-mir-15b-5p	0.709508858	-0.695635689	-0.925244115
REACTOME_METABOLISM_OF_LIPIDS_AND_LIPOPROTEINS	1	AGPAT3	hsa-mir-24-3p	0.848836264	-0.937285884	-0.850466331
REACTOME_METABOLISM_OF_LIPIDS_AND_LIPOPROTEINS	1	CDK19	hsa-mir-205-5p	0.910448267	-0.924570855	-0.789792303
REACTOME_METABOLISM_OF_LIPIDS_AND_LIPOPROTEINS	1	GGPS1	hsa-mir-24-2-5p	0.937949336	-0.830521777	-0.832867863
REACTOME_METABOLISM_OF_LIPIDS_AND_LIPOPROTEINS	1	GLB1	hsa-mir-125a-3p	0.900742138	-0.883282214	-0.958806265
REACTOME_METABOLISM_OF_LIPIDS_AND_LIPOPROTEINS	1	MED20	hsa-mir-331-3p	0.931320238	-0.90761507	-0.951246703
REACTOME_METABOLISM_OF_LIPIDS_AND_LIPOPROTEINS	1	MED29	hsa-mir-941	0.90371245	-0.697646526	-0.859686389
REACTOME_METABOLISM_OF_LIPIDS_AND_LIPOPROTEINS	1	MTMR3	hsa-mir-15b-5p	0.882641301	-0.823784104	-0.793724618
REACTOME_METABOLISM_OF_LIPIDS_AND_LIPOPROTEINS	1	NFYB	hsa-mir-301a-5p	0.941331588	-0.667800359	-0.83846162
REACTOME_METABOLISM_OF_LIPIDS_AND_LIPOPROTEINS	1	PIP4K2B	hsa-mir-1275	0.938327886	-0.857671163	-0.796367293
REACTOME_METABOLISM_OF_NUCLEOTIDES	1	GPX1	hsa-mir-941	0.92049861	-0.500817819	-0.715478319
REACTOME_METABOLISM_OF_NUCLEOTIDES	1	NME2	hsa-mir-34a-3p	0.918121067	-0.857196208	-0.731050443
REACTOME_METABOLISM_OF_NUCLEOTIDES	1	TK2	hsa-mir-484	0.821209115	-0.652471834	-0.717121723
REACTOME_MYOGENESIS	1	MEF2D	hsa-mir-1275	0.886365008	-0.82667105	-0.70834382
REACTOME_NETRIN1_SIGNALING	1	PITPNA	hsa-mir-484	0.93569678	-0.619228346	-0.689242442
REACTOME_NETRIN1_SIGNALING	1	PITPNA	hsa-mir-1275	0.93569678	-0.782558956	-0.755684641
REACTOME_NUCLEAR_RECEPTOR_TRANSCRIPTION_PATHWAY	1	THRA	hsa-mir-1275	0.97926527	-0.821264467	-0.840509485
REACTOME_O_LINKED_GLYCOSYLATION_OF_MUCINS	1	GCNT1	hsa-mir-96-5p	0.88495528	-0.755792772	-0.889220927
REACTOME_PI_3K_CASCADE	1	CDKN1B	hsa-mir-24-3p	0.846693288	-0.91872243	-0.892232641
REACTOME_PI_3K_CASCADE	1	FOXO1	hsa-mir-96-5p	0.965778834	-0.745092345	-0.778078577
REACTOME_PI3K_AKT_ACTIVATION	1	CDKN1B	hsa-mir-24-3p	0.776133777	-0.820644959	-0.892232641
REACTOME_PI3K_AKT_ACTIVATION	1	FOXO1	hsa-mir-96-5p	0.908054492	-0.622290588	-0.778078577
REACTOME_POST_TRANSLATIONAL_PROTEIN_MODIFICATION	1	DDOST	hsa-mir-532-3p	0.877523311	-0.637346415	-0.780808187
REACTOME_POST_TRANSLATIONAL_PROTEIN_MODIFICATION	1	GCNT1	hsa-mir-96-5p	0.860582659	-0.698919714	-0.889220927
REACTOME_PURINE_METABOLISM	1	GPX1	hsa-mir-941	0.853794556	-0.396807717	-0.715478319
REACTOME_PYRIMIDINE_METABOLISM	1	TK2	hsa-mir-484	0.940499623	-0.586162709	-0.717121723
REACTOME_SIGNALING_BY_RHO_GTPASES	1	ARHGAP17	hsa-mir-103a-3p	0.900739393	-0.743627152	-0.81336783
REACTOME_SIGNALING_BY_RHO_GTPASES	1	ARHGEF12	hsa-mir-182-5p	0.73556214	-0.732719416	-0.943087322
REACTOME_SIGNALING_BY_SCF_KIT	1	CDKN1B	hsa-mir-24-3p	0.757786983	-0.864624493	-0.892232641
REACTOME_SIGNALING_BY_SCF_KIT	1	FOXO1	hsa-mir-96-5p	0.974581525	-0.701505723	-0.778078577
REACTOME_SYNTHESIS_AND_INTERCONVERSION_OF_NUCLEOTIDE_DI_AND_TRIPHOSPHATES	1	NME2	hsa-mir-34a-3p	0.904955989	-0.863749836	-0.731050443
REACTOME_TRANSCRIPTIONAL_REGULATION_OF_WHITE_ADIPOCYTE_DIFFERENTIATION	1	CDK19	hsa-mir-205-5p	0.866900614	-0.912726389	-0.789792303
REACTOME_TRANSCRIPTIONAL_REGULATION_OF_WHITE_ADIPOCYTE_DIFFERENTIATION	1	MED20	hsa-mir-331-3p	0.889590129	-0.913497931	-0.951246703
REACTOME_TRANSCRIPTIONAL_REGULATION_OF_WHITE_ADIPOCYTE_DIFFERENTIATION	1	MED29	hsa-mir-941	0.786542397	-0.494584609	-0.859686389
REACTOME_TRANSMEMBRANE_TRANSPORT_OF_SMALL_MOLECULES	1	ADCY6	hsa-mir-96-5p	0.617797962	-0.630071975	-0.852489914
REACTOME_TRANSMEMBRANE_TRANSPORT_OF_SMALL_MOLECULES	1	ADCY6	hsa-mir-182-5p	0.617797962	-0.819732708	-0.872140947
REACTOME_TRANSMEMBRANE_TRANSPORT_OF_SMALL_MOLECULES	1	ATP9B	hsa-mir-106b-3p	0.91310403	-0.608211804	-0.844783881
REACTOME_TRANSMEMBRANE_TRANSPORT_OF_SMALL_MOLECULES	1	SLC12A6	hsa-mir-1275	0.851179368	-0.741602622	-0.802583234
REACTOME_TRANSMEMBRANE_TRANSPORT_OF_SMALL_MOLECULES	1	SLC1A4	hsa-mir-6510-3p	0.863485397	-0.930487266	-0.812363848
RYTTCCTG_V$ETS2_B	1	APPL2	hsa-mir-137	0.916474548	-0.69245955	-0.841878469
RYTTCCTG_V$ETS2_B	1	C1QTNF6	hsa-mir-29a-3p	0.856827644	-0.578511822	-0.441673777
RYTTCCTG_V$ETS2_B	1	C1QTNF6	hsa-mir-29b-3p	0.856827644	-0.80965098	-0.736758486
RYTTCCTG_V$ETS2_B	1	C6orf47	hsa-mir-197-3p	0.87659053	-0.619304395	-0.624031064
RYTTCCTG_V$ETS2_B	1	CALD1	hsa-mir-24-2-5p	0.80897785	-0.827359248	-0.787230814
RYTTCCTG_V$ETS2_B	1	DNAJC14	hsa-mir-331-3p	0.91818686	-0.925193683	-0.894383153
RYTTCCTG_V$ETS2_B	1	GPX1	hsa-mir-941	0.922796861	-0.540683299	-0.715478319
RYTTCCTG_V$ETS2_B	1	IGF2R	hsa-mir-181b-3p	0.923147649	-0.758580068	-0.601695433
RYTTCCTG_V$ETS2_B	1	PLEKHA1	hsa-let-7e-3p	0.810010692	-0.815997566	-0.509169499
RYTTCCTG_V$ETS2_B	1	PLEKHA1	hsa-mir-103a-3p	0.810010692	-0.903263735	-0.746881243
RYTTCCTG_V$ETS2_B	1	PRKRIP1	hsa-mir-30c-1-3p	0.797748786	-0.729547785	-0.852190669
RYTTCCTG_V$ETS2_B	1	PRKRIP1	hsa-mir-30c-2-3p	0.797748786	-0.901411529	-0.6063887
RYTTCCTG_V$ETS2_B	1	PTPRG	hsa-mir-181b-3p	0.903216292	-0.758580068	-0.581336841
RYTTCCTG_V$ETS2_B	1	RBFOX2	hsa-mir-1275	0.949113225	-0.770013247	-0.710509736
RYTTCCTG_V$ETS2_B	1	TAF8	hsa-mir-30c-1-3p	0.847077946	-0.729547785	-0.526477066
RYTTCCTG_V$ETS2_B	1	TAF8	hsa-mir-30c-2-3p	0.847077946	-0.901411529	-0.905033142
RYTTCCTG_V$ETS2_B	1	TMEM164	hsa-mir-1275	0.945499059	-0.770013247	-0.756842642
RYTTCCTG_V$ETS2_B	1	ZNF282	hsa-mir-29b-3p	0.78411531	-0.80965098	-0.672318437
RYTTCCTG_V$ETS2_B	1	ZNF282	hsa-mir-29a-3p	0.78411531	-0.578511822	-0.484115086
SNF5_DN.V1_UP	1	FBXO6	hsa-mir-126-5p	0.682870938	-0.685539418	-0.887590522
SNF5_DN.V1_UP	1	FNBP1	hsa-mir-96-5p	0.762750634	-0.376220809	-0.669843847
SNF5_DN.V1_UP	1	FNBP1	hsa-mir-30c-2-3p	0.762750634	-0.793440675	-0.851768463
SNF5_DN.V1_UP	1	FNBP1	hsa-mir-30c-1-3p	0.762750634	-0.384989759	-0.672030582
STK33_NOMO_DN	1	APBB2	hsa-mir-181b-3p	0.824186375	-0.401874663	-0.668066176
STK33_NOMO_DN	1	JDP2	hsa-let-7g-3p	0.759552248	-0.466027925	-0.837491623
STK33_NOMO_DN	1	JDP2	hsa-mir-137	0.759552248	-0.706280916	-0.903414773
STK33_NOMO_DN	1	KDELC1	hsa-mir-29b-3p	0.889289022	-0.948973323	-0.931647725
STK33_NOMO_DN	1	KDELC1	hsa-mir-29a-3p	0.889289022	-0.850280123	-0.803142256
STK33_NOMO_DN	1	PAWR	hsa-mir-103a-3p	0.782667241	-0.850718293	-0.857444318
TAATAAT,MIR-126	1	ARHGEF12	hsa-mir-182-5p	0.951642285	-0.933864829	-0.943087322
TAATAAT,MIR-126	1	AZIN1	hsa-mir-224-5p	0.711748151	-0.793133991	-0.584624739
TAATAAT,MIR-126	1	CDK19	hsa-mir-205-5p	0.923028	-0.860252981	-0.789792303
TAATAAT,MIR-126	1	DCUN1D3	hsa-mir-96-5p	0.798045839	-0.75396394	-0.744863721
TAATAAT,MIR-126	1	DCUN1D3	hsa-mir-1275	0.798045839	-0.876325603	-0.716933258
TAATAAT,MIR-126	1	DCUN1D3	hsa-mir-182-5p	0.798045839	-0.933864829	-0.785141556
TAATAAT,MIR-126	1	MEF2D	hsa-mir-1275	0.817198698	-0.876325603	-0.70834382
TBK1.DF_DN	1	ADCY6	hsa-mir-96-5p	0.689592653	-0.716485108	-0.852489914
TBK1.DF_DN	1	ADCY6	hsa-mir-182-5p	0.689592653	-0.883929782	-0.872140947
TBK1.DF_DN	1	CCNG2	hsa-mir-137	0.921436002	-0.781622911	-0.798539994
TBK1.DF_DN	1	CLEC16A	hsa-mir-4746-5p	0.782707681	-0.676522211	-0.62790134
TBK1.DF_DN	1	COL4A5	hsa-mir-29b-3p	0.883280023	-0.864280466	-0.860739473
TBK1.DF_DN	1	COL4A5	hsa-mir-29a-3p	0.883280023	-0.684800109	-0.63068635
TBK1.DF_DN	1	NFYB	hsa-mir-301a-5p	0.896864209	-0.786531251	-0.83846162
TBK1.DF_DN	1	PLEKHA1	hsa-let-7e-3p	0.911703326	-0.788269068	-0.509169499
TBK1.DF_DN	1	PLEKHA1	hsa-mir-103a-3p	0.911703326	-0.892893619	-0.746881243
TBK1.DF_DN	1	SNTB2	hsa-mir-24-2-5p	0.839470588	-0.892109597	-0.757131103
TCCATTKW_UNKNOWN	1	CALD1	hsa-mir-24-2-5p	0.806423045	-0.934172629	-0.787230814
TCCATTKW_UNKNOWN	1	CDR2L	hsa-mir-671-5p	0.800495583	-0.801891646	-0.476662567
TCCATTKW_UNKNOWN	1	CFL2	hsa-mir-194-5p	0.855202358	-0.58297971	-0.683796526
TCCATTKW_UNKNOWN	1	CFL2	hsa-mir-671-5p	0.855202358	-0.801891646	-0.544354674
TCCATTKW_UNKNOWN	1	CFL2	hsa-mir-205-5p	0.855202358	-0.964498772	-0.923764103
TCCATTKW_UNKNOWN	1	CFL2	hsa-let-7d-3p	0.855202358	-0.539500961	-0.79538174
TCCATTKW_UNKNOWN	1	JDP2	hsa-let-7g-3p	0.872941918	-0.855237906	-0.837491623
TCCATTKW_UNKNOWN	1	JDP2	hsa-mir-137	0.872941918	-0.703391089	-0.903414773
TCCATTKW_UNKNOWN	1	NUCKS1	hsa-mir-15b-5p	0.795897464	-0.818414435	-0.642615226
TCCATTKW_UNKNOWN	1	TACC1	hsa-mir-374b-3p	0.973525012	-0.672253545	-0.759386674
TCCATTKW_UNKNOWN	1	TACC1	hsa-mir-15b-5p	0.973525012	-0.818414435	-0.874971155
TGACAGNY_V$MEIS1_01	1	ARHGEF12	hsa-mir-182-5p	0.880616018	-0.808827456	-0.943087322
TGACAGNY_V$MEIS1_01	1	AZIN1	hsa-mir-224-5p	0.687670005	-0.898911174	-0.584624739
TGACAGNY_V$MEIS1_01	1	CALD1	hsa-mir-24-2-5p	0.803954246	-0.76485017	-0.787230814
TGACAGNY_V$MEIS1_01	1	CAMKK2	hsa-mir-671-5p	0.887747908	-0.592182095	-0.705955169
TGACAGNY_V$MEIS1_01	1	MEIS1	hsa-mir-365a-3p	0.71672862	-0.627461808	-0.734242801
TGACAGNY_V$MEIS1_01	1	MEIS1	hsa-mir-365b-3p	0.71672862	-0.627461808	-0.734242801
TGACAGNY_V$MEIS1_01	1	MTMR3	hsa-mir-15b-5p	0.891892888	-0.787986071	-0.793724618
TGACAGNY_V$MEIS1_01	1	PXMP4	hsa-mir-30c-1-3p	0.874469314	-0.705013215	-0.815533794
TGACAGNY_V$MEIS1_01	1	PXMP4	hsa-mir-30c-2-3p	0.874469314	-0.873382025	-0.779898345
TGACAGNY_V$MEIS1_01	1	PXMP4	hsa-mir-941	0.874469314	-0.502694616	-0.627467784
TGACAGNY_V$MEIS1_01	1	R3HDM2	hsa-mir-671-5p	0.89536547	-0.592182095	-0.548586037
TGACAGNY_V$MEIS1_01	1	SYNRG	hsa-mir-941	0.931335034	-0.502694616	-0.655977383
TGACAGNY_V$MEIS1_01	1	SYNRG	hsa-mir-15b-5p	0.931335034	-0.787986071	-0.868926417
TGACAGNY_V$MEIS1_01	1	TACC1	hsa-mir-374b-3p	0.942902285	-0.670047325	-0.759386674
TGACAGNY_V$MEIS1_01	1	TACC1	hsa-mir-15b-5p	0.942902285	-0.787986071	-0.874971155
TGACAGNY_V$MEIS1_01	1	TMEM109	hsa-mir-589-3p	0.832600235	-0.903246583	-0.723336524
TGACAGNY_V$MEIS1_01	1	TMEM109	hsa-mir-671-5p	0.832600235	-0.592182095	-0.485310468
TGCAAAC,MIR-452	1	TBC1D19	hsa-mir-137	0.904683229	-0.84950949	-0.893329162
TGCAAAC,MIR-452	1	TBC1D19	hsa-mir-24-2-5p	0.904683229	-0.848451317	-0.790047039
TGGAAA_V$NFAT_Q4_01	1	ARHGEF12	hsa-mir-182-5p	0.94775012	-0.908289554	-0.943087322
TGGAAA_V$NFAT_Q4_01	1	C3orf62	hsa-mir-330-3p	0.902058371	-0.705014952	-0.797898621
TGGAAA_V$NFAT_Q4_01	1	C4orf36	hsa-mir-135b-3p	0.88695488	-0.935365869	-0.894162156
TGGAAA_V$NFAT_Q4_01	1	C6orf47	hsa-mir-197-3p	0.841802618	-0.753301058	-0.624031064
TGGAAA_V$NFAT_Q4_01	1	CALD1	hsa-mir-24-2-5p	0.905394629	-0.838771946	-0.787230814
TGGAAA_V$NFAT_Q4_01	1	CCNI	hsa-mir-137	0.961292376	-0.820748069	-0.810000301
TGGAAA_V$NFAT_Q4_01	1	DCAF11	hsa-mir-24-3p	0.925097886	-0.93872336	-0.922773728
TGGAAA_V$NFAT_Q4_01	1	DCTN4	hsa-mir-769-3p	0.938774706	-0.84960546	-0.772751759
TGGAAA_V$NFAT_Q4_01	1	DCUN1D3	hsa-mir-96-5p	0.932357046	-0.776618018	-0.744863721
TGGAAA_V$NFAT_Q4_01	1	DCUN1D3	hsa-mir-1275	0.932357046	-0.817455098	-0.716933258
TGGAAA_V$NFAT_Q4_01	1	DCUN1D3	hsa-mir-182-5p	0.932357046	-0.908289554	-0.785141556
TGGAAA_V$NFAT_Q4_01	1	DPF2	hsa-mir-185-5p	0.958290799	-0.770610099	-0.818888034
TGGAAA_V$NFAT_Q4_01	1	EPC1	hsa-mir-365b-3p	0.925668558	-0.775317575	-0.597342144
TGGAAA_V$NFAT_Q4_01	1	EPC1	hsa-mir-365a-3p	0.925668558	-0.775317575	-0.597342144
TGGAAA_V$NFAT_Q4_01	1	GDPD5	hsa-mir-671-5p	0.889907695	-0.630095531	-0.707681638
TGGAAA_V$NFAT_Q4_01	1	GPANK1	hsa-mir-1275	0.875914175	-0.817455098	-0.754024554
TGGAAA_V$NFAT_Q4_01	1	GPX1	hsa-mir-941	0.924855544	-0.694361879	-0.715478319
TGGAAA_V$NFAT_Q4_01	1	IFT20	hsa-mir-137	0.828555187	-0.820748069	-0.652003051
TGGAAA_V$NFAT_Q4_01	1	JDP2	hsa-let-7g-3p	0.947985151	-0.821420554	-0.837491623
TGGAAA_V$NFAT_Q4_01	1	JDP2	hsa-mir-137	0.947985151	-0.820748069	-0.903414773
TGGAAA_V$NFAT_Q4_01	1	MEIS1	hsa-mir-365a-3p	0.805994524	-0.775317575	-0.734242801
TGGAAA_V$NFAT_Q4_01	1	MEIS1	hsa-mir-365b-3p	0.805994524	-0.775317575	-0.734242801
TGGAAA_V$NFAT_Q4_01	1	MORF4L2	hsa-mir-96-5p	0.944835165	-0.776618018	-0.794068023
TGGAAA_V$NFAT_Q4_01	1	MXI1	hsa-mir-205-5p	0.884722315	-0.965452889	-0.904345961
TGGAAA_V$NFAT_Q4_01	1	NANOS1	hsa-mir-96-5p	0.926191384	-0.776618018	-0.811782021
TGGAAA_V$NFAT_Q4_01	1	NANOS1	hsa-mir-941	0.926191384	-0.694361879	-0.758857467
TGGAAA_V$NFAT_Q4_01	1	NONO	hsa-mir-1275	0.914900718	-0.817455098	-0.781264166
TGGAAA_V$NFAT_Q4_01	1	OTUD7B	hsa-mir-1275	0.926697238	-0.817455098	-0.818905396
TGGAAA_V$NFAT_Q4_01	1	R3HDM2	hsa-mir-671-5p	0.937353973	-0.630095531	-0.548586037
TGGAAA_V$NFAT_Q4_01	1	RBFOX2	hsa-mir-1275	0.929563899	-0.817455098	-0.710509736
TGGAAA_V$NFAT_Q4_01	1	RPL13	hsa-mir-4746-5p	0.742808022	-0.675766247	-0.711876083
TGGAAA_V$NFAT_Q4_01	1	RPL13	hsa-mir-941	0.742808022	-0.694361879	-0.61666441
TGGAAA_V$NFAT_Q4_01	1	SDHC	hsa-mir-185-5p	0.982868839	-0.770610099	-0.675334476
TGGAAA_V$NFAT_Q4_01	1	SENP8	hsa-mir-6510-3p	0.834368739	-0.82197723	-0.525734437
TGGAAA_V$NFAT_Q4_01	1	SIK2	hsa-mir-197-3p	0.747879307	-0.753301058	-0.681444935
TGGAAA_V$NFAT_Q4_01	1	SMYD2	hsa-mir-589-3p	0.934428104	-0.910327941	-0.764510625
TGGAAA_V$NFAT_Q4_01	1	SORBS3	hsa-mir-1275	0.857888329	-0.817455098	-0.725203483
TGGAAA_V$NFAT_Q4_01	1	SRCAP	hsa-mir-197-3p	0.877801033	-0.753301058	-0.815749606
TGGAAA_V$NFAT_Q4_01	1	SSBP2	hsa-mir-30c-1-3p	0.955467361	-0.811453507	-0.779586343
TGGAAA_V$NFAT_Q4_01	1	SSBP2	hsa-mir-30c-2-3p	0.955467361	-0.833285827	-0.841111015
TGGAAA_V$NFAT_Q4_01	1	SYNRG	hsa-mir-941	0.96739795	-0.694361879	-0.655977383
TGGAAA_V$NFAT_Q4_01	1	SYNRG	hsa-mir-15b-5p	0.96739795	-0.885839817	-0.868926417
TGGAAA_V$NFAT_Q4_01	1	TM2D2	hsa-mir-1275	0.841166456	-0.817455098	-0.634958066
TGGAAA_V$NFAT_Q4_01	1	TMEM164	hsa-mir-1275	0.940907591	-0.817455098	-0.756842642
TGGAAA_V$NFAT_Q4_01	1	UBL3	hsa-mir-34a-3p	0.961518429	-0.952688272	-0.988572748
TGGAAA_V$NFAT_Q4_01	1	ZNF282	hsa-mir-29b-3p	0.812129887	-0.89414653	-0.672318437
TGGAAA_V$NFAT_Q4_01	1	ZNF282	hsa-mir-29a-3p	0.812129887	-0.703718217	-0.484115086
TGTTTAC,MIR-30A-5P,MIR-30C,MIR-30D,MIR-30B,MIR-30E-5P	1	CAMKK2	hsa-mir-671-5p	0.867600252	-0.603201858	-0.705955169
TGTTTAC,MIR-30A-5P,MIR-30C,MIR-30D,MIR-30B,MIR-30E-5P	1	CDK19	hsa-mir-205-5p	0.797342313	-0.967869028	-0.789792303
TGTTTAC,MIR-30A-5P,MIR-30C,MIR-30D,MIR-30B,MIR-30E-5P	1	CFL2	hsa-mir-194-5p	0.944912401	-0.515386821	-0.683796526
TGTTTAC,MIR-30A-5P,MIR-30C,MIR-30D,MIR-30B,MIR-30E-5P	1	CFL2	hsa-mir-671-5p	0.944912401	-0.603201858	-0.544354674
TGTTTAC,MIR-30A-5P,MIR-30C,MIR-30D,MIR-30B,MIR-30E-5P	1	CFL2	hsa-mir-205-5p	0.944912401	-0.967869028	-0.923764103
TGTTTAC,MIR-30A-5P,MIR-30C,MIR-30D,MIR-30B,MIR-30E-5P	1	CFL2	hsa-let-7d-3p	0.944912401	-0.711518686	-0.79538174
TGTTTAC,MIR-30A-5P,MIR-30C,MIR-30D,MIR-30B,MIR-30E-5P	1	DCUN1D3	hsa-mir-96-5p	0.971786394	-0.688384689	-0.744863721
TGTTTAC,MIR-30A-5P,MIR-30C,MIR-30D,MIR-30B,MIR-30E-5P	1	DCUN1D3	hsa-mir-1275	0.971786394	-0.798036075	-0.716933258
TGTTTAC,MIR-30A-5P,MIR-30C,MIR-30D,MIR-30B,MIR-30E-5P	1	DCUN1D3	hsa-mir-182-5p	0.971786394	-0.834176604	-0.785141556
TGTTTAC,MIR-30A-5P,MIR-30C,MIR-30D,MIR-30B,MIR-30E-5P	1	ERLIN1	hsa-mir-103a-3p	0.829817202	-0.94340914	-0.873331316
TGTTTAC,MIR-30A-5P,MIR-30C,MIR-30D,MIR-30B,MIR-30E-5P	1	JDP2	hsa-let-7g-3p	0.945519044	-0.897775722	-0.837491623
TGTTTAC,MIR-30A-5P,MIR-30C,MIR-30D,MIR-30B,MIR-30E-5P	1	JDP2	hsa-mir-137	0.945519044	-0.774744935	-0.903414773
TGTTTAC,MIR-30A-5P,MIR-30C,MIR-30D,MIR-30B,MIR-30E-5P	1	PAWR	hsa-mir-103a-3p	0.887876377	-0.94340914	-0.857444318
TGTTTAC,MIR-30A-5P,MIR-30C,MIR-30D,MIR-30B,MIR-30E-5P	1	PON2	hsa-mir-24-2-5p	0.959487402	-0.809024094	-0.889703052
TGTTTAC,MIR-30A-5P,MIR-30C,MIR-30D,MIR-30B,MIR-30E-5P	1	SLC38A7	hsa-mir-30c-2-3p	0.902895382	-0.836546214	-0.664963137
TGTTTAC,MIR-30A-5P,MIR-30C,MIR-30D,MIR-30B,MIR-30E-5P	1	SLC38A7	hsa-mir-330-5p	0.902895382	-0.965763675	-0.890114769
TGTTTAC,MIR-30A-5P,MIR-30C,MIR-30D,MIR-30B,MIR-30E-5P	1	SLC38A7	hsa-mir-30c-1-3p	0.902895382	-0.807929456	-0.858140638
TGTTTAC,MIR-30A-5P,MIR-30C,MIR-30D,MIR-30B,MIR-30E-5P	1	SLC38A7	hsa-mir-6510-3p	0.902895382	-0.882391134	-0.929331354
TTGCWCAAY_V$CEBPB_02	1	BMF	hsa-mir-29a-3p	0.86163267	-0.678994658	-0.633247758
TTGCWCAAY_V$CEBPB_02	1	BMF	hsa-mir-1275	0.86163267	-0.791469651	-0.7499519
TTGCWCAAY_V$CEBPB_02	1	BMF	hsa-mir-29b-3p	0.86163267	-0.867961565	-0.842187177
TTGCWCAAY_V$CEBPB_02	1	DCAF6	hsa-mir-589-3p	0.801095569	-0.86193626	-0.630120618
V$AR_01	1	R3HDM2	hsa-mir-671-5p	0.824934706	-0.728502196	-0.548586037
V$AR_02	1	ADCY6	hsa-mir-96-5p	0.802706882	-0.774973131	-0.852489914
V$AR_02	1	ADCY6	hsa-mir-182-5p	0.802706882	-0.911145014	-0.872140947
V$ER_Q6_01	1	CALD1	hsa-mir-24-2-5p	0.602869576	-0.788635451	-0.787230814
V$ER_Q6_01	1	CAMKK2	hsa-mir-671-5p	0.921980101	-0.748671685	-0.705955169
V$ER_Q6_01	1	R3HDM2	hsa-mir-671-5p	0.69005956	-0.748671685	-0.548586037
V$ER_Q6_01	1	RAB11FIP1	hsa-mir-24-3p	0.874311338	-0.733457076	-0.953174876
V$ER_Q6_02	1	MEF2D	hsa-mir-1275	0.901858133	-0.889453937	-0.70834382
V$EVI1_05	1	DCAF11	hsa-mir-24-3p	0.826159388	-0.849049845	-0.922773728
V$FREAC4_01	1	CALD1	hsa-mir-24-2-5p	0.910447192	-0.787697846	-0.787230814
V$GATA_C	1	TACC1	hsa-mir-374b-3p	0.977061091	-0.70413223	-0.759386674
V$GATA_C	1	TACC1	hsa-mir-15b-5p	0.977061091	-0.847421225	-0.874971155
V$GATA_Q6	1	DCAF11	hsa-mir-24-3p	0.874371154	-0.876841706	-0.922773728
V$GATA_Q6	1	TACC1	hsa-mir-374b-3p	0.979778339	-0.692090264	-0.759386674
V$GATA_Q6	1	TACC1	hsa-mir-15b-5p	0.979778339	-0.841177613	-0.874971155
V$GATA1_02	1	ADCY6	hsa-mir-96-5p	0.671984961	-0.610017812	-0.852489914
V$GATA1_02	1	ADCY6	hsa-mir-182-5p	0.671984961	-0.777912388	-0.872140947
V$GATA1_02	1	DCAF11	hsa-mir-24-3p	0.897763446	-0.790077857	-0.922773728
V$GATA1_02	1	GPX1	hsa-mir-941	0.907666167	-0.501315873	-0.715478319
V$GR_Q6	1	ADCY6	hsa-mir-96-5p	0.689035904	-0.535015316	-0.852489914
V$GR_Q6	1	ADCY6	hsa-mir-182-5p	0.689035904	-0.902497043	-0.872140947
V$GR_Q6	1	R3HDM2	hsa-mir-671-5p	0.783948212	-0.530429337	-0.548586037
V$GR_Q6	1	RBM23	hsa-mir-30c-1-3p	0.921520282	-0.528641312	-0.638396383
V$GR_Q6	1	RBM23	hsa-mir-30c-2-3p	0.921520282	-0.939204302	-0.872540236
V$GR_Q6	1	RBM23	hsa-mir-15b-5p	0.921520282	-0.633068852	-0.721558703
V$GR_Q6	1	RBM23	hsa-mir-1275	0.921520282	-0.876532975	-0.821416264
V$GRE_C	1	ATF7	hsa-mir-29b-1-5p	0.874314896	-0.709116813	-0.879972514
V$HNF6_Q6	1	ARHGEF12	hsa-mir-182-5p	0.888634598	-0.804518847	-0.943087322
V$HNF6_Q6	1	HBP1	hsa-mir-29b-3p	0.834158963	-0.803825873	-0.793105804
V$HNF6_Q6	1	HBP1	hsa-mir-29a-3p	0.834158963	-0.613319162	-0.539847087
V$HNF6_Q6	1	THRA	hsa-mir-1275	0.875798816	-0.79947635	-0.840509485
V$LMO2COM_02	1	ADCY6	hsa-mir-96-5p	0.785607362	-0.70807089	-0.852489914
V$LMO2COM_02	1	ADCY6	hsa-mir-182-5p	0.785607362	-0.805845029	-0.872140947
V$LMO2COM_02	1	TACC1	hsa-mir-374b-3p	0.927499267	-0.789365205	-0.759386674
V$LMO2COM_02	1	TACC1	hsa-mir-15b-5p	0.927499267	-0.86444863	-0.874971155
V$LXR_Q3	1	CCNI	hsa-mir-137	0.870967237	-0.832367844	-0.810000301
V$LXR_Q3	1	DCUN1D3	hsa-mir-96-5p	0.819700769	-0.754757719	-0.744863721
V$LXR_Q3	1	DCUN1D3	hsa-mir-1275	0.819700769	-0.922437098	-0.716933258
V$LXR_Q3	1	DCUN1D3	hsa-mir-182-5p	0.819700769	-0.944407231	-0.785141556
V$MEIS1BHOXA9_01	1	IRX3	hsa-mir-125b-1-3p	0.638008077	-0.887692035	-0.727240545
V$NFAT_Q4_01	1	DPF2	hsa-mir-185-5p	0.720926354	-0.415665964	-0.818888034
V$NFAT_Q4_01	1	IFT20	hsa-mir-137	0.710718512	-0.456481394	-0.652003051
V$NFAT_Q4_01	1	OTUD7B	hsa-mir-1275	0.62611077	-0.663888568	-0.818905396
V$NFAT_Q4_01	1	SORBS3	hsa-mir-1275	0.654957302	-0.663888568	-0.725203483
V$PAX4_04	1	CALD1	hsa-mir-24-2-5p	0.916757275	-0.832251772	-0.787230814
V$PAX4_04	1	CCNI	hsa-mir-137	0.906554912	-0.833608365	-0.810000301
V$PAX4_04	1	ELK1	hsa-mir-1275	0.776948271	-0.888244496	-0.748879321
V$PAX4_04	1	ELK1	hsa-mir-197-3p	0.776948271	-0.829471101	-0.794092417
V$PAX4_04	1	ELK1	hsa-mir-30c-2-3p	0.776948271	-0.789314654	-0.513798741
V$PAX4_04	1	ELK1	hsa-mir-30c-1-3p	0.776948271	-0.752807234	-0.753912973
V$PAX4_04	1	JDP2	hsa-let-7g-3p	0.913747386	-0.656072867	-0.837491623
V$PAX4_04	1	JDP2	hsa-mir-137	0.913747386	-0.833608365	-0.903414773
V$PAX4_04	1	MEIS1	hsa-mir-365a-3p	0.889777893	-0.730522157	-0.734242801
V$PAX4_04	1	MEIS1	hsa-mir-365b-3p	0.889777893	-0.730522157	-0.734242801
V$PAX4_04	1	MORF4L2	hsa-mir-96-5p	0.893173973	-0.752145482	-0.794068023
V$PBX1_01	1	CALD1	hsa-mir-24-2-5p	0.873905926	-0.814738318	-0.787230814
V$PBX1_01	1	COL4A5	hsa-mir-29b-3p	0.947091196	-0.850035481	-0.860739473
V$PBX1_01	1	COL4A5	hsa-mir-29a-3p	0.947091196	-0.652498086	-0.63068635
V$PBX1_01	1	GPX1	hsa-mir-941	0.972550596	-0.677705457	-0.715478319
V$PBX1_01	1	NANOS1	hsa-mir-96-5p	0.918908696	-0.74771843	-0.811782021
V$PBX1_01	1	NANOS1	hsa-mir-941	0.918908696	-0.677705457	-0.758857467
V$PBX1_01	1	RBFOX2	hsa-mir-1275	0.941458275	-0.790971227	-0.710509736
V$PEA3_Q6	1	EPC1	hsa-mir-365b-3p	0.771776991	-0.649971037	-0.597342144
V$PEA3_Q6	1	EPC1	hsa-mir-365a-3p	0.771776991	-0.649971037	-0.597342144
V$PEA3_Q6	1	GDPD5	hsa-mir-671-5p	0.837887993	-0.823495156	-0.707681638
V$PR_Q2	1	CA5B	hsa-mir-194-5p	0.983740653	-0.594142125	-0.561308569
V$PR_Q2	1	CDKN1B	hsa-mir-24-3p	0.83749556	-0.844729136	-0.892232641
V$PR_Q2	1	JDP2	hsa-let-7g-3p	0.84152302	-0.830638396	-0.837491623
V$PR_Q2	1	JDP2	hsa-mir-137	0.84152302	-0.652916902	-0.903414773
V$PR_Q2	1	MXI1	hsa-mir-205-5p	0.810916791	-0.960657266	-0.904345961
V$PR_Q2	1	PON2	hsa-mir-24-2-5p	0.950981603	-0.852055328	-0.889703052
V$PR_Q2	1	SSBP2	hsa-mir-30c-1-3p	0.862695597	-0.658620395	-0.779586343
V$PR_Q2	1	SSBP2	hsa-mir-30c-2-3p	0.862695597	-0.916510907	-0.841111015
V$PR_Q2	1	TMEM164	hsa-mir-1275	0.890003206	-0.778499898	-0.756842642
V$PR_Q2	1	ZNF688	hsa-mir-484	0.785184204	-0.574816742	-0.612540253
V$PR_Q2	1	ZNF688	hsa-mir-26a-2-3p	0.785184204	-0.773249074	-0.727663358
V$SP1_Q4_01	1	ELK1	hsa-mir-1275	0.778981151	-0.867230451	-0.748879321
V$SP1_Q4_01	1	ELK1	hsa-mir-197-3p	0.778981151	-0.804579929	-0.794092417
V$SP1_Q4_01	1	ELK1	hsa-mir-30c-2-3p	0.778981151	-0.721326784	-0.513798741
V$SP1_Q4_01	1	ELK1	hsa-mir-30c-1-3p	0.778981151	-0.681060209	-0.753912973
V$SP1_Q4_01	1	PITPNA	hsa-mir-484	0.820789651	-0.303509877	-0.689242442
V$SP1_Q4_01	1	PITPNA	hsa-mir-1275	0.820789651	-0.867230451	-0.755684641
V$SP1_Q4_01	1	RBM4B	hsa-mir-941	0.825836169	-0.678577833	-0.661769491
V$SP1_Q4_01	1	ZNF282	hsa-mir-29b-3p	0.742402697	-0.882391287	-0.672318437
V$SP1_Q4_01	1	ZNF282	hsa-mir-29a-3p	0.742402697	-0.72251457	-0.484115086
V$SRY_02	1	CFL2	hsa-mir-194-5p	0.958061469	-0.677820233	-0.683796526
V$SRY_02	1	CFL2	hsa-mir-671-5p	0.958061469	-0.550919169	-0.544354674
V$SRY_02	1	CFL2	hsa-mir-205-5p	0.958061469	-0.938265521	-0.923764103
V$SRY_02	1	CFL2	hsa-let-7d-3p	0.958061469	-0.756297787	-0.79538174
V$SRY_02	1	MXI1	hsa-mir-205-5p	0.859358271	-0.938265521	-0.904345961
V$SRY_02	1	NANOS1	hsa-mir-96-5p	0.897289439	-0.773170147	-0.811782021
V$SRY_02	1	NANOS1	hsa-mir-941	0.897289439	-0.707984294	-0.758857467
V$SRY_02	1	RBFOX2	hsa-mir-1275	0.932109858	-0.78737948	-0.710509736
V$STAT5A_04	1	APBB2	hsa-mir-181b-3p	0.941444602	-0.588028137	-0.668066176
V$STAT5A_04	1	APPL2	hsa-mir-137	0.95937634	-0.797492658	-0.841878469
V$STAT5A_04	1	DPF2	hsa-mir-185-5p	0.937325523	-0.796377547	-0.818888034
V$STAT5A_04	1	FNBP1	hsa-mir-96-5p	0.785542585	-0.727451163	-0.669843847
V$STAT5A_04	1	FNBP1	hsa-mir-30c-2-3p	0.785542585	-0.774448598	-0.851768463
V$STAT5A_04	1	FNBP1	hsa-mir-30c-1-3p	0.785542585	-0.814793523	-0.672030582
V$STAT5A_04	1	IRX3	hsa-mir-125b-1-3p	0.791039791	-0.812511463	-0.727240545
V$STAT5A_04	1	NFYB	hsa-mir-301a-5p	0.967636041	-0.773677885	-0.83846162
V$STAT5A_04	1	NONO	hsa-mir-1275	0.906230592	-0.798258504	-0.781264166
V$STAT5A_04	1	SSBP2	hsa-mir-30c-1-3p	0.93799658	-0.814793523	-0.779586343
V$STAT5A_04	1	SSBP2	hsa-mir-30c-2-3p	0.93799658	-0.774448598	-0.841111015
V$T3R_Q6	1	ATF6	hsa-mir-15b-5p	0.807633195	-0.809545543	-0.668644265
V$T3R_Q6	1	MTMR3	hsa-mir-15b-5p	0.844234292	-0.809545543	-0.793724618
V$T3R_Q6	1	MXI1	hsa-mir-205-5p	0.838667732	-0.970241973	-0.904345961
V$T3R_Q6	1	THRA	hsa-mir-1275	0.930144607	-0.789325344	-0.840509485
V$T3R_Q6	1	TRMT2A	hsa-mir-135b-3p	0.756785909	-0.910569134	-0.644852467
V$T3R_Q6	1	ZDHHC7	hsa-mir-671-5p	0.965968674	-0.716906774	-0.711448218
V$TCF11_01	1	CFL2	hsa-mir-194-5p	0.969680599	-0.685759419	-0.683796526
V$TCF11_01	1	CFL2	hsa-mir-671-5p	0.969680599	-0.578796476	-0.544354674
V$TCF11_01	1	CFL2	hsa-mir-205-5p	0.969680599	-0.943668781	-0.923764103
V$TCF11_01	1	CFL2	hsa-let-7d-3p	0.969680599	-0.798862663	-0.79538174
V$TCF11_01	1	GPX1	hsa-mir-941	0.949396037	-0.755262961	-0.715478319
V$TCF11_01	1	IFT20	hsa-mir-137	0.847585773	-0.864135585	-0.652003051
V$TCF11_01	1	JDP2	hsa-let-7g-3p	0.959460003	-0.82614639	-0.837491623
V$TCF11_01	1	JDP2	hsa-mir-137	0.959460003	-0.864135585	-0.903414773
V$TCF11_01	1	KIF1C	hsa-mir-1275	0.940326257	-0.795351828	-0.772658731
V$TCF11_01	1	NANOS1	hsa-mir-96-5p	0.933467658	-0.817553749	-0.811782021
V$TCF11_01	1	NANOS1	hsa-mir-941	0.933467658	-0.755262961	-0.758857467
V$TCF11_01	1	SYNRG	hsa-mir-941	0.945840706	-0.755262961	-0.655977383
V$TCF11_01	1	SYNRG	hsa-mir-15b-5p	0.945840706	-0.916282077	-0.868926417
AAAGACA,MIR-511	2	FOXN3	hsa-mir-135b-5p	0.993075355	-0.960806942	-0.969615021
AAAGACA,MIR-511	2	KCNMA1	hsa-mir-17-3p	0.989277649	-0.982517571	-0.978125946
AAAGACA,MIR-511	2	LMCD1	hsa-mir-940	0.986184113	-0.939048653	-0.935287578
AAAGACA,MIR-511	2	RECK	hsa-mir-200b-3p	0.977494839	-0.969177626	-0.917001042
AAAGACA,MIR-511	2	RECK	hsa-mir-429	0.977494839	-0.980805916	-0.936776633
AAAGACA,MIR-511	2	RGL1	hsa-mir-19b-3p	0.995777487	-0.922750136	-0.937493698
AAAGACA,MIR-511	2	RGL1	hsa-mir-19a-3p	0.995777487	-0.941893279	-0.951096593
AAAGACA,MIR-511	2	SOX12	hsa-mir-25-5p	0.894321187	-0.959625611	-0.903759336
AAAGACA,MIR-511	2	ZCCHC24	hsa-mir-200a-3p	0.991277087	-0.949070914	-0.919373566
AAAGACA,MIR-511	2	ZCCHC24	hsa-mir-141-3p	0.991277087	-0.979785962	-0.976724869
AAAGACA,MIR-511	2	ZCCHC24	hsa-mir-135b-5p	0.991277087	-0.960806942	-0.938722263
AAAGACA,MIR-511	2	ZCCHC24	hsa-mir-3116	0.991277087	-0.939336906	-0.951140677
AAAGACA,MIR-511	2	ZCCHC24	hsa-mir-27a-5p	0.991277087	-0.91551765	-0.930301727
AAAYRNCTG_UNKNOWN	2	ATOH8	hsa-mir-3116	0.949314781	-0.913944516	-0.936508386
AAAYRNCTG_UNKNOWN	2	CITED2	hsa-mir-18a-3p	0.941337139	-0.934623538	-0.971220285
AAAYRNCTG_UNKNOWN	2	CYBRD1	hsa-mir-106b-5p	0.967628624	-0.964568998	-0.937839087
AAAYRNCTG_UNKNOWN	2	CYBRD1	hsa-mir-93-5p	0.967628624	-0.944355372	-0.935632713
AAAYRNCTG_UNKNOWN	2	CYBRD1	hsa-mir-17-5p	0.967628624	-0.898482983	-0.911779293
AAAYRNCTG_UNKNOWN	2	CYBRD1	hsa-mir-20a-5p	0.967628624	-0.847455033	-0.863176505
AAAYRNCTG_UNKNOWN	2	DDAH2	hsa-mir-92a-1-5p	0.937828407	-0.901820286	-0.96132633
AAAYRNCTG_UNKNOWN	2	DDAH2	hsa-mir-18a-3p	0.937828407	-0.934623538	-0.976204798
AAAYRNCTG_UNKNOWN	2	DNAJB4	hsa-mir-548k	0.938004158	-0.897649118	-0.847050968
AAAYRNCTG_UNKNOWN	2	DNAJB4	hsa-mir-3116	0.938004158	-0.913944516	-0.87672394
AAAYRNCTG_UNKNOWN	2	DNAJB4	hsa-mir-30b-3p	0.938004158	-0.897703051	-0.805926381
AAAYRNCTG_UNKNOWN	2	DNAJB4	hsa-mir-629-5p	0.938004158	-0.83228058	-0.78334407
AAAYRNCTG_UNKNOWN	2	DNAJB4	hsa-mir-26a-1-3p	0.938004158	-0.89159267	-0.956387244
AAAYRNCTG_UNKNOWN	2	LTBP1	hsa-mir-27a-5p	0.949052991	-0.777407091	-0.918302632
AAAYRNCTG_UNKNOWN	2	PPAP2B	hsa-mir-18a-3p	0.944256962	-0.934623538	-0.96432012
AAAYRNCTG_UNKNOWN	2	RAB30	hsa-mir-18a-3p	0.843783658	-0.934623538	-0.920317244
AAAYRNCTG_UNKNOWN	2	RAB30	hsa-mir-30b-3p	0.843783658	-0.897703051	-0.794021528
AAAYRNCTG_UNKNOWN	2	RAB5B	hsa-mir-30b-3p	0.918881049	-0.897703051	-0.800443987
AAAYRNCTG_UNKNOWN	2	RAB5B	hsa-mir-106b-5p	0.918881049	-0.964568998	-0.865479364
AAAYRNCTG_UNKNOWN	2	RAB5B	hsa-mir-17-5p	0.918881049	-0.898482983	-0.849597819
AAAYRNCTG_UNKNOWN	2	RAB5B	hsa-mir-31-5p	0.918881049	-0.841788563	-0.911089371
AAAYRNCTG_UNKNOWN	2	RAB5B	hsa-mir-3116	0.918881049	-0.913944516	-0.904106485
AAAYRNCTG_UNKNOWN	2	RAB5B	hsa-mir-20a-5p	0.918881049	-0.847455033	-0.812148484
AAAYRNCTG_UNKNOWN	2	RAB5B	hsa-mir-93-5p	0.918881049	-0.944355372	-0.917414851
AAAYRNCTG_UNKNOWN	2	SOX12	hsa-mir-25-5p	0.895239497	-0.934179321	-0.903759336
AAAYRNCTG_UNKNOWN	2	TFDP2	hsa-mir-940	0.82210395	-0.873118617	-0.735020964
AAAYRNCTG_UNKNOWN	2	TFDP2	hsa-mir-30b-3p	0.82210395	-0.897703051	-0.81291123
AAAYRNCTG_UNKNOWN	2	TFDP2	hsa-mir-148b-3p	0.82210395	-0.808224083	-0.466880607
AAAYRNCTG_UNKNOWN	2	TP53INP2	hsa-mir-23a-5p	0.9500386	-0.846526962	-0.922014262
AAAYRNCTG_UNKNOWN	2	ZMAT3	hsa-mir-27a-5p	0.962665036	-0.777407091	-0.791859817
AAAYWAACM_V$HFH4_01	2	ASXL1	hsa-mir-30b-3p	0.939692103	-0.788930222	-0.860882468
AAAYWAACM_V$HFH4_01	2	ATOH8	hsa-mir-3116	0.975475073	-0.890115278	-0.936508386
AAAYWAACM_V$HFH4_01	2	CLN5	hsa-mir-4661-5p	0.798620466	-0.703901855	-0.778812373
AAAYWAACM_V$HFH4_01	2	FAM134A	hsa-mir-940	0.913878451	-0.878473085	-0.951482698
AAAYWAACM_V$HFH4_01	2	FUT11	hsa-mir-30b-3p	0.904121104	-0.788930222	-0.847346797
AAAYWAACM_V$HFH4_01	2	HSPA2	hsa-mir-500a-3p	0.922383931	-0.954007792	-0.90781708
AAAYWAACM_V$HFH4_01	2	IQGAP3	hsa-mir-3116	0.909511783	-0.890115278	-0.866602972
AAAYWAACM_V$HFH4_01	2	NFIX	hsa-mir-25-5p	0.959737239	-0.910383482	-0.951336365
AAAYWAACM_V$HFH4_01	2	NFIX	hsa-mir-744-5p	0.959737239	-0.88976484	-0.943763324
AAAYWAACM_V$HFH4_01	2	PPAP2B	hsa-mir-18a-3p	0.94744263	-0.952964242	-0.96432012
AAAYWAACM_V$HFH4_01	2	REPS2	hsa-mir-93-3p	0.956924384	-0.910846348	-0.941987536
AAAYWAACM_V$HFH4_01	2	SGK1	hsa-mir-19a-3p	0.966605614	-0.914108044	-0.937739179
AAAYWAACM_V$HFH4_01	2	SGK1	hsa-mir-19b-3p	0.966605614	-0.913643299	-0.92814291
AAAYWAACM_V$HFH4_01	2	STX5	hsa-mir-30b-3p	0.914817123	-0.788930222	-0.918584401
AAAYWAACM_V$HFH4_01	2	WNT5A	hsa-mir-548k	0.968607032	-0.882333403	-0.910725146
AAAYWAACM_V$HFH4_01	2	ZBTB37	hsa-mir-30b-3p	0.923893454	-0.788930222	-0.780803968
AAAYWAACM_V$HFH4_01	2	ZBTB37	hsa-mir-3116	0.923893454	-0.890115278	-0.890981796
AAAYWAACM_V$HFH4_01	2	ZBTB37	hsa-mir-16-2-3p	0.923893454	-0.876722425	-0.869841165
AAAYWAACM_V$HFH4_01	2	ZBTB37	hsa-mir-7-1-3p	0.923893454	-0.924913307	-0.904345135
BCAT.100_UP.V1_UP	2	DKK1	hsa-mir-331-5p	0.884518489	-0.932001045	-0.981499736
BCAT.100_UP.V1_UP	2	DKK1	hsa-mir-2682-5p	0.884518489	-0.921071415	-0.768728332
BCAT.100_UP.V1_UP	2	EFEMP1	hsa-let-7a-2-3p	0.99356377	-0.934728129	-0.942559361
BIOCARTA_ARAP_PATHWAY	2	CYTH3	hsa-mir-93-3p	0.994340233	-0.935123785	-0.945286903
BIOCARTA_EGF_PATHWAY	2	PRKCA	hsa-mir-92a-1-5p	0.977754194	-0.95679159	-0.98629113
BIOCARTA_EGF_PATHWAY	2	PRKCA	hsa-mir-30b-3p	0.977754194	-0.753715176	-0.785034753
BIOCARTA_EGF_PATHWAY	2	STAT3	hsa-mir-20a-5p	0.91754097	-0.859177908	-0.953374158
BIOCARTA_EGF_PATHWAY	2	STAT3	hsa-mir-93-5p	0.91754097	-0.795843496	-0.890631447
BIOCARTA_EGF_PATHWAY	2	STAT3	hsa-mir-106b-5p	0.91754097	-0.820437008	-0.888497403
BIOCARTA_EGF_PATHWAY	2	STAT3	hsa-mir-17-5p	0.91754097	-0.915910057	-0.961907581
BIOCARTA_IL22BP_PATHWAY	2	STAT3	hsa-mir-20a-5p	0.89586994	-0.822841173	-0.953374158
BIOCARTA_IL22BP_PATHWAY	2	STAT3	hsa-mir-93-5p	0.89586994	-0.905193354	-0.890631447
BIOCARTA_IL22BP_PATHWAY	2	STAT3	hsa-mir-106b-5p	0.89586994	-0.906176505	-0.888497403
BIOCARTA_IL22BP_PATHWAY	2	STAT3	hsa-mir-17-5p	0.89586994	-0.882336974	-0.961907581
BIOCARTA_INTRINSIC_PATHWAY	2	F8	hsa-mir-1286	0.968639868	-0.924081455	-0.979762984
BIOCARTA_PDGF_PATHWAY	2	PRKCA	hsa-mir-92a-1-5p	0.979199391	-0.957988237	-0.98629113
BIOCARTA_PDGF_PATHWAY	2	PRKCA	hsa-mir-30b-3p	0.979199391	-0.738556971	-0.785034753
BIOCARTA_PDGF_PATHWAY	2	STAT3	hsa-mir-20a-5p	0.912802231	-0.859530869	-0.953374158
BIOCARTA_PDGF_PATHWAY	2	STAT3	hsa-mir-93-5p	0.912802231	-0.779465856	-0.890631447
BIOCARTA_PDGF_PATHWAY	2	STAT3	hsa-mir-106b-5p	0.912802231	-0.807192645	-0.888497403
BIOCARTA_PDGF_PATHWAY	2	STAT3	hsa-mir-17-5p	0.912802231	-0.91510833	-0.961907581
BIOCARTA_PTEN_PATHWAY	2	PDK2	hsa-mir-30b-3p	0.93048416	-0.70318203	-0.815979607
BIOCARTA_RELA_PATHWAY	2	CREBBP	hsa-mir-3116	0.964002229	-0.932036364	-0.902946641
BIOCARTA_RELA_PATHWAY	2	IKBKG	hsa-mir-940	0.858888959	-0.909758479	-0.8625516
BIOCARTA_STRESS_PATHWAY	2	IKBKG	hsa-mir-940	0.82945892	-0.888091054	-0.8625516
BRCA1_DN.V1_DN	2	CYTH3	hsa-mir-93-3p	0.975663504	-0.915854057	-0.945286903
BRCA1_DN.V1_DN	2	HHAT	hsa-mir-454-5p	0.984358563	-0.881410283	-0.886224741
BRCA1_DN.V1_DN	2	HTATIP2	hsa-mir-331-5p	0.861570872	-0.975271807	-0.861515045
BRCA1_DN.V1_DN	2	PLEKHO1	hsa-mir-30b-3p	0.980826523	-0.79772415	-0.782555142
BRCA1_DN.V1_DN	2	PLEKHO1	hsa-mir-98-5p	0.980826523	-0.906887634	-0.899519406
BRCA1_DN.V1_DN	2	PLEKHO1	hsa-mir-92a-1-5p	0.980826523	-0.965869398	-0.979708486
CAAGGAT,MIR-362	2	GADD45A	hsa-mir-148b-3p	0.851457408	-0.629240641	-0.627587327
CAAGGAT,MIR-362	2	KCNMA1	hsa-mir-17-3p	0.874308789	-0.895415382	-0.978125946
CAAGGAT,MIR-362	2	PRKCA	hsa-mir-92a-1-5p	0.967334711	-0.956740468	-0.98629113
CAAGGAT,MIR-362	2	PRKCA	hsa-mir-30b-3p	0.967334711	-0.713109273	-0.785034753
CAAGGAT,MIR-362	2	TBC1D25	hsa-mir-19b-3p	0.902713059	-0.898349401	-0.885953978
CAAGGAT,MIR-362	2	TBC1D25	hsa-mir-19a-3p	0.902713059	-0.885869842	-0.918178151
CAAGGAT,MIR-362	2	VAMP4	hsa-mir-378a-5p	0.956173222	-0.901796822	-0.890684622
CAHOY_ASTROGLIAL	2	ATOH8	hsa-mir-3116	0.978830829	-0.975442546	-0.936508386
CAHOY_ASTROGLIAL	2	IGFBP3	hsa-mir-19a-3p	0.98904241	-0.964876326	-0.939997032
CAHOY_ASTROGLIAL	2	IGFBP3	hsa-mir-19b-3p	0.98904241	-0.934992748	-0.902886615
CAHOY_ASTROGLIAL	2	KAZALD1	hsa-mir-30b-3p	0.834122249	-0.927451903	-0.745171209
CAHOY_ASTROGLIAL	2	LPIN3	hsa-mir-30b-3p	0.992929428	-0.927451903	-0.936264618
CAHOY_ASTROGLIAL	2	LTBP2	hsa-mir-4435	0.981035197	-0.933233513	-0.945771971
CAHOY_ASTROGLIAL	2	NUAK2	hsa-mir-30b-3p	0.992833735	-0.927451903	-0.890831155
CAHOY_ASTROGLIAL	2	NUAK2	hsa-mir-25-5p	0.992833735	-0.959041187	-0.958213992
CAHOY_ASTROGLIAL	2	TMEM37	hsa-mir-25-5p	0.980722102	-0.959041187	-0.929283223
CAHOY_ASTROGLIAL	2	WISP2	hsa-mir-4435	0.969400957	-0.933233513	-0.97722156
CAHOY_ASTROGLIAL	2	WISP2	hsa-mir-940	0.969400957	-0.95578148	-0.943981486
CAHOY_ASTROGLIAL	2	WISP2	hsa-mir-2682-5p	0.969400957	-0.887725343	-0.798809666
CAR_MYST2	2	NCKIPSD	hsa-mir-30b-3p	0.885034836	-0.820876009	-0.773087254
CAR_MYST2	2	NCKIPSD	hsa-mir-148b-3p	0.885034836	-0.747090968	-0.702149809
CAR_MYST2	2	VAMP1	hsa-mir-18a-3p	0.950571032	-0.961319515	-0.988395003
CAR_MYST2	2	VAMP1	hsa-mir-30b-3p	0.950571032	-0.820876009	-0.886768334
CAR_TNFRSF25	2	NCKIPSD	hsa-mir-30b-3p	0.873364867	-0.840856228	-0.773087254
CAR_TNFRSF25	2	NCKIPSD	hsa-mir-148b-3p	0.873364867	-0.736339952	-0.702149809
CAR_WBSCR22	2	NCKIPSD	hsa-mir-30b-3p	0.880425538	-0.828281932	-0.773087254
CAR_WBSCR22	2	NCKIPSD	hsa-mir-148b-3p	0.880425538	-0.735623803	-0.702149809
CAR_WBSCR22	2	ST3GAL2	hsa-mir-4435	0.943019819	-0.957696421	-0.916711937
CAR_WBSCR22	2	VAMP1	hsa-mir-18a-3p	0.949942496	-0.962664759	-0.988395003
CAR_WBSCR22	2	VAMP1	hsa-mir-30b-3p	0.949942496	-0.828281932	-0.886768334
CCAWWNAAGG_V$SRF_Q4	2	RAB30	hsa-mir-18a-3p	0.900107467	-0.979636815	-0.920317244
CCAWWNAAGG_V$SRF_Q4	2	RAB30	hsa-mir-30b-3p	0.900107467	-0.868785233	-0.794021528
CCCAGAG,MIR-326	2	AGPAT4	hsa-mir-3677-3p	0.95845321	-0.97520399	-0.966404731
CCCAGAG,MIR-326	2	AGPAT4	hsa-mir-4435	0.95845321	-0.969102107	-0.974719799
CCCAGAG,MIR-326	2	AGPAT4	hsa-mir-17-3p	0.95845321	-0.942260346	-0.96700349
CCCAGAG,MIR-326	2	BRPF3	hsa-mir-149-5p	0.87484403	-0.908143868	-0.829136725
CCCAGAG,MIR-326	2	GPR64	hsa-mir-378a-5p	0.964400178	-0.803856421	-0.814835058
CCCAGAG,MIR-326	2	H6PD	hsa-mir-30b-3p	0.969963483	-0.808433549	-0.833471588
CCCAGAG,MIR-326	2	NCKIPSD	hsa-mir-30b-3p	0.935649641	-0.808433549	-0.773087254
CCCAGAG,MIR-326	2	NCKIPSD	hsa-mir-148b-3p	0.935649641	-0.761481174	-0.702149809
CCCAGAG,MIR-326	2	PAPPA	hsa-mir-98-5p	0.945960337	-0.899779926	-0.967703429
CCCAGAG,MIR-326	2	SOX12	hsa-mir-25-5p	0.87972427	-0.949840633	-0.903759336
CSR_EARLY_UP.V1_DN	2	APBB3	hsa-mir-98-5p	0.908316899	-0.88230819	-0.863334414
CSR_EARLY_UP.V1_DN	2	BBC3	hsa-mir-149-5p	0.741711009	-0.955410767	-0.665642341
CSR_EARLY_UP.V1_DN	2	C17orf103	hsa-mir-940	0.985336712	-0.916710659	-0.9447551
CSR_EARLY_UP.V1_DN	2	C17orf103	hsa-mir-3116	0.985336712	-0.894292981	-0.935528177
CSR_EARLY_UP.V1_DN	2	C17orf103	hsa-mir-4435	0.985336712	-0.97241148	-0.966669311
CSR_EARLY_UP.V1_DN	2	COL1A1	hsa-mir-92a-1-5p	0.9489716	-0.967613849	-0.944035978
CSR_EARLY_UP.V1_DN	2	FZD2	hsa-mir-30b-3p	0.97582055	-0.7720611	-0.85878326
CSR_EARLY_UP.V1_DN	2	GLG1	hsa-mir-4664-3p	0.976633481	-0.66920425	-0.687880751
CSR_EARLY_UP.V1_DN	2	PAN2	hsa-mir-7-5p	0.921413002	-0.947857358	-0.949797415
CSR_EARLY_UP.V1_DN	2	TXNIP	hsa-mir-148b-3p	0.984729065	-0.766421167	-0.736306189
CSR_EARLY_UP.V1_DN	2	TXNIP	hsa-mir-93-5p	0.984729065	-0.854687561	-0.918388509
CSR_EARLY_UP.V1_DN	2	TXNIP	hsa-mir-20a-5p	0.984729065	-0.83945332	-0.848675996
CSR_EARLY_UP.V1_DN	2	TXNIP	hsa-mir-561-5p	0.984729065	-0.959366371	-0.915827219
CSR_EARLY_UP.V1_DN	2	TXNIP	hsa-mir-106b-5p	0.984729065	-0.872296896	-0.895323341
CSR_EARLY_UP.V1_DN	2	TXNIP	hsa-mir-17-5p	0.984729065	-0.898264493	-0.890475978
CSR_EARLY_UP.V1_DN	2	YPEL2	hsa-mir-92a-1-5p	0.973445817	-0.967613849	-0.933235317
CSR_EARLY_UP.V1_DN	2	ZNF500	hsa-mir-3116	0.962355154	-0.894292981	-0.900547001
CTACTGT,MIR-199A	2	CITED2	hsa-mir-18a-3p	0.8545465	-0.937280089	-0.971220285
CTACTGT,MIR-199A	2	GLT8D2	hsa-mir-30d-3p	0.916638549	-0.862464585	-0.968685695
CTACTGT,MIR-199A	2	GPR64	hsa-mir-378a-5p	0.873964098	-0.953198193	-0.814835058
CTACTGT,MIR-199A	2	PTX3	hsa-mir-4435	0.922165318	-0.782747601	-0.918873835
CTACTGT,MIR-199A	2	VCAN	hsa-mir-30d-3p	0.971132309	-0.862464585	-0.88545905
CTACTGT,MIR-199A	2	ZEB1	hsa-mir-429	0.882531161	-0.79172039	-0.955384646
CTACTGT,MIR-199A	2	ZEB1	hsa-mir-200b-3p	0.882531161	-0.756343327	-0.943842151
CTACTGT,MIR-199A	2	ZEB1	hsa-mir-200a-3p	0.882531161	-0.713827939	-0.925044285
CTACTGT,MIR-199A	2	ZEB1	hsa-mir-141-3p	0.882531161	-0.833029198	-0.968108981
CTCCAAG,MIR-432	2	HIF1AN	hsa-mir-1286	0.967577591	-0.974980971	-0.916891753
CTCCAAG,MIR-432	2	HIF1AN	hsa-mir-148b-3p	0.967577591	-0.773722518	-0.711013821
CTCCAAG,MIR-432	2	HIF1AN	hsa-mir-18a-3p	0.967577591	-0.993118733	-0.947875186
CTCCAAG,MIR-432	2	HIF1AN	hsa-mir-31-5p	0.967577591	-0.930519211	-0.931943695
CTIP_DN.V1_DN	2	CYBRD1	hsa-mir-106b-5p	0.903234689	-0.781957936	-0.937839087
CTIP_DN.V1_DN	2	CYBRD1	hsa-mir-93-5p	0.903234689	-0.744811811	-0.935632713
CTIP_DN.V1_DN	2	CYBRD1	hsa-mir-17-5p	0.903234689	-0.858554184	-0.911779293
CTIP_DN.V1_DN	2	CYBRD1	hsa-mir-20a-5p	0.903234689	-0.79537801	-0.863176505
CTIP_DN.V1_DN	2	DDAH2	hsa-mir-92a-1-5p	0.930692351	-0.943500029	-0.96132633
CTIP_DN.V1_DN	2	DDAH2	hsa-mir-18a-3p	0.930692351	-0.912287347	-0.976204798
CTIP_DN.V1_DN	2	EDN1	hsa-mir-93-3p	0.924408868	-0.839676876	-0.931391888
CTIP_DN.V1_DN	2	EDN1	hsa-mir-98-5p	0.924408868	-0.791695671	-0.947225977
CTIP_DN.V1_DN	2	KCTD17	hsa-mir-98-5p	0.743250821	-0.791695671	-0.983650544
CTIP_DN.V1_DN	2	ZSCAN2	hsa-mir-940	0.799907258	-0.87938935	-0.854987358
CTIP_DN.V1_DN	2	ZSCAN2	hsa-mir-4435	0.799907258	-0.914167133	-0.864399751
CTIP_DN.V1_DN	2	ZSCAN2	hsa-mir-30b-3p	0.799907258	-0.660524089	-0.82741772
CTIP_DN.V1_DN	2	ZSCAN2	hsa-mir-3116	0.799907258	-0.826752879	-0.866296463
DCA_UP.V1_UP	2	BTN3A1	hsa-mir-18a-3p	0.930022974	-0.959984381	-0.975621443
DCA_UP.V1_UP	2	BTN3A1	hsa-mir-17-3p	0.930022974	-0.921217792	-0.904388046
ESC_V6.5_UP_EARLY.V1_UP	2	HDAC11	hsa-mir-3116	0.883937598	-0.917252816	-0.854425834
ESC_V6.5_UP_EARLY.V1_UP	2	IGSF8	hsa-mir-30b-3p	0.725036273	-0.802120238	-0.782835599
ESC_V6.5_UP_EARLY.V1_UP	2	RASAL2	hsa-mir-135b-5p	0.860651489	-0.939811003	-0.732970955
ESC_V6.5_UP_EARLY.V1_UP	2	TMEM158	hsa-mir-1307-3p	0.951347888	-0.922463342	-0.971118589
ESC_V6.5_UP_EARLY.V1_UP	2	VEGFB	hsa-mir-3116	0.918585075	-0.917252816	-0.903619038
ESC_V6.5_UP_EARLY.V1_UP	2	WIPF1	hsa-mir-429	0.987800061	-0.976891497	-0.979494025
ESC_V6.5_UP_EARLY.V1_UP	2	WIPF1	hsa-mir-200b-3p	0.987800061	-0.966102737	-0.966996578
GACAATC,MIR-219	2	DDAH1	hsa-mir-148b-3p	0.93993068	-0.676035692	-0.808546108
GACAATC,MIR-219	2	DNAJC6	hsa-mir-4664-3p	0.950899677	-0.858905618	-0.715444483
GACAATC,MIR-219	2	LIMK2	hsa-mir-98-5p	0.889700381	-0.933897806	-0.829648956
GACAATC,MIR-219	2	PIP5K1C	hsa-mir-25-5p	0.926454768	-0.962622693	-0.923671559
GACAATC,MIR-219	2	RECK	hsa-mir-200b-3p	0.979517918	-0.87784798	-0.917001042
GACAATC,MIR-219	2	RECK	hsa-mir-429	0.979517918	-0.902892526	-0.936776633
GACAATC,MIR-219	2	S100PBP	hsa-mir-5092	0.897489096	-0.917163495	-0.74809788
GACAATC,MIR-219	2	SEMA4G	hsa-mir-30b-3p	0.931904937	-0.889637586	-0.793123894
GACAATC,MIR-219	2	ZCCHC24	hsa-mir-200a-3p	0.970787912	-0.841966072	-0.919373566
GACAATC,MIR-219	2	ZCCHC24	hsa-mir-141-3p	0.970787912	-0.914342286	-0.976724869
GACAATC,MIR-219	2	ZCCHC24	hsa-mir-135b-5p	0.970787912	-0.86537188	-0.938722263
GACAATC,MIR-219	2	ZCCHC24	hsa-mir-3116	0.970787912	-0.969421038	-0.951140677
GACAATC,MIR-219	2	ZCCHC24	hsa-mir-27a-5p	0.970787912	-0.894454599	-0.930301727
GCACCTT,MIR-18A,MIR-18B	2	CREBL2	hsa-mir-18a-5p	0.876064027	-0.920641754	-0.973546755
GCACCTT,MIR-18A,MIR-18B	2	NEDD9	hsa-mir-18a-5p	0.901281137	-0.920641754	-0.992000074
GCACCTT,MIR-18A,MIR-18B	2	SH3BP4	hsa-mir-18a-5p	0.79506662	-0.920641754	-0.891192848
GCACCTT,MIR-18A,MIR-18B	2	SNURF	hsa-mir-3116	0.827559951	-0.945124402	-0.951428562
GCM_DDX11	2	S100PBP	hsa-mir-5092	0.931041533	-0.858257275	-0.74809788
GCM_DLG1	2	CCDC92	hsa-mir-3116	0.867989155	-0.903255276	-0.939409066
GCM_FANCC	2	ABCC1	hsa-mir-30b-3p	0.924485234	-0.776684193	-0.841071097
GCM_FANCC	2	AIP	hsa-mir-940	0.917460635	-0.846150647	-0.936784861
GCM_FANCC	2	AIP	hsa-mir-3605-3p	0.917460635	-0.887576311	-0.748563749
GCM_ING1	2	RABIF	hsa-mir-629-5p	0.959785336	-0.787137216	-0.895469723
GCM_ING1	2	RABIF	hsa-mir-93-3p	0.959785336	-0.898625211	-0.935048648
GCM_ING1	2	S100PBP	hsa-mir-5092	0.932084509	-0.829217339	-0.74809788
GCM_ING1	2	SUMF2	hsa-mir-30b-3p	0.952436259	-0.790922202	-0.780707453
GCM_ING1	2	TINF2	hsa-mir-940	0.960604168	-0.862109413	-0.92273076
GCM_MAP4K4	2	AGPAT4	hsa-mir-3677-3p	0.965079609	-0.964361274	-0.966404731
GCM_MAP4K4	2	AGPAT4	hsa-mir-4435	0.965079609	-0.97010119	-0.974719799
GCM_MAP4K4	2	AGPAT4	hsa-mir-17-3p	0.965079609	-0.925358481	-0.96700349
GCM_MAP4K4	2	CCDC92	hsa-mir-3116	0.904129712	-0.8730928	-0.939409066
GCM_MAP4K4	2	GAB2	hsa-mir-18a-3p	0.964453207	-0.930709495	-0.980543931
GCM_MAP4K4	2	GAB2	hsa-mir-30b-3p	0.964453207	-0.807315611	-0.8539348
GCM_MAP4K4	2	PACS2	hsa-mir-1286	0.916924378	-0.879781896	-0.932702451
GCM_MAP4K4	2	PACS2	hsa-mir-940	0.916924378	-0.85142767	-0.971161039
GCM_MAP4K4	2	RABL2B	hsa-mir-30b-3p	0.953780401	-0.807315611	-0.823949174
GCM_MAP4K4	2	ULK2	hsa-mir-3116	0.939068136	-0.8730928	-0.89327273
GCM_MAP4K4	2	VPS52	hsa-mir-141-5p	0.877088802	-0.959451765	-0.893417212
GCM_MAP4K4	2	VPS52	hsa-mir-2682-5p	0.877088802	-0.755191247	-0.760398372
GCM_MAP4K4	2	ZEB2	hsa-mir-27a-5p	0.946388991	-0.849645083	-0.897482281
GCM_MAP4K4	2	ZNF275	hsa-mir-98-5p	0.968879683	-0.894203522	-0.94004993
GCM_PRKAG1	2	ABCC1	hsa-mir-30b-3p	0.924224964	-0.800938048	-0.841071097
GCM_PRKAG1	2	AIP	hsa-mir-940	0.924663786	-0.860666936	-0.936784861
GCM_PRKAG1	2	AIP	hsa-mir-3605-3p	0.924663786	-0.880278187	-0.748563749
GCM_PRKAG1	2	ZNF76	hsa-mir-2682-5p	0.824829053	-0.748148354	-0.883129449
GCM_PRKCG	2	ABCC1	hsa-mir-30b-3p	0.920028701	-0.817652462	-0.841071097
GCM_PTPRD	2	ULK2	hsa-mir-3116	0.937269052	-0.880736464	-0.89327273
GCM_PTPRD	2	ZEB2	hsa-mir-27a-5p	0.954777258	-0.872550736	-0.897482281
GCM_PTPRU	2	PRKCA	hsa-mir-92a-1-5p	0.934722554	-0.948572367	-0.98629113
GCM_PTPRU	2	PRKCA	hsa-mir-30b-3p	0.934722554	-0.801170753	-0.785034753
GCM_SIRT2	2	DDAH1	hsa-mir-148b-3p	0.945855323	-0.754764372	-0.808546108
GCM_SMARCD1	2	ABCC1	hsa-mir-30b-3p	0.917953847	-0.771858244	-0.841071097
GCM_SMARCD1	2	ZNF76	hsa-mir-2682-5p	0.822269924	-0.726205437	-0.883129449
GCM_USP6	2	ZNF672	hsa-mir-940	0.873314072	-0.857553698	-0.834485799
GGATTA_V$PITX2_Q2	2	ARNT	hsa-mir-23a-5p	0.936053993	-0.931316181	-0.977099681
GGATTA_V$PITX2_Q2	2	BBS5	hsa-mir-25-5p	0.855545482	-0.83262228	-0.973106195
GGATTA_V$PITX2_Q2	2	CCDC80	hsa-mir-30b-3p	0.910210646	-0.645721871	-0.840668167
GGATTA_V$PITX2_Q2	2	DUSP10	hsa-mir-92a-1-5p	0.904354408	-0.952026764	-0.963585
GGATTA_V$PITX2_Q2	2	DUSP10	hsa-mir-92a-3p	0.904354408	-0.961013173	-0.957002799
GGATTA_V$PITX2_Q2	2	EFEMP1	hsa-let-7a-2-3p	0.954919645	-0.930971544	-0.942559361
GGATTA_V$PITX2_Q2	2	FOSL2	hsa-mir-940	0.874050321	-0.78466763	-0.9530789
GGATTA_V$PITX2_Q2	2	FOSL2	hsa-mir-4435	0.874050321	-0.882631779	-0.978660667
GGATTA_V$PITX2_Q2	2	FOSL2	hsa-mir-3116	0.874050321	-0.814221258	-0.935100809
GGATTA_V$PITX2_Q2	2	FOSL2	hsa-mir-30b-3p	0.874050321	-0.645721871	-0.860993008
GGATTA_V$PITX2_Q2	2	FOSL2	hsa-mir-561-5p	0.874050321	-0.979087641	-0.894824484
GGATTA_V$PITX2_Q2	2	FUT11	hsa-mir-30b-3p	0.786834429	-0.645721871	-0.847346797
GGATTA_V$PITX2_Q2	2	KAZALD1	hsa-mir-30b-3p	0.806665372	-0.645721871	-0.745171209
GGATTA_V$PITX2_Q2	2	LTBP1	hsa-mir-27a-5p	0.90890334	-0.972988007	-0.918302632
GGATTA_V$PITX2_Q2	2	MECP2	hsa-mir-30b-3p	0.667304687	-0.645721871	-0.85616202
GGATTA_V$PITX2_Q2	2	ZBTB37	hsa-mir-30b-3p	0.921344698	-0.645721871	-0.780803968
GGATTA_V$PITX2_Q2	2	ZBTB37	hsa-mir-3116	0.921344698	-0.814221258	-0.890981796
GGATTA_V$PITX2_Q2	2	ZBTB37	hsa-mir-16-2-3p	0.921344698	-0.756443768	-0.869841165
GGATTA_V$PITX2_Q2	2	ZBTB37	hsa-mir-7-1-3p	0.921344698	-0.850053737	-0.904345135
GGATTA_V$PITX2_Q2	2	ZEB2	hsa-mir-27a-5p	0.880819433	-0.972988007	-0.897482281
GNF2_ANK1	2	ALAD	hsa-mir-629-5p	0.92328487	-0.733608828	-0.881029286
GNF2_ANK1	2	ALAD	hsa-mir-30b-3p	0.92328487	-0.750056215	-0.907935733
GNF2_ANK1	2	HEBP1	hsa-mir-3116	0.870441613	-0.880179488	-0.899542073
GNF2_ANK1	2	PRDX2	hsa-mir-27a-5p	0.924981517	-0.948389489	-0.86547686
GNF2_ANK1	2	RANBP10	hsa-mir-940	0.923621885	-0.847195104	-0.942423808
GNF2_ATM	2	BTN3A1	hsa-mir-18a-3p	0.907104706	-0.941655589	-0.975621443
GNF2_ATM	2	BTN3A1	hsa-mir-17-3p	0.907104706	-0.932849553	-0.904388046
GNF2_BNIP3L	2	ALAD	hsa-mir-629-5p	0.876006169	-0.66390261	-0.881029286
GNF2_BNIP3L	2	ALAD	hsa-mir-30b-3p	0.876006169	-0.660762366	-0.907935733
GNF2_BNIP3L	2	RANBP10	hsa-mir-940	0.893002642	-0.804822259	-0.942423808
GNF2_CCNA1	2	C9orf9	hsa-mir-93-3p	0.966835131	-0.908812699	-0.934874084
GNF2_CCNA1	2	PHF7	hsa-mir-30b-3p	0.85312257	-0.801541288	-0.802008424
GNF2_CCNA1	2	PHF7	hsa-mir-3116	0.85312257	-0.888787767	-0.843962015
GNF2_CD14	2	RGS2	hsa-mir-16-2-3p	0.961528876	-0.865784698	-0.838327644
GNF2_CD14	2	RGS2	hsa-mir-148b-5p	0.961528876	-0.877180158	-0.846952042
GNF2_CDH11	2	COL1A1	hsa-mir-92a-1-5p	0.980051526	-0.970355553	-0.944035978
GNF2_CDH11	2	PTX3	hsa-mir-4435	0.964651423	-0.97129489	-0.918873835
GNF2_CDKN1C	2	TIMP2	hsa-mir-200b-3p	0.986920994	-0.965554284	-0.965318338
GNF2_CDKN1C	2	TIMP2	hsa-mir-30b-3p	0.986920994	-0.833407683	-0.866333055
GNF2_CDKN1C	2	TIMP2	hsa-mir-429	0.986920994	-0.977245943	-0.978202735
GNF2_CEBPA	2	NNMT	hsa-mir-500a-3p	0.98880531	-0.947577518	-0.965315083
GNF2_CYP2B6	2	NNMT	hsa-mir-500a-3p	0.988088197	-0.947704965	-0.965315083
GNF2_DNM1	2	PNMA2	hsa-mir-30b-3p	0.958375465	-0.884117315	-0.893618966
GNF2_DNM1	2	VAMP2	hsa-mir-940	0.962889526	-0.850176179	-0.941728714
GNF2_DNM1	2	VAMP2	hsa-mir-30b-3p	0.962889526	-0.884117315	-0.875123924
GNF2_GSTM1	2	NNMT	hsa-mir-500a-3p	0.983987088	-0.942797523	-0.965315083
GNF2_ICAM3	2	TXNIP	hsa-mir-148b-3p	0.964288596	-0.769161034	-0.736306189
GNF2_ICAM3	2	TXNIP	hsa-mir-93-5p	0.964288596	-0.957156797	-0.918388509
GNF2_ICAM3	2	TXNIP	hsa-mir-20a-5p	0.964288596	-0.814747724	-0.848675996
GNF2_ICAM3	2	TXNIP	hsa-mir-561-5p	0.964288596	-0.805342653	-0.915827219
GNF2_ICAM3	2	TXNIP	hsa-mir-106b-5p	0.964288596	-0.931167619	-0.895323341
GNF2_ICAM3	2	TXNIP	hsa-mir-17-5p	0.964288596	-0.859565518	-0.890475978
GNF2_IGF1	2	NNMT	hsa-mir-500a-3p	0.997280956	-0.960513617	-0.965315083
GNF2_IGFBP1	2	MMP11	hsa-mir-3116	0.97772062	-0.918050662	-0.935881511
GNF2_IGFBP1	2	PAPPA	hsa-mir-98-5p	0.974354019	-0.928055151	-0.967703429
GNF2_IGFBP1	2	TIMP2	hsa-mir-200b-3p	0.987578358	-0.966239567	-0.965318338
GNF2_IGFBP1	2	TIMP2	hsa-mir-30b-3p	0.987578358	-0.840038964	-0.866333055
GNF2_IGFBP1	2	TIMP2	hsa-mir-429	0.987578358	-0.977708032	-0.978202735
GNF2_ITGB2	2	RGS2	hsa-mir-16-2-3p	0.906588498	-0.867016109	-0.838327644
GNF2_ITGB2	2	RGS2	hsa-mir-148b-5p	0.906588498	-0.936170467	-0.846952042
GNF2_KISS1	2	MMP11	hsa-mir-3116	0.98084512	-0.930571344	-0.935881511
GNF2_KISS1	2	PAPPA	hsa-mir-98-5p	0.973171458	-0.931981163	-0.967703429
GNF2_KISS1	2	RHOBTB1	hsa-mir-31-5p	0.930785438	-0.914627465	-0.878504796
GNF2_KISS1	2	TIMP2	hsa-mir-200b-3p	0.988980534	-0.954900924	-0.965318338
GNF2_KISS1	2	TIMP2	hsa-mir-30b-3p	0.988980534	-0.85086301	-0.866333055
GNF2_KISS1	2	TIMP2	hsa-mir-429	0.988980534	-0.969267347	-0.978202735
GNF2_MCL1	2	RGS2	hsa-mir-16-2-3p	0.954221187	-0.870426627	-0.838327644
GNF2_MCL1	2	RGS2	hsa-mir-148b-5p	0.954221187	-0.881223549	-0.846952042
GNF2_MMP11	2	MMP11	hsa-mir-3116	0.981550649	-0.930444744	-0.935881511
GNF2_MMP11	2	PAPPA	hsa-mir-98-5p	0.972095733	-0.930565864	-0.967703429
GNF2_MMP11	2	RHOBTB1	hsa-mir-31-5p	0.930942714	-0.917434174	-0.878504796
GNF2_MMP11	2	TIMP2	hsa-mir-200b-3p	0.989277736	-0.955616783	-0.965318338
GNF2_MMP11	2	TIMP2	hsa-mir-30b-3p	0.989277736	-0.848287945	-0.866333055
GNF2_MMP11	2	TIMP2	hsa-mir-429	0.989277736	-0.969907717	-0.978202735
GNF2_MYL2	2	PTP4A3	hsa-mir-25-5p	0.907435597	-0.924030352	-0.861625332
GNF2_MYL2	2	PTP4A3	hsa-mir-18a-5p	0.907435597	-0.957857004	-0.954279834
GNF2_RAB7L1	2	RAB7L1	hsa-mir-99b-3p	0.879678863	-0.923453295	-0.772099733
GNF2_RAD23A	2	RANBP10	hsa-mir-940	0.905853467	-0.814805578	-0.942423808
GNF2_RAD23A	2	TFDP2	hsa-mir-940	0.841467698	-0.814805578	-0.735020964
GNF2_RAD23A	2	TFDP2	hsa-mir-30b-3p	0.841467698	-0.712765416	-0.81291123
GNF2_RAD23A	2	TFDP2	hsa-mir-148b-3p	0.841467698	-0.659032642	-0.466880607
GNF2_SNRK	2	BTN3A1	hsa-mir-18a-3p	0.901107484	-0.941121414	-0.975621443
GNF2_SNRK	2	BTN3A1	hsa-mir-17-3p	0.901107484	-0.936034424	-0.904388046
GNF2_SPI1	2	FPR1	hsa-mir-4435	0.977867888	-0.975908737	-0.979410343
GNF2_SPI1	2	FPR1	hsa-mir-378a-5p	0.977867888	-0.781954307	-0.825377904
GNF2_SPTA1	2	ALAD	hsa-mir-629-5p	0.918733443	-0.721218172	-0.881029286
GNF2_SPTA1	2	ALAD	hsa-mir-30b-3p	0.918733443	-0.739483945	-0.907935733
GNF2_SPTA1	2	RANBP10	hsa-mir-940	0.921495074	-0.837286834	-0.942423808
GNF2_SPTA1	2	TFDP2	hsa-mir-940	0.838753765	-0.837286834	-0.735020964
GNF2_SPTA1	2	TFDP2	hsa-mir-30b-3p	0.838753765	-0.739483945	-0.81291123
GNF2_SPTA1	2	TFDP2	hsa-mir-148b-3p	0.838753765	-0.698059712	-0.466880607
GNF2_SPTB	2	ALAD	hsa-mir-629-5p	0.92328487	-0.733608828	-0.881029286
GNF2_SPTB	2	ALAD	hsa-mir-30b-3p	0.92328487	-0.750056215	-0.907935733
GNF2_SPTB	2	HEBP1	hsa-mir-3116	0.870441613	-0.880179488	-0.899542073
GNF2_SPTB	2	PRDX2	hsa-mir-27a-5p	0.924981517	-0.948389489	-0.86547686
GNF2_SPTB	2	RANBP10	hsa-mir-940	0.923621885	-0.847195104	-0.942423808
GNF2_TIMP2	2	MMP11	hsa-mir-3116	0.981171516	-0.931357297	-0.935881511
GNF2_TIMP2	2	PAPPA	hsa-mir-98-5p	0.973199974	-0.932701925	-0.967703429
GNF2_TIMP2	2	RHOBTB1	hsa-mir-31-5p	0.930243893	-0.914673481	-0.878504796
GNF2_TIMP2	2	TIMP2	hsa-mir-200b-3p	0.989275237	-0.954814109	-0.965318338
GNF2_TIMP2	2	TIMP2	hsa-mir-30b-3p	0.989275237	-0.85155133	-0.866333055
GNF2_TIMP2	2	TIMP2	hsa-mir-429	0.989275237	-0.969281612	-0.978202735
GNF2_TNFSF10	2	FPR1	hsa-mir-4435	0.985269506	-0.986975347	-0.979410343
GNF2_TNFSF10	2	FPR1	hsa-mir-378a-5p	0.985269506	-0.78054263	-0.825377904
GNF2_TNFSF10	2	RGS2	hsa-mir-16-2-3p	0.959244951	-0.877854934	-0.838327644
GNF2_TNFSF10	2	RGS2	hsa-mir-148b-5p	0.959244951	-0.858402449	-0.846952042
GNF2_TST	2	NNMT	hsa-mir-500a-3p	0.983739862	-0.943479784	-0.965315083
GTCAGGA,MIR-378	2	FOXN3	hsa-mir-135b-5p	0.923613888	-0.812455552	-0.969615021
GTCAGGA,MIR-378	2	NFIX	hsa-mir-25-5p	0.958786746	-0.920957765	-0.951336365
GTCAGGA,MIR-378	2	NFIX	hsa-mir-744-5p	0.958786746	-0.949734157	-0.943763324
GTCAGGA,MIR-378	2	TMUB2	hsa-mir-4435	0.916910468	-0.866650826	-0.977005183
GTCAGGA,MIR-378	2	TMUB2	hsa-mir-1286	0.916910468	-0.98240977	-0.937307727
GTGTCAA,MIR-514	2	TSPAN9	hsa-mir-3605-3p	0.947570176	-0.912740778	-0.890260221
GTGTCAA,MIR-514	2	TSPAN9	hsa-mir-940	0.947570176	-0.861682929	-0.909513335
JNK_DN.V1_DN	2	DYRK3	hsa-mir-2682-5p	0.938001796	-0.806573904	-0.881497409
JNK_DN.V1_DN	2	PTP4A3	hsa-mir-25-5p	0.948620032	-0.938954914	-0.861625332
JNK_DN.V1_DN	2	PTP4A3	hsa-mir-18a-5p	0.948620032	-0.986898851	-0.954279834
JNK_DN.V1_DN	2	WIPF1	hsa-mir-429	0.992873609	-0.983506835	-0.979494025
JNK_DN.V1_DN	2	WIPF1	hsa-mir-200b-3p	0.992873609	-0.97245915	-0.966996578
KEGG_GLYCEROPHOSPHOLIPID_METABOLISM	2	AGPAT1	hsa-mir-30b-3p	0.834139236	-0.770778334	-0.847646844
KEGG_GLYCEROPHOSPHOLIPID_METABOLISM	2	AGPAT4	hsa-mir-3677-3p	0.953414352	-0.961573335	-0.966404731
KEGG_GLYCEROPHOSPHOLIPID_METABOLISM	2	AGPAT4	hsa-mir-4435	0.953414352	-0.97279476	-0.974719799
KEGG_GLYCEROPHOSPHOLIPID_METABOLISM	2	AGPAT4	hsa-mir-17-3p	0.953414352	-0.921706042	-0.96700349
KEGG_GLYCEROPHOSPHOLIPID_METABOLISM	2	PPAP2B	hsa-mir-18a-3p	0.912071599	-0.926392448	-0.96432012
KEGG_GLYCOSAMINOGLYCAN_BIOSYNTHESIS_CHONDROITIN_SULFATE	2	CHST7	hsa-mir-92a-3p	0.963306475	-0.937617896	-0.925792996
KEGG_GLYCOSAMINOGLYCAN_BIOSYNTHESIS_HEPARAN_SULFATE	2	NDST1	hsa-mir-30b-3p	0.973631878	-0.784956677	-0.864677044
KEGG_GLYCOSYLPHOSPHATIDYLINOSITOL_GPI_ANCHOR_BIOSYNTHESIS	2	PIGC	hsa-mir-148a-5p	0.889896196	-0.818880601	-0.714793563
KEGG_GLYCOSYLPHOSPHATIDYLINOSITOL_GPI_ANCHOR_BIOSYNTHESIS	2	PIGT	hsa-mir-4435	0.913074405	-0.982099274	-0.912723803
KEGG_JAK_STAT_SIGNALING_PATHWAY	2	CREBBP	hsa-mir-3116	0.946632286	-0.881419079	-0.902946641
KEGG_JAK_STAT_SIGNALING_PATHWAY	2	CSF3	hsa-mir-3677-3p	0.912629393	-0.974347484	-0.958038513
KEGG_JAK_STAT_SIGNALING_PATHWAY	2	IRF9	hsa-mir-20a-5p	0.947020832	-0.801314452	-0.883101367
KEGG_JAK_STAT_SIGNALING_PATHWAY	2	IRF9	hsa-mir-106b-5p	0.947020832	-0.888258683	-0.910379343
KEGG_JAK_STAT_SIGNALING_PATHWAY	2	IRF9	hsa-mir-93-5p	0.947020832	-0.900716546	-0.95879038
KEGG_JAK_STAT_SIGNALING_PATHWAY	2	IRF9	hsa-mir-30b-3p	0.947020832	-0.807267706	-0.881620206
KEGG_JAK_STAT_SIGNALING_PATHWAY	2	IRF9	hsa-mir-17-5p	0.947020832	-0.860154968	-0.904514694
KEGG_JAK_STAT_SIGNALING_PATHWAY	2	STAT3	hsa-mir-20a-5p	0.888447445	-0.801314452	-0.953374158
KEGG_JAK_STAT_SIGNALING_PATHWAY	2	STAT3	hsa-mir-93-5p	0.888447445	-0.900716546	-0.890631447
KEGG_JAK_STAT_SIGNALING_PATHWAY	2	STAT3	hsa-mir-106b-5p	0.888447445	-0.888258683	-0.888497403
KEGG_JAK_STAT_SIGNALING_PATHWAY	2	STAT3	hsa-mir-17-5p	0.888447445	-0.860154968	-0.961907581
KEGG_LONG_TERM_DEPRESSION	2	IGF1R	hsa-mir-98-5p	0.946480098	-0.958241491	-0.891303131
KEGG_LONG_TERM_DEPRESSION	2	PRKCA	hsa-mir-92a-1-5p	0.913254692	-0.93937714	-0.98629113
KEGG_LONG_TERM_DEPRESSION	2	PRKCA	hsa-mir-30b-3p	0.913254692	-0.889525577	-0.785034753
KEGG_NATURAL_KILLER_CELL_MEDIATED_CYTOTOXICITY	2	PRKCA	hsa-mir-92a-1-5p	0.966919047	-0.969381095	-0.98629113
KEGG_NATURAL_KILLER_CELL_MEDIATED_CYTOTOXICITY	2	PRKCA	hsa-mir-30b-3p	0.966919047	-0.819800493	-0.785034753
KEGG_NON_SMALL_CELL_LUNG_CANCER	2	CASP9	hsa-mir-454-5p	0.923720426	-0.871681117	-0.931712744
KEGG_NON_SMALL_CELL_LUNG_CANCER	2	CASP9	hsa-mir-30b-3p	0.923720426	-0.773254345	-0.866496603
KEGG_NON_SMALL_CELL_LUNG_CANCER	2	PRKCA	hsa-mir-92a-1-5p	0.932835381	-0.93499506	-0.98629113
KEGG_NON_SMALL_CELL_LUNG_CANCER	2	PRKCA	hsa-mir-30b-3p	0.932835381	-0.773254345	-0.785034753
KEGG_NON_SMALL_CELL_LUNG_CANCER	2	RXRB	hsa-mir-18a-3p	0.972998693	-0.932191267	-0.97060038
KEGG_NOTCH_SIGNALING_PATHWAY	2	CREBBP	hsa-mir-3116	0.963756871	-0.888668906	-0.902946641
KEGG_O_GLYCAN_BIOSYNTHESIS	2	GALNT10	hsa-mir-3116	0.978352501	-0.887376434	-0.90613953
KEGG_O_GLYCAN_BIOSYNTHESIS	2	ST3GAL2	hsa-mir-4435	0.937428778	-0.982113248	-0.916711937
KEGG_PATHWAYS_IN_CANCER	2	ARNT	hsa-mir-23a-5p	0.928644018	-0.884984606	-0.977099681
KEGG_PATHWAYS_IN_CANCER	2	CASP9	hsa-mir-454-5p	0.966723806	-0.958476844	-0.931712744
KEGG_PATHWAYS_IN_CANCER	2	CASP9	hsa-mir-30b-3p	0.966723806	-0.927681763	-0.866496603
KEGG_PATHWAYS_IN_CANCER	2	CREBBP	hsa-mir-3116	0.926093783	-0.954240504	-0.902946641
KEGG_PATHWAYS_IN_CANCER	2	FZD2	hsa-mir-30b-3p	0.964289118	-0.927681763	-0.85878326
KEGG_PATHWAYS_IN_CANCER	2	IGF1R	hsa-mir-98-5p	0.927713077	-0.966281734	-0.891303131
KEGG_PATHWAYS_IN_CANCER	2	IKBKG	hsa-mir-940	0.864359973	-0.928581135	-0.8625516
KEGG_PATHWAYS_IN_CANCER	2	PRKCA	hsa-mir-92a-1-5p	0.91566672	-0.93518175	-0.98629113
KEGG_PATHWAYS_IN_CANCER	2	PRKCA	hsa-mir-30b-3p	0.91566672	-0.927681763	-0.785034753
KEGG_PATHWAYS_IN_CANCER	2	RXRB	hsa-mir-18a-3p	0.94619472	-0.966792905	-0.97060038
KEGG_PATHWAYS_IN_CANCER	2	STAT3	hsa-mir-20a-5p	0.944915928	-0.894404403	-0.953374158
KEGG_PATHWAYS_IN_CANCER	2	STAT3	hsa-mir-93-5p	0.944915928	-0.964334043	-0.890631447
KEGG_PATHWAYS_IN_CANCER	2	STAT3	hsa-mir-106b-5p	0.944915928	-0.93257712	-0.888497403
KEGG_PATHWAYS_IN_CANCER	2	STAT3	hsa-mir-17-5p	0.944915928	-0.914496162	-0.961907581
KEGG_PATHWAYS_IN_CANCER	2	TGFB2	hsa-mir-200a-3p	0.970072177	-0.892838088	-0.912875578
KEGG_PATHWAYS_IN_CANCER	2	TGFB2	hsa-mir-148b-3p	0.970072177	-0.736459331	-0.777228784
KEGG_PATHWAYS_IN_CANCER	2	TGFB2	hsa-mir-149-5p	0.970072177	-0.844450809	-0.921994152
KEGG_PATHWAYS_IN_CANCER	2	TGFB2	hsa-mir-141-3p	0.970072177	-0.938882199	-0.954311016
KEGG_PATHWAYS_IN_CANCER	2	VEGFB	hsa-mir-3116	0.830392171	-0.954240504	-0.903619038
KEGG_PATHWAYS_IN_CANCER	2	WNT3	hsa-mir-25-5p	0.937281454	-0.96003802	-0.922853777
KEGG_PATHWAYS_IN_CANCER	2	WNT5A	hsa-mir-548k	0.971325616	-0.935418608	-0.910725146
KEGG_PHOSPHATIDYLINOSITOL_SIGNALING_SYSTEM	2	PIP5K1C	hsa-mir-25-5p	0.906404144	-0.943159314	-0.923671559
KEGG_PHOSPHATIDYLINOSITOL_SIGNALING_SYSTEM	2	PRKCA	hsa-mir-92a-1-5p	0.940166069	-0.950324483	-0.98629113
KEGG_PHOSPHATIDYLINOSITOL_SIGNALING_SYSTEM	2	PRKCA	hsa-mir-30b-3p	0.940166069	-0.808306274	-0.785034753
KEGG_PRIMARY_IMMUNODEFICIENCY	2	IKBKG	hsa-mir-940	0.87634093	-0.857564099	-0.8625516
KEGG_SMALL_CELL_LUNG_CANCER	2	CASP9	hsa-mir-454-5p	0.969484352	-0.961115105	-0.931712744
KEGG_SMALL_CELL_LUNG_CANCER	2	CASP9	hsa-mir-30b-3p	0.969484352	-0.912442409	-0.866496603
KEGG_SMALL_CELL_LUNG_CANCER	2	IKBKG	hsa-mir-940	0.87015813	-0.94439825	-0.8625516
KEGG_SMALL_CELL_LUNG_CANCER	2	RXRB	hsa-mir-18a-3p	0.958833018	-0.976107121	-0.97060038
KEGG_SPHINGOLIPID_METABOLISM	2	PPAP2B	hsa-mir-18a-3p	0.940225335	-0.952032262	-0.96432012
KRAS.300_UP.V1_DN	2	APBB3	hsa-mir-98-5p	0.929260787	-0.926059311	-0.863334414
KRAS.300_UP.V1_DN	2	GBP1	hsa-mir-30d-3p	0.990815904	-0.951646787	-0.948226924
KRAS.300_UP.V1_DN	2	SYNPO	hsa-mir-1286	0.992606462	-0.964540243	-0.948437689
KRAS.300_UP.V1_DN	2	TTLL1	hsa-mir-30b-3p	0.989600242	-0.828630647	-0.826716606
KRAS.BREAST_UP.V1_DN	2	CAMK1	hsa-mir-141-5p	0.91520268	-0.989099188	-0.909383491
KRAS.DF.V1_DN	2	IGFBP3	hsa-mir-19a-3p	0.949123274	-0.920325567	-0.939997032
KRAS.DF.V1_DN	2	IGFBP3	hsa-mir-19b-3p	0.949123274	-0.908510159	-0.902886615
KRAS.DF.V1_DN	2	PHF7	hsa-mir-30b-3p	0.861448178	-0.808614908	-0.802008424
KRAS.DF.V1_DN	2	PHF7	hsa-mir-3116	0.861448178	-0.913538727	-0.843962015
KRAS.DF.V1_DN	2	PTPN14	hsa-mir-561-5p	0.950131248	-0.942000648	-0.979119552
KRAS.DF.V1_DN	2	TSPYL1	hsa-mir-30b-3p	0.914965174	-0.808614908	-0.944052094
KRAS.DF.V1_DN	2	TUFT1	hsa-mir-2682-5p	0.959477882	-0.810424804	-0.872338219
KRAS.DF.V1_DN	2	ZNF512B	hsa-mir-98-5p	0.890919637	-0.906648318	-0.90146168
KRAS.LUNG.BREAST_UP.V1_DN	2	TTLL1	hsa-mir-30b-3p	0.988420795	-0.806049432	-0.826716606
KRCTCNNNNMANAGC_UNKNOWN	2	C17orf62	hsa-mir-584-5p	0.872299428	-0.972536555	-0.88012748
KRCTCNNNNMANAGC_UNKNOWN	2	HIST1H2BD	hsa-mir-30b-3p	0.93810414	-0.792212273	-0.905357487
KRCTCNNNNMANAGC_UNKNOWN	2	HIST1H2BD	hsa-mir-2682-5p	0.93810414	-0.785130935	-0.884835979
MODULE_106	2	CYP4B1	hsa-let-7a-2-3p	0.993943719	-0.996731787	-0.994156381
MODULE_117	2	ALOX5AP	hsa-mir-4435	0.982797437	-0.956123345	-0.975793285
MODULE_117	2	KCNB1	hsa-mir-135b-5p	0.984196802	-0.933344735	-0.955132473
MODULE_117	2	MFAP5	hsa-mir-429	0.970924515	-0.96584564	-0.961657649
MODULE_117	2	MFAP5	hsa-mir-200b-3p	0.970924515	-0.950688021	-0.950310044
MODULE_117	2	PBX2	hsa-mir-98-5p	0.940812421	-0.918272115	-0.832380841
MODULE_117	2	RAB30	hsa-mir-18a-3p	0.918649738	-0.982603078	-0.920317244
MODULE_117	2	RAB30	hsa-mir-30b-3p	0.918649738	-0.822489466	-0.794021528
MODULE_117	2	TG	hsa-mir-1303	0.970979015	-0.830860311	-0.833242126
MODULE_117	2	TG	hsa-mir-3116	0.970979015	-0.929087568	-0.92774408
MODULE_117	2	VCAN	hsa-mir-30d-3p	0.930859471	-0.95195676	-0.88545905
MODULE_118	2	ALOX5AP	hsa-mir-4435	0.900059454	-0.817953617	-0.975793285
MODULE_118	2	CD151	hsa-mir-18a-3p	0.91012876	-0.963959404	-0.956820123
MODULE_118	2	DBN1	hsa-mir-25-5p	0.917342495	-0.902995881	-0.937679247
MODULE_118	2	EFEMP1	hsa-let-7a-2-3p	0.952011173	-0.897600031	-0.942559361
MODULE_118	2	IGFBP4	hsa-mir-30b-3p	0.927361535	-0.913748733	-0.844632483
MODULE_118	2	IKBKG	hsa-mir-940	0.885632761	-0.896718739	-0.8625516
MODULE_118	2	KCTD17	hsa-mir-98-5p	0.951292304	-0.93037696	-0.983650544
MODULE_118	2	NNMT	hsa-mir-500a-3p	0.865527783	-0.90072753	-0.965315083
MODULE_118	2	PTP4A3	hsa-mir-25-5p	0.936654496	-0.902995881	-0.861625332
MODULE_118	2	PTP4A3	hsa-mir-18a-5p	0.936654496	-0.942522468	-0.954279834
MODULE_118	2	S100A8	hsa-mir-98-5p	0.925512429	-0.93037696	-0.854501757
MODULE_118	2	SRGN	hsa-mir-331-5p	0.908656449	-0.909181682	-0.993817323
MODULE_118	2	TMEM158	hsa-mir-1307-3p	0.875443847	-0.810271295	-0.971118589
MODULE_12	2	ABAT	hsa-mir-27a-5p	0.971619327	-0.885935055	-0.763599995
MODULE_12	2	APBB1	hsa-mir-3116	0.95295518	-0.978266061	-0.935555953
MODULE_12	2	BIN1	hsa-mir-744-5p	0.949555376	-0.970847032	-0.915972877
MODULE_12	2	COL1A1	hsa-mir-92a-1-5p	0.936254984	-0.977142587	-0.944035978
MODULE_12	2	DBN1	hsa-mir-25-5p	0.922954811	-0.931536231	-0.937679247
MODULE_12	2	FKBP8	hsa-mir-25-5p	0.898198471	-0.931536231	-0.883363096
MODULE_12	2	FOSL2	hsa-mir-940	0.930074522	-0.906391104	-0.9530789
MODULE_12	2	FOSL2	hsa-mir-4435	0.930074522	-0.866011393	-0.978660667
MODULE_12	2	FOSL2	hsa-mir-3116	0.930074522	-0.978266061	-0.935100809
MODULE_12	2	FOSL2	hsa-mir-30b-3p	0.930074522	-0.903380243	-0.860993008
MODULE_12	2	FOSL2	hsa-mir-561-5p	0.930074522	-0.889228536	-0.894824484
MODULE_12	2	GSTA4	hsa-mir-148b-5p	0.914361909	-0.885043362	-0.844773759
MODULE_12	2	HSPA2	hsa-mir-500a-3p	0.903457062	-0.92608828	-0.90781708
MODULE_12	2	IGFBP3	hsa-mir-19a-3p	0.967135804	-0.969576668	-0.939997032
MODULE_12	2	IGFBP3	hsa-mir-19b-3p	0.967135804	-0.954036149	-0.902886615
MODULE_12	2	IGFBP4	hsa-mir-30b-3p	0.957788922	-0.903380243	-0.844632483
MODULE_12	2	PTX3	hsa-mir-4435	0.961898821	-0.866011393	-0.918873835
MODULE_12	2	S100A8	hsa-mir-98-5p	0.955556154	-0.937311419	-0.854501757
MODULE_12	2	SRGN	hsa-mir-331-5p	0.941312622	-0.943055868	-0.993817323
MODULE_12	2	TCEAL4	hsa-mir-17-3p	0.930344577	-0.925041883	-0.962253938
MODULE_12	2	TGFBI	hsa-mir-25-5p	0.922437256	-0.931536231	-0.947705954
MODULE_12	2	TGFBI	hsa-mir-2682-5p	0.922437256	-0.939659035	-0.80768201
MODULE_12	2	VCAN	hsa-mir-30d-3p	0.979839146	-0.91260576	-0.88545905
MODULE_12	2	ZBTB20	hsa-mir-205-3p	0.891366738	-0.814053528	-0.794300196
MODULE_12	2	ZBTB20	hsa-mir-19a-3p	0.891366738	-0.969576668	-0.897714374
MODULE_12	2	ZBTB20	hsa-mir-141-5p	0.891366738	-0.934393219	-0.867576937
MODULE_12	2	ZBTB20	hsa-mir-16-2-3p	0.891366738	-0.826701582	-0.849033925
MODULE_12	2	ZBTB20	hsa-mir-19b-3p	0.891366738	-0.954036149	-0.894769583
MODULE_12	2	ZBTB20	hsa-mir-31-5p	0.891366738	-0.833930032	-0.846078203
MODULE_12	2	ZBTB20	hsa-mir-7-5p	0.891366738	-0.982948943	-0.894459515
MODULE_12	2	ZBTB20	hsa-mir-148b-3p	0.891366738	-0.662714769	-0.719946771
MODULE_12	2	ZEB1	hsa-mir-429	0.920398949	-0.871542394	-0.955384646
MODULE_12	2	ZEB1	hsa-mir-200b-3p	0.920398949	-0.842550914	-0.943842151
MODULE_12	2	ZEB1	hsa-mir-200a-3p	0.920398949	-0.802332345	-0.925044285
MODULE_12	2	ZEB1	hsa-mir-141-3p	0.920398949	-0.895456176	-0.968108981
MODULE_122	2	CD151	hsa-mir-18a-3p	0.921835741	-0.985730756	-0.956820123
MODULE_122	2	COL1A1	hsa-mir-92a-1-5p	0.946937642	-0.990231072	-0.944035978
MODULE_122	2	MFAP5	hsa-mir-429	0.939936825	-0.895897726	-0.961657649
MODULE_122	2	MFAP5	hsa-mir-200b-3p	0.939936825	-0.869684437	-0.950310044
MODULE_122	2	NEDD9	hsa-mir-18a-5p	0.96611175	-0.974767678	-0.992000074
MODULE_122	2	TGFBI	hsa-mir-25-5p	0.933135161	-0.922841367	-0.947705954
MODULE_122	2	TGFBI	hsa-mir-2682-5p	0.933135161	-0.916585459	-0.80768201
MODULE_122	2	VCL	hsa-mir-30b-3p	0.964327721	-0.857510226	-0.873852695
MODULE_123	2	ARNT	hsa-mir-23a-5p	0.894141165	-0.840682005	-0.977099681
MODULE_123	2	CITED2	hsa-mir-18a-3p	0.925531983	-0.945590432	-0.971220285
MODULE_123	2	FOSL2	hsa-mir-940	0.957479	-0.934960143	-0.9530789
MODULE_123	2	FOSL2	hsa-mir-4435	0.957479	-0.907539318	-0.978660667
MODULE_123	2	FOSL2	hsa-mir-3116	0.957479	-0.948978395	-0.935100809
MODULE_123	2	FOSL2	hsa-mir-30b-3p	0.957479	-0.944602468	-0.860993008
MODULE_123	2	FOSL2	hsa-mir-561-5p	0.957479	-0.776126984	-0.894824484
MODULE_123	2	FOXD1	hsa-mir-3116	0.92657305	-0.948978395	-0.927001098
MODULE_123	2	FOXN3	hsa-mir-135b-5p	0.956119927	-0.910029603	-0.969615021
MODULE_123	2	FPR1	hsa-mir-4435	0.942540039	-0.907539318	-0.979410343
MODULE_123	2	FPR1	hsa-mir-378a-5p	0.942540039	-0.795300173	-0.825377904
MODULE_123	2	FZD2	hsa-mir-30b-3p	0.945141324	-0.944602468	-0.85878326
MODULE_123	2	MECP2	hsa-mir-30b-3p	0.764158181	-0.944602468	-0.85616202
MODULE_123	2	RCAN1	hsa-mir-141-5p	0.916467597	-0.936108657	-0.952860825
MODULE_123	2	RCAN1	hsa-mir-33a-5p	0.916467597	-0.930428659	-0.94568641
MODULE_123	2	RCAN1	hsa-mir-26a-1-3p	0.916467597	-0.85987524	-0.93334024
MODULE_123	2	RCAN1	hsa-mir-3677-3p	0.916467597	-0.948838088	-0.948924023
MODULE_123	2	ZEB2	hsa-mir-27a-5p	0.922915174	-0.765273821	-0.897482281
MODULE_134	2	FPR1	hsa-mir-4435	0.99016231	-0.953349791	-0.979410343
MODULE_134	2	FPR1	hsa-mir-378a-5p	0.99016231	-0.883026039	-0.825377904
MODULE_134	2	OXTR	hsa-mir-561-5p	0.976211107	-0.953022813	-0.912324829
MODULE_135	2	CYP4B1	hsa-let-7a-2-3p	0.996129466	-0.995560644	-0.994156381
MODULE_145	2	G6PC3	hsa-mir-30b-3p	0.968495433	-0.797265957	-0.833076822
MODULE_145	2	MECP2	hsa-mir-30b-3p	0.728962357	-0.797265957	-0.85616202
MODULE_145	2	PNRC1	hsa-mir-19a-3p	0.974687093	-0.925821873	-0.962520373
MODULE_145	2	PNRC1	hsa-mir-19b-3p	0.974687093	-0.91617451	-0.944058416
MODULE_145	2	PTX3	hsa-mir-4435	0.971365508	-0.979825674	-0.918873835
MODULE_145	2	RABIF	hsa-mir-629-5p	0.972081575	-0.817276254	-0.895469723
MODULE_145	2	RABIF	hsa-mir-93-3p	0.972081575	-0.925561375	-0.935048648
MODULE_145	2	TXNIP	hsa-mir-148b-3p	0.986778424	-0.796355919	-0.736306189
MODULE_145	2	TXNIP	hsa-mir-93-5p	0.986778424	-0.873272254	-0.918388509
MODULE_145	2	TXNIP	hsa-mir-20a-5p	0.986778424	-0.854018666	-0.848675996
MODULE_145	2	TXNIP	hsa-mir-561-5p	0.986778424	-0.951620651	-0.915827219
MODULE_145	2	TXNIP	hsa-mir-106b-5p	0.986778424	-0.890888596	-0.895323341
MODULE_145	2	TXNIP	hsa-mir-17-5p	0.986778424	-0.916290865	-0.890475978
MODULE_146	2	FPR1	hsa-mir-4435	0.996049786	-0.970151912	-0.979410343
MODULE_146	2	FPR1	hsa-mir-378a-5p	0.996049786	-0.851836408	-0.825377904
MODULE_146	2	FZD2	hsa-mir-30b-3p	0.992963002	-0.837766854	-0.85878326
MODULE_146	2	OXTR	hsa-mir-561-5p	0.984055833	-0.940670759	-0.912324829
MODULE_181	2	H6PD	hsa-mir-30b-3p	0.933749784	-0.834533249	-0.833471588
MODULE_181	2	IKBKG	hsa-mir-940	0.843714286	-0.862867165	-0.8625516
MODULE_181	2	KCTD17	hsa-mir-98-5p	0.897326058	-0.865849759	-0.983650544
MODULE_181	2	PTP4A3	hsa-mir-25-5p	0.953389652	-0.872470633	-0.861625332
MODULE_181	2	PTP4A3	hsa-mir-18a-5p	0.953389652	-0.933747212	-0.954279834
MODULE_181	2	REPS2	hsa-mir-93-3p	0.906088655	-0.789601921	-0.941987536
MODULE_181	2	VAMP1	hsa-mir-18a-3p	0.909947409	-0.943576036	-0.988395003
MODULE_181	2	VAMP1	hsa-mir-30b-3p	0.909947409	-0.834533249	-0.886768334
MODULE_190	2	IGFBP3	hsa-mir-19a-3p	0.981307185	-0.952477303	-0.939997032
MODULE_190	2	IGFBP3	hsa-mir-19b-3p	0.981307185	-0.936210755	-0.902886615
MODULE_190	2	IGFBP5	hsa-mir-30b-3p	0.985098865	-0.866942577	-0.811008094
MODULE_190	2	IGFBP5	hsa-mir-4435	0.985098865	-0.952279534	-0.944424696
MODULE_190	2	IGFBP5	hsa-mir-3116	0.985098865	-0.960743614	-0.926130645
MODULE_190	2	LTBP1	hsa-mir-27a-5p	0.987354126	-0.924887568	-0.918302632
MODULE_190	2	WISP2	hsa-mir-4435	0.990815208	-0.952279534	-0.97722156
MODULE_190	2	WISP2	hsa-mir-940	0.990815208	-0.94339965	-0.943981486
MODULE_190	2	WISP2	hsa-mir-2682-5p	0.990815208	-0.864512506	-0.798809666
MODULE_2	2	ANGPT1	hsa-mir-26a-1-3p	0.931297123	-0.901116788	-0.983270206
MODULE_2	2	CD151	hsa-mir-18a-3p	0.934837078	-0.986025885	-0.956820123
MODULE_2	2	CSF3	hsa-mir-3677-3p	0.927025102	-0.956568345	-0.958038513
MODULE_2	2	CYP4B1	hsa-let-7a-2-3p	0.930384369	-0.934750723	-0.994156381
MODULE_2	2	FKBP1B	hsa-mir-30b-3p	0.915401256	-0.92378934	-0.824056513
MODULE_2	2	FKBP1B	hsa-mir-2682-5p	0.915401256	-0.936819821	-0.782416206
MODULE_2	2	FOSL2	hsa-mir-940	0.939297129	-0.918361855	-0.9530789
MODULE_2	2	FOSL2	hsa-mir-4435	0.939297129	-0.874140813	-0.978660667
MODULE_2	2	FOSL2	hsa-mir-3116	0.939297129	-0.986179019	-0.935100809
MODULE_2	2	FOSL2	hsa-mir-30b-3p	0.939297129	-0.92378934	-0.860993008
MODULE_2	2	FOSL2	hsa-mir-561-5p	0.939297129	-0.871369934	-0.894824484
MODULE_2	2	GNG11	hsa-mir-454-5p	0.947751174	-0.911757118	-0.924306965
MODULE_2	2	IGFBP3	hsa-mir-19a-3p	0.978863171	-0.968216297	-0.939997032
MODULE_2	2	IGFBP3	hsa-mir-19b-3p	0.978863171	-0.94547576	-0.902886615
MODULE_2	2	IGFBP4	hsa-mir-30b-3p	0.959588436	-0.92378934	-0.844632483
MODULE_2	2	LTBP1	hsa-mir-27a-5p	0.93463893	-0.867954625	-0.918302632
MODULE_2	2	LTBP2	hsa-mir-4435	0.920363405	-0.874140813	-0.945771971
MODULE_2	2	NNMT	hsa-mir-500a-3p	0.913319853	-0.925960678	-0.965315083
MODULE_2	2	PPP1R12B	hsa-mir-18a-3p	0.906433195	-0.986025885	-0.945103368
MODULE_2	2	PTP4A3	hsa-mir-25-5p	0.942846842	-0.941024761	-0.861625332
MODULE_2	2	PTP4A3	hsa-mir-18a-5p	0.942846842	-0.966663507	-0.954279834
MODULE_2	2	RGL1	hsa-mir-19b-3p	0.95932844	-0.94547576	-0.937493698
MODULE_2	2	RGL1	hsa-mir-19a-3p	0.95932844	-0.968216297	-0.951096593
MODULE_2	2	RGS2	hsa-mir-16-2-3p	0.95529256	-0.839390404	-0.838327644
MODULE_2	2	RGS2	hsa-mir-148b-5p	0.95529256	-0.90710568	-0.846952042
MODULE_2	2	S100A8	hsa-mir-98-5p	0.942577039	-0.953623485	-0.854501757
MODULE_2	2	SRGN	hsa-mir-331-5p	0.946208098	-0.946097561	-0.993817323
MODULE_2	2	TCEAL4	hsa-mir-17-3p	0.934783343	-0.927547338	-0.962253938
MODULE_2	2	TGFBI	hsa-mir-25-5p	0.931019824	-0.941024761	-0.947705954
MODULE_2	2	TGFBI	hsa-mir-2682-5p	0.931019824	-0.936819821	-0.80768201
MODULE_2	2	ZEB1	hsa-mir-429	0.923967054	-0.879418338	-0.955384646
MODULE_2	2	ZEB1	hsa-mir-200b-3p	0.923967054	-0.851568946	-0.943842151
MODULE_2	2	ZEB1	hsa-mir-200a-3p	0.923967054	-0.813660281	-0.925044285
MODULE_2	2	ZEB1	hsa-mir-141-3p	0.923967054	-0.903109731	-0.968108981
MODULE_200	2	DOK1	hsa-mir-3605-3p	0.991480686	-0.872894993	-0.837334783
MODULE_208	2	CNRIP1	hsa-mir-331-5p	0.965537062	-0.966377585	-0.993186882
MODULE_208	2	CSF3	hsa-mir-3677-3p	0.935779601	-0.964819172	-0.958038513
MODULE_208	2	FPR1	hsa-mir-4435	0.964965457	-0.902247483	-0.979410343
MODULE_208	2	FPR1	hsa-mir-378a-5p	0.964965457	-0.933422634	-0.825377904
MODULE_208	2	GBP1	hsa-mir-30d-3p	0.989038275	-0.937300483	-0.948226924
MODULE_208	2	IFITM2	hsa-mir-1286	0.947652278	-0.986283602	-0.931159424
MODULE_208	2	NLRC5	hsa-mir-149-5p	0.942693556	-0.941438586	-0.892395006
MODULE_208	2	S1PR1	hsa-mir-148b-3p	0.936766027	-0.735749703	-0.803680252
MODULE_208	2	S1PR1	hsa-mir-19b-3p	0.936766027	-0.964706244	-0.922405474
MODULE_208	2	S1PR1	hsa-mir-19a-3p	0.936766027	-0.973285819	-0.944226667
MODULE_208	2	SDC2	hsa-mir-17-5p	0.984284889	-0.971413094	-0.938859376
MODULE_208	2	SDC2	hsa-mir-106b-5p	0.984284889	-0.8845713	-0.85920034
MODULE_208	2	SDC2	hsa-mir-92a-3p	0.984284889	-0.981526499	-0.99235126
MODULE_208	2	SDC2	hsa-mir-141-3p	0.984284889	-0.934982296	-0.940383331
MODULE_208	2	SDC2	hsa-mir-200a-3p	0.984284889	-0.853764486	-0.893198961
MODULE_208	2	SDC2	hsa-mir-93-5p	0.984284889	-0.894565234	-0.86858394
MODULE_208	2	SDC2	hsa-mir-20a-5p	0.984284889	-0.957503015	-0.911232716
MODULE_208	2	TXNIP	hsa-mir-148b-3p	0.951120392	-0.735749703	-0.736306189
MODULE_208	2	TXNIP	hsa-mir-93-5p	0.951120392	-0.894565234	-0.918388509
MODULE_208	2	TXNIP	hsa-mir-20a-5p	0.951120392	-0.957503015	-0.848675996
MODULE_208	2	TXNIP	hsa-mir-561-5p	0.951120392	-0.924361184	-0.915827219
MODULE_208	2	TXNIP	hsa-mir-106b-5p	0.951120392	-0.8845713	-0.895323341
MODULE_208	2	TXNIP	hsa-mir-17-5p	0.951120392	-0.971413094	-0.890475978
MODULE_210	2	MMP11	hsa-mir-3116	0.98957092	-0.910571678	-0.935881511
MODULE_211	2	MMP11	hsa-mir-3116	0.9946783	-0.941617073	-0.935881511
MODULE_227	2	ALAD	hsa-mir-629-5p	0.957344944	-0.836471729	-0.881029286
MODULE_227	2	ALAD	hsa-mir-30b-3p	0.957344944	-0.88370226	-0.907935733
MODULE_255	2	C2orf43	hsa-mir-584-5p	0.992070942	-0.989109379	-0.99269101
MODULE_255	2	CITED2	hsa-mir-18a-3p	0.988989908	-0.983510964	-0.971220285
MODULE_255	2	CSF1	hsa-mir-3116	0.990583757	-0.948069264	-0.970081341
MODULE_255	2	CSF1	hsa-mir-940	0.990583757	-0.953546599	-0.954542981
MODULE_255	2	DEXI	hsa-mir-23a-5p	0.816591725	-0.920442213	-0.883010535
MODULE_255	2	ELAC1	hsa-mir-1286	0.941250802	-0.947489923	-0.962484979
MODULE_255	2	LRP3	hsa-mir-744-5p	0.868559552	-0.943056342	-0.862122577
MODULE_255	2	LRRC14	hsa-mir-3116	0.942317534	-0.948069264	-0.985462466
MODULE_255	2	NEIL1	hsa-mir-500a-3p	0.93447	-0.963587199	-0.964293524
MODULE_255	2	PTPLA	hsa-mir-5092	0.970704321	-0.883940352	-0.850312935
MODULE_255	2	PTX3	hsa-mir-4435	0.954489221	-0.970580463	-0.918873835
MODULE_255	2	RNF213	hsa-mir-17-3p	0.972417729	-0.972603064	-0.963010995
MODULE_255	2	STAT3	hsa-mir-20a-5p	0.948625336	-0.885607498	-0.953374158
MODULE_255	2	STAT3	hsa-mir-93-5p	0.948625336	-0.937989643	-0.890631447
MODULE_255	2	STAT3	hsa-mir-106b-5p	0.948625336	-0.924935799	-0.888497403
MODULE_255	2	STAT3	hsa-mir-17-5p	0.948625336	-0.923897551	-0.961907581
MODULE_255	2	ZFP41	hsa-mir-17-3p	0.950280899	-0.972603064	-0.939883256
MODULE_274	2	ABAT	hsa-mir-27a-5p	0.943642347	-0.885299011	-0.763599995
MODULE_280	2	MMP11	hsa-mir-3116	0.966034465	-0.85470174	-0.935881511
MODULE_292	2	CNRIP1	hsa-mir-331-5p	0.966520291	-0.970177946	-0.993186882
MODULE_292	2	CSF3	hsa-mir-3677-3p	0.933176674	-0.966061427	-0.958038513
MODULE_292	2	FPR1	hsa-mir-4435	0.965817357	-0.90452365	-0.979410343
MODULE_292	2	FPR1	hsa-mir-378a-5p	0.965817357	-0.935935646	-0.825377904
MODULE_292	2	GBP1	hsa-mir-30d-3p	0.989155756	-0.936207982	-0.948226924
MODULE_292	2	IFITM2	hsa-mir-1286	0.950075872	-0.989039837	-0.931159424
MODULE_292	2	MECP2	hsa-mir-30b-3p	0.827659851	-0.866138902	-0.85616202
MODULE_292	2	NLRC5	hsa-mir-149-5p	0.942548555	-0.951741865	-0.892395006
MODULE_292	2	SDC2	hsa-mir-17-5p	0.988014415	-0.970980337	-0.938859376
MODULE_292	2	SDC2	hsa-mir-106b-5p	0.988014415	-0.879096974	-0.85920034
MODULE_292	2	SDC2	hsa-mir-92a-3p	0.988014415	-0.98743581	-0.99235126
MODULE_292	2	SDC2	hsa-mir-141-3p	0.988014415	-0.935404497	-0.940383331
MODULE_292	2	SDC2	hsa-mir-200a-3p	0.988014415	-0.85521185	-0.893198961
MODULE_292	2	SDC2	hsa-mir-93-5p	0.988014415	-0.884802344	-0.86858394
MODULE_292	2	SDC2	hsa-mir-20a-5p	0.988014415	-0.954106828	-0.911232716
MODULE_317	2	C2orf43	hsa-mir-584-5p	0.994984877	-0.991798448	-0.99269101
MODULE_317	2	CITED2	hsa-mir-18a-3p	0.994036558	-0.977452042	-0.971220285
MODULE_317	2	CSF1	hsa-mir-3116	0.986157923	-0.934290836	-0.970081341
MODULE_317	2	CSF1	hsa-mir-940	0.986157923	-0.947395047	-0.954542981
MODULE_317	2	DEXI	hsa-mir-23a-5p	0.823859675	-0.916544247	-0.883010535
MODULE_317	2	ELAC1	hsa-mir-1286	0.936569431	-0.939886424	-0.962484979
MODULE_317	2	LRP3	hsa-mir-744-5p	0.862683621	-0.932148204	-0.862122577
MODULE_317	2	LRRC14	hsa-mir-3116	0.925925159	-0.934290836	-0.985462466
MODULE_317	2	NEIL1	hsa-mir-500a-3p	0.932314207	-0.964763211	-0.964293524
MODULE_317	2	PTPLA	hsa-mir-5092	0.970195403	-0.863440179	-0.850312935
MODULE_317	2	PTX3	hsa-mir-4435	0.95344089	-0.981083639	-0.918873835
MODULE_317	2	RNF213	hsa-mir-17-3p	0.974888188	-0.974645784	-0.963010995
MODULE_317	2	STAT3	hsa-mir-20a-5p	0.935258258	-0.865972221	-0.953374158
MODULE_317	2	STAT3	hsa-mir-93-5p	0.935258258	-0.927861362	-0.890631447
MODULE_317	2	STAT3	hsa-mir-106b-5p	0.935258258	-0.922816865	-0.888497403
MODULE_317	2	STAT3	hsa-mir-17-5p	0.935258258	-0.913687161	-0.961907581
MODULE_317	2	ZFP41	hsa-mir-17-3p	0.94534425	-0.974645784	-0.939883256
MODULE_325	2	DECR1	hsa-mir-26a-1-3p	0.932219378	-0.88420941	-0.912734976
MODULE_325	2	PDK2	hsa-mir-30b-3p	0.91664431	-0.950707141	-0.815979607
MODULE_325	2	TP53INP2	hsa-mir-23a-5p	0.96665224	-0.867934659	-0.922014262
MODULE_345	2	CNRIP1	hsa-mir-331-5p	0.930108206	-0.936217923	-0.993186882
MODULE_345	2	CSF3	hsa-mir-3677-3p	0.911669632	-0.939658075	-0.958038513
MODULE_345	2	FPR1	hsa-mir-4435	0.929220233	-0.846618847	-0.979410343
MODULE_345	2	FPR1	hsa-mir-378a-5p	0.929220233	-0.967427764	-0.825377904
MODULE_345	2	GBP1	hsa-mir-30d-3p	0.970100107	-0.906592938	-0.948226924
MODULE_345	2	MECP2	hsa-mir-30b-3p	0.857293447	-0.886220026	-0.85616202
MODULE_345	2	SDC2	hsa-mir-17-5p	0.965300105	-0.972875214	-0.938859376
MODULE_345	2	SDC2	hsa-mir-106b-5p	0.965300105	-0.856309614	-0.85920034
MODULE_345	2	SDC2	hsa-mir-92a-3p	0.965300105	-0.969684601	-0.99235126
MODULE_345	2	SDC2	hsa-mir-141-3p	0.965300105	-0.890378259	-0.940383331
MODULE_345	2	SDC2	hsa-mir-200a-3p	0.965300105	-0.785194275	-0.893198961
MODULE_345	2	SDC2	hsa-mir-93-5p	0.965300105	-0.875643447	-0.86858394
MODULE_345	2	SDC2	hsa-mir-20a-5p	0.965300105	-0.980424726	-0.911232716
MODULE_349	2	NNMT	hsa-mir-500a-3p	0.918957482	-0.913274524	-0.965315083
MODULE_367	2	OXTR	hsa-mir-561-5p	0.974676793	-0.904966109	-0.912324829
MODULE_378	2	C2orf43	hsa-mir-584-5p	0.994915152	-0.991610216	-0.99269101
MODULE_378	2	CITED2	hsa-mir-18a-3p	0.993936384	-0.977360668	-0.971220285
MODULE_378	2	CSF1	hsa-mir-3116	0.986077079	-0.934435934	-0.970081341
MODULE_378	2	CSF1	hsa-mir-940	0.986077079	-0.947285216	-0.954542981
MODULE_378	2	DEXI	hsa-mir-23a-5p	0.823422103	-0.916041617	-0.883010535
MODULE_378	2	ELAC1	hsa-mir-1286	0.936314445	-0.939655344	-0.962484979
MODULE_378	2	LRP3	hsa-mir-744-5p	0.8620218	-0.932284673	-0.862122577
MODULE_378	2	LRRC14	hsa-mir-3116	0.925946565	-0.934435934	-0.985462466
MODULE_378	2	NEIL1	hsa-mir-500a-3p	0.931843998	-0.964504807	-0.964293524
MODULE_378	2	PTPLA	hsa-mir-5092	0.97011625	-0.86375429	-0.850312935
MODULE_378	2	RNF213	hsa-mir-17-3p	0.974627777	-0.974514766	-0.963010995
MODULE_378	2	STAT3	hsa-mir-20a-5p	0.935076445	-0.8658616	-0.953374158
MODULE_378	2	STAT3	hsa-mir-93-5p	0.935076445	-0.928414521	-0.890631447
MODULE_378	2	STAT3	hsa-mir-106b-5p	0.935076445	-0.923186825	-0.888497403
MODULE_378	2	STAT3	hsa-mir-17-5p	0.935076445	-0.913500372	-0.961907581
MODULE_378	2	ZFP41	hsa-mir-17-3p	0.944909388	-0.974514766	-0.939883256
MODULE_427	2	FOSL2	hsa-mir-940	0.931127503	-0.929109544	-0.9530789
MODULE_427	2	FOSL2	hsa-mir-4435	0.931127503	-0.882458094	-0.978660667
MODULE_427	2	FOSL2	hsa-mir-3116	0.931127503	-0.942218304	-0.935100809
MODULE_427	2	FOSL2	hsa-mir-30b-3p	0.931127503	-0.858456445	-0.860993008
MODULE_427	2	FOSL2	hsa-mir-561-5p	0.931127503	-0.914557381	-0.894824484
MODULE_427	2	LIMK2	hsa-mir-98-5p	0.9204934	-0.910251613	-0.829648956
MODULE_427	2	MIEN1	hsa-mir-3677-3p	0.808410402	-0.943826657	-0.909203868
MODULE_427	2	PPAP2B	hsa-mir-18a-3p	0.935707869	-0.97361026	-0.96432012
MODULE_427	2	ZEB1	hsa-mir-429	0.923765108	-0.885455997	-0.955384646
MODULE_427	2	ZEB1	hsa-mir-200b-3p	0.923765108	-0.858073027	-0.943842151
MODULE_427	2	ZEB1	hsa-mir-200a-3p	0.923765108	-0.82688017	-0.925044285
MODULE_427	2	ZEB1	hsa-mir-141-3p	0.923765108	-0.902745111	-0.968108981
MODULE_436	2	CNRIP1	hsa-mir-331-5p	0.934239065	-0.94015037	-0.993186882
MODULE_436	2	CSF3	hsa-mir-3677-3p	0.913910017	-0.943130557	-0.958038513
MODULE_436	2	FPR1	hsa-mir-4435	0.933845213	-0.853205847	-0.979410343
MODULE_436	2	FPR1	hsa-mir-378a-5p	0.933845213	-0.964929812	-0.825377904
MODULE_436	2	GBP1	hsa-mir-30d-3p	0.973090482	-0.909559202	-0.948226924
MODULE_436	2	MECP2	hsa-mir-30b-3p	0.855990719	-0.887823039	-0.85616202
MODULE_436	2	NLRC5	hsa-mir-149-5p	0.912419946	-0.925404818	-0.892395006
MODULE_436	2	SDC2	hsa-mir-17-5p	0.968480297	-0.972172931	-0.938859376
MODULE_436	2	SDC2	hsa-mir-106b-5p	0.968480297	-0.859354726	-0.85920034
MODULE_436	2	SDC2	hsa-mir-92a-3p	0.968480297	-0.971403492	-0.99235126
MODULE_436	2	SDC2	hsa-mir-141-3p	0.968480297	-0.894231485	-0.940383331
MODULE_436	2	SDC2	hsa-mir-200a-3p	0.968480297	-0.792206588	-0.893198961
MODULE_436	2	SDC2	hsa-mir-93-5p	0.968480297	-0.879913174	-0.86858394
MODULE_436	2	SDC2	hsa-mir-20a-5p	0.968480297	-0.978969314	-0.911232716
MODULE_436	2	TXNIP	hsa-mir-148b-3p	0.9184925	-0.68349783	-0.736306189
MODULE_436	2	TXNIP	hsa-mir-93-5p	0.9184925	-0.879913174	-0.918388509
MODULE_436	2	TXNIP	hsa-mir-20a-5p	0.9184925	-0.978969314	-0.848675996
MODULE_436	2	TXNIP	hsa-mir-561-5p	0.9184925	-0.899558885	-0.915827219
MODULE_436	2	TXNIP	hsa-mir-106b-5p	0.9184925	-0.859354726	-0.895323341
MODULE_436	2	TXNIP	hsa-mir-17-5p	0.9184925	-0.972172931	-0.890475978
MODULE_459	2	C2orf43	hsa-mir-584-5p	0.994811237	-0.991302344	-0.99269101
MODULE_459	2	CITED2	hsa-mir-18a-3p	0.993924542	-0.976457683	-0.971220285
MODULE_459	2	CSF1	hsa-mir-3116	0.985391881	-0.933338126	-0.970081341
MODULE_459	2	CSF1	hsa-mir-940	0.985391881	-0.946926142	-0.954542981
MODULE_459	2	DEXI	hsa-mir-23a-5p	0.822915616	-0.914502273	-0.883010535
MODULE_459	2	ELAC1	hsa-mir-1286	0.935129364	-0.938195488	-0.962484979
MODULE_459	2	LRP3	hsa-mir-744-5p	0.860371847	-0.931300734	-0.862122577
MODULE_459	2	LRRC14	hsa-mir-3116	0.924558144	-0.933338126	-0.985462466
MODULE_459	2	NEIL1	hsa-mir-500a-3p	0.930508731	-0.963958233	-0.964293524
MODULE_459	2	PTPLA	hsa-mir-5092	0.969608289	-0.862627698	-0.850312935
MODULE_459	2	RNF213	hsa-mir-17-3p	0.97397283	-0.974214397	-0.963010995
MODULE_459	2	STAT3	hsa-mir-20a-5p	0.933731064	-0.863778295	-0.953374158
MODULE_459	2	STAT3	hsa-mir-93-5p	0.933731064	-0.928524583	-0.890631447
MODULE_459	2	STAT3	hsa-mir-106b-5p	0.933731064	-0.923527434	-0.888497403
MODULE_459	2	STAT3	hsa-mir-17-5p	0.933731064	-0.912021855	-0.961907581
MODULE_459	2	ZFP41	hsa-mir-17-3p	0.943617678	-0.974214397	-0.939883256
MODULE_46	2	B2M	hsa-mir-331-5p	0.969256672	-0.968424585	-0.978778306
MODULE_46	2	B2M	hsa-mir-16-2-3p	0.969256672	-0.899174887	-0.882461919
MODULE_46	2	CLU	hsa-mir-25-5p	0.939392889	-0.967362648	-0.922892443
MODULE_46	2	CSF1	hsa-mir-3116	0.983449216	-0.970592771	-0.970081341
MODULE_46	2	CSF1	hsa-mir-940	0.983449216	-0.942903059	-0.954542981
MODULE_46	2	CSF3	hsa-mir-3677-3p	0.96490359	-0.980909324	-0.958038513
MODULE_46	2	EDN1	hsa-mir-93-3p	0.980290925	-0.923751655	-0.931391888
MODULE_46	2	EDN1	hsa-mir-98-5p	0.980290925	-0.980322789	-0.947225977
MODULE_46	2	EVI2A	hsa-mir-26a-1-3p	0.965089878	-0.906091186	-0.96943878
MODULE_46	2	F8	hsa-mir-1286	0.963999729	-0.936380689	-0.979762984
MODULE_46	2	GBP1	hsa-mir-30d-3p	0.977230885	-0.963983278	-0.948226924
MODULE_46	2	IFITM2	hsa-mir-1286	0.955376486	-0.936380689	-0.931159424
MODULE_46	2	MGST3	hsa-mir-331-5p	0.918675411	-0.968424585	-0.958201145
MODULE_46	2	P4HA2	hsa-mir-98-5p	0.948647833	-0.980322789	-0.962833232
MODULE_46	2	STAT3	hsa-mir-20a-5p	0.948129514	-0.905644922	-0.953374158
MODULE_46	2	STAT3	hsa-mir-93-5p	0.948129514	-0.976588622	-0.890631447
MODULE_46	2	STAT3	hsa-mir-106b-5p	0.948129514	-0.943163351	-0.888497403
MODULE_46	2	STAT3	hsa-mir-17-5p	0.948129514	-0.922943605	-0.961907581
MODULE_46	2	TGFBI	hsa-mir-25-5p	0.973622884	-0.967362648	-0.947705954
MODULE_46	2	TGFBI	hsa-mir-2682-5p	0.973622884	-0.86869211	-0.80768201
MODULE_46	2	ZEB1	hsa-mir-429	0.949792459	-0.940418151	-0.955384646
MODULE_46	2	ZEB1	hsa-mir-200b-3p	0.949792459	-0.922821109	-0.943842151
MODULE_46	2	ZEB1	hsa-mir-200a-3p	0.949792459	-0.900346679	-0.925044285
MODULE_46	2	ZEB1	hsa-mir-141-3p	0.949792459	-0.951652326	-0.968108981
MODULE_480	2	FOSL2	hsa-mir-940	0.883776921	-0.880986155	-0.9530789
MODULE_480	2	FOSL2	hsa-mir-4435	0.883776921	-0.819683421	-0.978660667
MODULE_480	2	FOSL2	hsa-mir-3116	0.883776921	-0.926304214	-0.935100809
MODULE_480	2	FOSL2	hsa-mir-30b-3p	0.883776921	-0.846301571	-0.860993008
MODULE_480	2	FOSL2	hsa-mir-561-5p	0.883776921	-0.887796381	-0.894824484
MODULE_480	2	LIMK2	hsa-mir-98-5p	0.923114276	-0.87930626	-0.829648956
MODULE_480	2	MIEN1	hsa-mir-3677-3p	0.771055795	-0.902005106	-0.909203868
MODULE_480	2	PPAP2B	hsa-mir-18a-3p	0.906349809	-0.946726637	-0.96432012
MODULE_480	2	ZEB1	hsa-mir-429	0.88463909	-0.820653301	-0.955384646
MODULE_480	2	ZEB1	hsa-mir-200b-3p	0.88463909	-0.78699553	-0.943842151
MODULE_480	2	ZEB1	hsa-mir-200a-3p	0.88463909	-0.747344239	-0.925044285
MODULE_480	2	ZEB1	hsa-mir-141-3p	0.88463909	-0.847344713	-0.968108981
MODULE_489	2	TG	hsa-mir-1303	0.978193704	-0.817243294	-0.833242126
MODULE_489	2	TG	hsa-mir-3116	0.978193704	-0.929805733	-0.92774408
MODULE_532	2	C2orf43	hsa-mir-584-5p	0.99412882	-0.989461649	-0.99269101
MODULE_532	2	CITED2	hsa-mir-18a-3p	0.993123595	-0.973084974	-0.971220285
MODULE_532	2	CSF1	hsa-mir-3116	0.982914794	-0.929930791	-0.970081341
MODULE_532	2	CSF1	hsa-mir-940	0.982914794	-0.944785836	-0.954542981
MODULE_532	2	DEXI	hsa-mir-23a-5p	0.817085598	-0.906680638	-0.883010535
MODULE_532	2	ELAC1	hsa-mir-1286	0.930657962	-0.932044309	-0.962484979
MODULE_532	2	LRP3	hsa-mir-744-5p	0.852453172	-0.9282835	-0.862122577
MODULE_532	2	NEIL1	hsa-mir-500a-3p	0.92424202	-0.960633307	-0.964293524
MODULE_532	2	PTPLA	hsa-mir-5092	0.968000204	-0.860930193	-0.850312935
MODULE_532	2	RNF213	hsa-mir-17-3p	0.970672262	-0.971983457	-0.963010995
MODULE_532	2	STAT3	hsa-mir-20a-5p	0.929023407	-0.856358881	-0.953374158
MODULE_532	2	STAT3	hsa-mir-93-5p	0.929023407	-0.931477131	-0.890631447
MODULE_532	2	STAT3	hsa-mir-106b-5p	0.929023407	-0.925204155	-0.888497403
MODULE_532	2	STAT3	hsa-mir-17-5p	0.929023407	-0.905850837	-0.961907581
MODULE_532	2	ZFP41	hsa-mir-17-3p	0.936784288	-0.971983457	-0.939883256
MODULE_63	2	FPR1	hsa-mir-4435	0.989661461	-0.961511821	-0.979410343
MODULE_63	2	FPR1	hsa-mir-378a-5p	0.989661461	-0.838949208	-0.825377904
MODULE_67	2	ELAC1	hsa-mir-1286	0.921617584	-0.927111221	-0.962484979
MODULE_67	2	PDGFD	hsa-mir-331-5p	0.953152198	-0.948697647	-0.99050035
MODULE_70	2	DBN1	hsa-mir-25-5p	0.90782007	-0.938004712	-0.937679247
MODULE_76	2	ALOX5AP	hsa-mir-4435	0.982461073	-0.948358866	-0.975793285
MODULE_76	2	FPR1	hsa-mir-4435	0.984192434	-0.948358866	-0.979410343
MODULE_76	2	FPR1	hsa-mir-378a-5p	0.984192434	-0.84489008	-0.825377904
MODULE_76	2	PTX3	hsa-mir-4435	0.937516944	-0.948358866	-0.918873835
MODULE_99	2	ABAT	hsa-mir-27a-5p	0.897062211	-0.926881524	-0.763599995
MODULE_99	2	ABCD1	hsa-mir-378a-5p	0.979807164	-0.85133216	-0.828577492
MODULE_99	2	ABCD1	hsa-mir-3116	0.979807164	-0.943793337	-0.915159547
MODULE_99	2	APBB1	hsa-mir-3116	0.995277376	-0.943793337	-0.935555953
MODULE_99	2	ARSB	hsa-mir-30b-3p	0.78151845	-0.851064824	-0.588788866
MODULE_99	2	IFI6	hsa-mir-148a-5p	0.967221162	-0.858516693	-0.899990413
MODULE_99	2	IFI6	hsa-mir-30b-3p	0.967221162	-0.851064824	-0.899472318
MODULE_99	2	KAZALD1	hsa-mir-30b-3p	0.8543091	-0.851064824	-0.745171209
MODULE_99	2	KCNB1	hsa-mir-135b-5p	0.996789414	-0.946058075	-0.955132473
MODULE_99	2	PRKCA	hsa-mir-92a-1-5p	0.977034944	-0.977048673	-0.98629113
MODULE_99	2	PRKCA	hsa-mir-30b-3p	0.977034944	-0.851064824	-0.785034753
MODULE_99	2	WISP2	hsa-mir-4435	0.994426602	-0.970954104	-0.97722156
MODULE_99	2	WISP2	hsa-mir-940	0.994426602	-0.943927416	-0.943981486
MODULE_99	2	WISP2	hsa-mir-2682-5p	0.994426602	-0.84504216	-0.798809666
MODULE_99	2	WNT5A	hsa-mir-548k	0.996437045	-0.929191288	-0.910725146
MORF_ARL3	2	LTBP4	hsa-mir-25-5p	0.954828652	-0.945679663	-0.954646758
MORF_ARL3	2	NCKIPSD	hsa-mir-30b-3p	0.882101594	-0.833289225	-0.773087254
MORF_ARL3	2	NCKIPSD	hsa-mir-148b-3p	0.882101594	-0.762841754	-0.702149809
MORF_ARL3	2	POFUT2	hsa-mir-3116	0.758047133	-0.914733847	-0.870022483
MORF_ARL3	2	PPP1R12B	hsa-mir-18a-3p	0.94284171	-0.962573685	-0.945103368
MORF_ARL3	2	TFDP2	hsa-mir-940	0.835015132	-0.880442351	-0.735020964
MORF_ARL3	2	TFDP2	hsa-mir-30b-3p	0.835015132	-0.833289225	-0.81291123
MORF_ARL3	2	TFDP2	hsa-mir-148b-3p	0.835015132	-0.762841754	-0.466880607
MORF_ARL3	2	ULK2	hsa-mir-3116	0.946286239	-0.914733847	-0.89327273
MORF_ARL3	2	ZNF500	hsa-mir-3116	0.931113748	-0.914733847	-0.900547001
MORF_ATF2	2	CTSB	hsa-mir-378a-5p	0.976648951	-0.82283515	-0.831707744
MORF_ATF2	2	PPP1R12B	hsa-mir-18a-3p	0.945657647	-0.962850256	-0.945103368
MORF_ATF2	2	PRKCA	hsa-mir-92a-1-5p	0.947179138	-0.958365985	-0.98629113
MORF_ATF2	2	PRKCA	hsa-mir-30b-3p	0.947179138	-0.828019456	-0.785034753
MORF_ATF2	2	REPS2	hsa-mir-93-3p	0.970109167	-0.915323227	-0.941987536
MORF_ATF2	2	STARD5	hsa-mir-3116	0.919131658	-0.912350894	-0.923765638
MORF_ATF2	2	TFDP2	hsa-mir-940	0.840642264	-0.877825728	-0.735020964
MORF_ATF2	2	TFDP2	hsa-mir-30b-3p	0.840642264	-0.828019456	-0.81291123
MORF_ATF2	2	TFDP2	hsa-mir-148b-3p	0.840642264	-0.760119434	-0.466880607
MORF_ATF2	2	ULK2	hsa-mir-3116	0.945339004	-0.912350894	-0.89327273
MORF_ATRX	2	BPHL	hsa-mir-25-5p	0.98217244	-0.924612351	-0.914196137
MORF_ATRX	2	CALCOCO1	hsa-mir-92a-1-5p	0.956177661	-0.931172471	-0.962822802
MORF_ATRX	2	DOK1	hsa-mir-3605-3p	0.879144574	-0.883721294	-0.837334783
MORF_ATRX	2	LTBP4	hsa-mir-25-5p	0.923776827	-0.924612351	-0.954646758
MORF_ATRX	2	NCKIPSD	hsa-mir-30b-3p	0.871776369	-0.787372596	-0.773087254
MORF_ATRX	2	NCKIPSD	hsa-mir-148b-3p	0.871776369	-0.748564219	-0.702149809
MORF_ATRX	2	VAMP4	hsa-mir-378a-5p	0.948642609	-0.772683084	-0.890684622
MORF_ATRX	2	ZNF500	hsa-mir-3116	0.911332624	-0.873217315	-0.900547001
MORF_BCL2L11	2	LTBP4	hsa-mir-25-5p	0.964468711	-0.952367895	-0.954646758
MORF_BCL2L11	2	TFDP2	hsa-mir-940	0.844591078	-0.892145684	-0.735020964
MORF_BCL2L11	2	TFDP2	hsa-mir-30b-3p	0.844591078	-0.853372365	-0.81291123
MORF_BCL2L11	2	TFDP2	hsa-mir-148b-3p	0.844591078	-0.766540813	-0.466880607
MORF_BMPR2	2	WIPF1	hsa-mir-429	0.962878102	-0.95984782	-0.979494025
MORF_BMPR2	2	WIPF1	hsa-mir-200b-3p	0.962878102	-0.947480853	-0.966996578
MORF_BRCA1	2	FOXD1	hsa-mir-3116	0.822179853	-0.883078175	-0.927001098
MORF_BRCA1	2	LTBP4	hsa-mir-25-5p	0.929298041	-0.931610507	-0.954646758
MORF_BRCA1	2	NCKIPSD	hsa-mir-30b-3p	0.867514096	-0.807148696	-0.773087254
MORF_BRCA1	2	NCKIPSD	hsa-mir-148b-3p	0.867514096	-0.749055351	-0.702149809
MORF_BRCA1	2	POFUT2	hsa-mir-3116	0.728665501	-0.883078175	-0.870022483
MORF_BRCA1	2	PPP1R12B	hsa-mir-18a-3p	0.921703745	-0.936149744	-0.945103368
MORF_BRCA1	2	STARD5	hsa-mir-3116	0.910242745	-0.883078175	-0.923765638
MORF_BRCA1	2	TFDP2	hsa-mir-940	0.816633388	-0.849260002	-0.735020964
MORF_BRCA1	2	TFDP2	hsa-mir-30b-3p	0.816633388	-0.807148696	-0.81291123
MORF_BRCA1	2	TFDP2	hsa-mir-148b-3p	0.816633388	-0.749055351	-0.466880607
MORF_BRCA1	2	ZNF500	hsa-mir-3116	0.909919985	-0.883078175	-0.900547001
MORF_CAMK4	2	CTSB	hsa-mir-378a-5p	0.980577942	-0.829966704	-0.831707744
MORF_CAMK4	2	PPP1R12B	hsa-mir-18a-3p	0.945580778	-0.968356522	-0.945103368
MORF_CAMK4	2	PRKCA	hsa-mir-92a-1-5p	0.949424642	-0.961000667	-0.98629113
MORF_CAMK4	2	PRKCA	hsa-mir-30b-3p	0.949424642	-0.840823331	-0.785034753
MORF_CAMK4	2	TFDP2	hsa-mir-940	0.843076551	-0.886742827	-0.735020964
MORF_CAMK4	2	TFDP2	hsa-mir-30b-3p	0.843076551	-0.840823331	-0.81291123
MORF_CAMK4	2	TFDP2	hsa-mir-148b-3p	0.843076551	-0.763677232	-0.466880607
MORF_CAMK4	2	ULK2	hsa-mir-3116	0.948990922	-0.922087493	-0.89327273
MORF_CASP10	2	TFDP2	hsa-mir-940	0.828614634	-0.855915932	-0.735020964
MORF_CASP10	2	TFDP2	hsa-mir-30b-3p	0.828614634	-0.81656137	-0.81291123
MORF_CASP10	2	TFDP2	hsa-mir-148b-3p	0.828614634	-0.742021569	-0.466880607
MORF_CASP10	2	ZNF500	hsa-mir-3116	0.910716438	-0.897327567	-0.900547001
MORF_CASP2	2	H6PD	hsa-mir-30b-3p	0.959893428	-0.779114971	-0.833471588
MORF_CASP2	2	IKBKG	hsa-mir-940	0.814843254	-0.856301668	-0.8625516
MORF_CASP2	2	NDST1	hsa-mir-30b-3p	0.955258111	-0.779114971	-0.864677044
MORF_CDC2L5	2	BPHL	hsa-mir-25-5p	0.983976887	-0.925497616	-0.914196137
MORF_CDC2L5	2	DOK1	hsa-mir-3605-3p	0.888482416	-0.885804824	-0.837334783
MORF_CDC2L5	2	ZNF500	hsa-mir-3116	0.914476387	-0.876677646	-0.900547001
[truncated: 2,879 more rows]
