# Supplementary material for: Integrative Analyses of Multilevel Omics Reveal Preneoplastic Breast to Possess a Molecular Landscape That is Globally Shared with Invasive Basal-Like Breast Cancer (Running Title: Molecular Landscape of Basal-Like Breast Cancer Progression)
Source: Cancers (Basel). 2020 Mar 19;12(3):722. doi: 10.3390/cancers12030722 (PMC7140033; doi:10.3390/cancers12030722)
Supplement: Supplementary file 1 [file cancers-12-00722-s001.zip › suppl table and figures proof/Supplementary Table S3.xlsx]

## Sheet: Sheet1
DICER
	Sequence (5'->3')
DICER1 F	TCGCTTGCTGGTGCCATTTA					MTT Assay	Reduction in mRNA expression (fold)				CFA	Reduction in mRNA expression (fold)
DICER1 R	AGTGACTCTGACCTTCCCGT					Knock down (Fold)	N.C.SiRNA	Construct A	Construct B		Knock down (Fold)	N.C. SiRNA	Construct A	Construct B
						SRP19	1	17.786	11.307		SRPR	1	2.47	2.11
						SRPR	1	3.426	4.751		EIF5A	1	6.57	6.14
ThermoFisher Scientific						EIF5A	1	6.46	3.28		EIF4E	1	3.21	Not tested
	Assay ID#					SSR1	1	2.529	6.677		SRP19	1	2.19	Not tested
Let-7b-5p	002619					EIF4E	1	7.817	Not tested
hsa-miR-17-5p	002308					SRSF7	1	5.267	5.06
hsa-miR-20a-3p	002437
hsa-miR-21-5p	00397
hsa-miR-33b-5p	002085
hsa-miR-34a-5p	000426
hsa-miR-106a-5p	002169
hsa-miR-146b-5p	001097
hsa-miR-193a-3p	002250
hsa-miR-210-3p	000512
hsa-miR-224	002094
hsa-miR-326	000542
hsa-miR-342-3p	002260
RNU44	001094
SigmaAldrich	Assay ID#
SRP19-1	SASI_Hs01_00128401
SRP19-2	SASI_Hs01_00128402
SRP19-3	SASI_Hs01_00128403
SRPR-2	SASI_Hs01_00222112
SRPR-3	SASI_Hs01_00222113
SRPR-4	SASI_Hs01_00222114
EIF5A-1	SASI_Hs02_00332931
EIF5A-3	SASI_Hs02_00332933
EIF5A-2	SASI_Hs02_00332932
SSR-2	SASI_Hs01_00117602
SSR-1	SASI_Hs01_00117601
SSR-9	SASI_Hs01_00117599
EIF4E-8	SASI_Hs01_00216118
EIF4E0	SASI_Hs01_00216120
EIF4E-7	SASI_Hs02_00332927
SRSF7-2	SASI_Hs01_00094912
SRSF7-3	SASI_Hs01_00094913
SRSF7-4	SASI_Hs01_00094914
Negative control	SIC001 (MISSION® siRNA Universal Negative Control #1)
Predesigned SYBR Green Primers		SIgmaAldrich
SRP19	H_SRP19_1
SRPR	H_SRPR_1
EIF5A	H_EIF5A_1
SSR	H_SSR1_1
EIF4E	H_EIF4E_1
SRSF7	H_SRSF7_1
RPL19
RPL19 F	GGGCATAGGTAAGCGGAAGG
RPL19 R	TCAGGTACAGGCTGTGATACA
