# Supplementary material for: Integrative Analyses of Multilevel Omics Reveal Preneoplastic Breast to Possess a Molecular Landscape That is Globally Shared with Invasive Basal-Like Breast Cancer (Running Title: Molecular Landscape of Basal-Like Breast Cancer Progression)
Source: Cancers (Basel). 2020 Mar 19;12(3):722. doi: 10.3390/cancers12030722 (PMC7140033; doi:10.3390/cancers12030722)
Supplement: Supplementary file 1 [file cancers-12-00722-s001.zip › suppl table and figures proof/Supplementary Table S4.xlsx]

## Sheet: P-value_fold
			10A_vs_NeoT		10A_vs_AT1		10A_vs_DCIS		10A_vs_Ca1d		NeoT_vs_AT1		NeoT_vs_DCIS		NeoT_vs_Cal1		AT1_vs_DCIS		AT1_vs_Cal1		DCIS_vs_Cal1
Official Gene Symbol	RefSeqId	Category	p-value	Fold_Change	p-value	Fold_Change	p-value	Fold_Change	p-value	Fold_Change	p-value	Fold_Change	p-value	Fold_Change	p-value	Fold_Change	p-value	Fold_Change	p-value	Fold_Change	p-value	Fold_Change
TSPAN6	ENSG00000000003.10	protein_coding	0.0153228	1.22393	0.0492222	1.3776	0.0333434	1.28837	0.0130019	1.22792	0.246837	1.12555	0.464051	1.05264	0.948851	1.00326	0.491352	0.935225	0.256056	0.891348	0.487181	0.953083
DPM1	ENSG00000000419.8	protein_coding	0.000410443	2.00859	0.00162923	3.45628	0.00333696	1.63979	0.00470673	2.40444	0.00260275	1.72075	0.0108374	0.816391	0.0579775	1.19708	0.00101808	0.474438	0.00338732	0.695672	0.00961081	1.46631
SCYL3	ENSG00000000457.8	protein_coding	0.000923012	0.656843	0.00478933	0.76608	0.986502	0.999396	0.00852558	0.778876	0.0203181	1.16631	0.000412242	1.52151	0.0497969	1.18579	0.00054728	1.30456	0.760222	1.0167	0.0116747	0.779347
C1orf112	ENSG00000000460.11	protein_coding	0.000262206	2.91691	0.00348818	2.9642	0.00041888	2.80139	0.0124718	2.58462	0.852918	1.01621	0.407927	0.960397	0.316383	0.886083	0.532429	0.945074	0.313464	0.871945	0.483415	0.922621
FGR	ENSG00000000938.7	protein_coding	0.0322167	0.0370427	0.0254778	0.086375	0.0314243	0	0.0325502	0.025647	0.557407	2.33177	0.230342	0	0.675619	0.692364	0.339405	0	0.475001	0.296926	0.162732	#DIV/0!
CFH	ENSG00000000971.11	protein_coding	0.00313829	0.0207024	0.0032544	0.00664729	0.00392127	0.118017	0.00301556	0.089697	0.113118	0.321088	0.000166703	5.70063	0.0103769	4.33269	0.00165725	17.7541	0.0154103	13.4938	0.0971829	0.760037
FUCA2	ENSG00000001036.8	protein_coding	0.00767697	9.11972	0.00264464	10.132	8.32466e-06	6.2477	0.000211927	6.13363	0.332115	1.11099	0.05754	0.685076	0.0496054	0.672568	0.0139457	0.616633	0.00984913	0.605374	0.62317	0.981743
GCLC	ENSG00000001084.6	protein_coding	0.0821439	1.31068	0.0247287	1.16	0.0216566	0.780972	0.000721549	0.59079	0.275209	0.88504	0.0208076	0.595854	0.013008	0.450751	0.0121652	0.673251	0.00183655	0.509301	0.0323457	0.75648
NFYA	ENSG00000001167.10	protein_coding	0.0105676	1.67157	0.0128609	1.35527	0.00168229	1.7143	0.00724198	1.42313	0.0843137	0.810777	0.759297	1.02556	0.135097	0.851373	0.0177395	1.26491	0.337725	1.05007	0.0320231	0.830154
NIPAL3	ENSG00000001461.11	protein_coding	0.00102883	0.694179	0.402863	0.917328	0.00274857	0.571504	0.0116553	0.591737	0.0936074	1.32146	0.0572073	0.823281	0.18519	0.852427	0.0312841	0.623009	0.0322862	0.645065	0.771644	1.0354
LAS1L	ENSG00000001497.12	protein_coding	0.00822025	1.48164	0.0093918	1.45666	0.00649489	1.32545	0.493577	1.04386	0.767272	0.983141	0.0913619	0.894588	0.00459934	0.704531	0.135501	0.909929	0.00572342	0.716612	0.0144689	0.787548
ENPP4	ENSG00000001561.5	protein_coding	0.0141769	2.0053	0.0307283	0.0631827	6.30736e-05	13.0508	0.00845261	8.89881	0.00120624	0.0315078	0.000374914	6.50816	0.0131046	4.43764	0.000603805	206.557	0.00858273	140.842	0.0247036	0.681858
SEMA3F	ENSG00000001617.7	protein_coding	0.0722944	0.841535	0.815521	1.01737	0.00203288	0.472792	0.000565844	0.293142	0.0419486	1.20894	0.00134171	0.561821	0.000631397	0.348342	0.0010788	0.464722	0.000334814	0.288138	0.0294886	0.620022
CFTR	ENSG00000001626.8	protein_coding	0.0178649	4.96388	0.24987	2.39121	0.158434	6.32957	0.292671	3.45614	0.0842537	0.481722	0.635813	1.27513	0.486274	0.696258	0.241717	2.64701	0.623247	1.44535	0.396052	0.546031
ANKIB1	ENSG00000001629.5	protein_coding	0.0251294	1.74124	0.0371208	1.7583	0.48867	0.861118	0.758943	0.940483	0.940708	1.0098	0.00763733	0.494542	0.00667025	0.540121	0.033374	0.489745	0.0360669	0.534882	0.347125	1.09216
CYP51A1	ENSG00000001630.11	protein_coding	0.000342368	2.88074	0.00603251	2.74091	0.144537	1.19656	0.0185479	1.56832	0.562453	0.951459	0.000143429	0.415365	0.000202053	0.544415	0.0161672	0.436556	0.0275607	0.57219	0.000105808	1.31069
KRIT1	ENSG00000001631.10	protein_coding	0.0167216	3.56988	0.000613869	2.69132	0.000224814	1.59672	0.197641	1.34686	0.117787	0.753894	0.0274962	0.447276	0.00957253	0.377284	0.000604397	0.593288	0.0119971	0.500447	0.304377	0.843515
RAD52	ENSG00000002016.11	protein_coding	0.0844894	0.635203	0.0073183	0.45491	0.00239789	0.401488	0.000427613	0.482457	0.258481	0.716164	0.170039	0.632063	0.315585	0.759531	0.505809	0.882567	0.698058	1.06055	0.212419	1.20167
MYH16	ENSG00000002079.8	pseudogene	0.0593826	4.60176	0.847672	1.29911	0.633407	0.453289	0.0497214	20.3389	0.0932943	0.282306	0.0398139	0.0985034	0.0732472	4.4198	0.535335	0.348924	0.0495697	15.6561	0.050902	44.8696
BAD	ENSG00000002330.9	protein_coding	0.0177765	0.428731	0.0344235	0.676842	0.0226615	0.506179	0.0222488	0.516833	0.0320575	1.57871	0.00887897	1.18064	0.0162653	1.20549	0.0628772	0.747853	0.0670665	0.763594	0.628286	1.02105
LAP3	ENSG00000002549.7	protein_coding	0.0150024	1.32459	0.0361984	1.61787	0.0792042	1.16511	0.380445	1.09379	0.16561	1.22141	0.0948746	0.879598	0.0783377	0.825752	0.0764753	0.720149	0.0466966	0.676065	0.472116	0.938784
CD99	ENSG00000002586.12	protein_coding	0.004204	0.507296	0.000235851	0.457031	0.00158494	0.339402	0.00140098	0.432757	0.480514	0.900916	0.0909121	0.66904	0.304327	0.853065	0.0651682	0.742622	0.528144	0.946886	0.00210826	1.27506
HS3ST1	ENSG00000002587.5	protein_coding	0.105322	15.3422	0.10132	5.11075	0.00111555	7.32609	0.0240179	37.4473	0.175648	0.333117	0.256691	0.477513	0.0477117	2.4408	0.28133	1.43347	0.0251444	7.32717	0.0350016	5.11149
ABP1	ENSG00000002726.15	protein_coding	0.185953	#DIV/0!	0.00130657	#DIV/0!	0.0121377	#DIV/0!	0.0359916	#DIV/0!	0.000194302	10.3854	0.37158	0.423718	0.505775	0.591505	0.001224	0.0407995	0.000629392	0.0569555	0.281733	1.39599
WNT16	ENSG00000002745.8	protein_coding	0.263688	4.51947	0.553452	2.57159	0.0491637	13.4161	0.0823234	16.1043	0.567817	0.569002	0.0926664	2.9685	0.121949	3.56331	0.0552729	5.21703	0.0895	6.26238	0.668601	1.20037
HECW1	ENSG00000002746.9	protein_coding	0.357852	0.360892	0.407262	0.443579	0.204723	0.00955283	0.272874	0.204973	0.749779	1.22912	0.242671	0.02647	0.563073	0.567963	0.0442361	0.0215358	0.175564	0.46209	0.212461	21.4568
LASP1	ENSG00000002834.12	protein_coding	0.736524	1.01797	0.235029	1.10198	0.00316384	0.582232	0.970454	0.997731	0.281768	1.08252	0.000179027	0.571952	0.680064	0.980115	0.00601003	0.528351	0.217599	0.905399	0.00190093	1.71363
SNX11	ENSG00000002919.10	protein_coding	0.136425	0.81245	0.259989	0.852628	0.0418014	0.710898	0.0323987	0.614554	0.734499	1.04945	0.283345	0.875005	0.103518	0.75642	0.23252	0.833772	0.10643	0.720776	0.0813288	0.864475
M6PR	ENSG00000003056.3	protein_coding	0.0290822	1.62534	0.00268476	1.39931	0.269216	1.24988	0.00773343	1.30685	0.192406	0.860936	0.147667	0.768996	0.117434	0.804052	0.465787	0.893209	0.166688	0.933927	0.764055	1.04559
KLHL13	ENSG00000003096.9	protein_coding	0.235778	0.325753	0.139949	0.0413944	7.199e-05	12.2782	0.25386	0.354317	0.00183544	0.127073	0.000388316	37.6917	0.91368	1.08768	0.000390813	296.615	0.309641	8.55953	4.48093e-06	0.0288574
CYP26B1	ENSG00000003137.4	protein_coding	0.0493711	0.62728	0.0539559	0.773457	0.00827055	0.774961	0.0335213	1.59234	0.283243	1.23303	0.259466	1.23543	0.00406377	2.53848	0.984848	1.00194	0.00923229	2.05873	0.0158863	2.05474
ICA1	ENSG00000003147.13	protein_coding	0.431738	1.14367	0.0476939	0.524549	0.0255364	1.56428	0.0941367	1.31857	0.0267907	0.458655	0.0599211	1.36778	0.279473	1.15293	0.00799111	2.98215	0.00285431	2.51372	0.151854	0.842921
DBNDD1	ENSG00000003249.8	protein_coding	0.00282844	1.70124	0.011575	1.40863	0.000555625	2.87141	0.000766692	2.8047	0.0404377	0.828001	1.32687e-05	1.68783	0.00825372	1.64862	0.00158267	2.03844	0.00118094	1.99109	0.617183	0.976767
ALS2	ENSG00000003393.10	protein_coding	0.379442	1.18568	0.929236	0.979178	0.115337	0.69314	0.18346	1.26862	0.428133	0.825837	0.070736	0.584593	0.680182	1.06995	0.256296	0.707879	0.264859	1.2956	0.0325584	1.83025
CFLAR	ENSG00000003402.13	protein_coding	0.005821	0.506496	0.00336296	0.410377	0.00352406	0.25736	0.0055255	0.475947	0.114745	0.810227	0.00550636	0.508118	0.537979	0.939685	0.0260174	0.62713	0.226487	1.15978	0.00591622	1.84935
TFPI	ENSG00000003436.10	protein_coding	0.0208787	0.334146	0.0248467	0.372121	0.0310028	0.473838	0.0149502	0.236934	0.240041	1.11365	0.0202636	1.41806	0.0409525	0.709072	0.0498824	1.27335	0.0135544	0.636712	0.00354859	0.500031
C2orf56	ENSG00000003509.11	protein_coding	0.0531501	1.75743	0.00487627	1.77023	0.00295167	1.42598	0.00935544	1.92884	0.95474	1.00728	0.221584	0.811398	0.488384	1.09753	0.048759	0.805532	0.32053	1.0896	0.0446527	1.35264
RBM5	ENSG00000003756.12	protein_coding	0.00907039	0.569913	0.0100564	0.459939	0.00297861	0.460531	0.00171009	0.383728	0.0315192	0.807034	0.0597495	0.808073	0.0169785	0.67331	0.987473	1.00129	0.162986	0.834302	0.190451	0.83323
SLC7A2	ENSG00000003989.12	protein_coding	0.00561534	0.0691649	0.00578797	0.0823752	0.00571046	0.00607489	0.00582801	0.0232318	0.474271	1.191	0.0281786	0.0878319	0.0466859	0.33589	0.018766	0.0737466	0.0259901	0.282024	0.0406003	3.82424
ARF5	ENSG00000004059.5	protein_coding	0.0159943	0.70816	0.00882933	0.705509	0.00406485	0.61952	0.0114088	0.626315	0.956466	0.996257	0.0622606	0.87483	0.0127619	0.884426	0.169574	0.878117	0.191716	0.887749	0.83193	1.01097
SARM1	ENSG00000004139.9	protein_coding	0.00080122	0.490082	1.40881e-05	0.423725	0.0284831	0.704859	0.0384205	0.717771	0.0238192	0.864599	0.0630007	1.43825	0.0661619	1.46459	0.0345048	1.66348	0.0379754	1.69396	0.884979	1.01832
POLDIP2	ENSG00000004142.6	processed_transcript	0.00742891	1.44872	0.016791	1.41563	0.109192	0.91521	0.770797	0.97605	0.738341	0.977157	0.00428104	0.631735	0.00685914	0.673731	0.0100501	0.646503	0.0111316	0.68948	0.481273	1.06648
PLXND1	ENSG00000004399.8	protein_coding	0.0256253	0.444898	0.0199439	0.237601	0.299476	0.834013	0.422238	1.14209	0.0352281	0.534057	0.0243018	1.87462	0.0164471	2.56709	0.0175196	3.51015	0.0152135	4.80677	0.100565	1.36939
AK2	ENSG00000004455.12	protein_coding	2.28479e-06	3.07426	0.00189019	2.37768	0.00287822	2.22276	0.00590418	2.247	0.00688124	0.773418	0.00484766	0.723023	0.0121459	0.730909	0.264347	0.934841	0.403146	0.945038	0.872065	1.01091
CD38	ENSG00000004468.7	protein_coding	0.0491616	2.7491	0.185582	2.50896	0.302941	13.6561	0.181557	1.83314	0.807304	0.91265	0.357851	4.9675	0.182402	0.666816	0.349555	5.44295	0.47876	0.730637	0.327798	0.134236
FKBP4	ENSG00000004478.5	protein_coding	0.000142692	2.85771	0.00140455	2.54243	9.9074e-05	2.07208	1.47702e-05	2.26764	0.0496608	0.889674	0.000807375	0.725084	0.0028835	0.793519	0.0183611	0.814999	0.0741286	0.89192	0.0291548	1.09438
KDM1A	ENSG00000004487.10	protein_coding	0.000239394	1.853	0.00633904	1.66348	0.0955092	0.892293	0.0832778	0.867002	0.135272	0.897725	0.00136772	0.48154	0.000129536	0.467891	0.00954967	0.5364	0.00330399	0.521196	0.621914	0.971656
RBM6	ENSG00000004534.9	protein_coding	0.0260831	1.55008	0.585112	1.09774	0.718563	0.963407	0.241787	0.862658	0.0716413	0.708182	0.0337628	0.621521	0.0262635	0.556525	0.435224	0.877629	0.228043	0.78585	0.0814264	0.895424
CAMKK1	ENSG00000004660.10	protein_coding	0.319146	1.14853	0.0570583	1.47125	0.613437	1.07387	0.337235	0.878	0.13511	1.28099	0.593215	0.934994	0.0730393	0.764456	0.0868118	0.729902	0.0423093	0.596771	0.161963	0.817605
RECQL	ENSG00000004700.11	protein_coding	0.063997	1.99963	0.0264254	2.2636	0.660956	1.14385	0.985834	0.993863	0.374041	1.13201	0.00105137	0.572031	0.015423	0.497025	0.0309802	0.505322	0.01421	0.439063	0.457458	0.868877
CCDC132	ENSG00000004766.11	protein_coding	0.000104336	2.5999	0.00673981	2.45261	0.277164	1.19832	0.0110769	1.4518	0.500146	0.943348	0.0027355	0.460909	0.000224415	0.558405	0.00593749	0.488588	0.019944	0.59194	0.184431	1.21153
ARHGAP33	ENSG00000004777.10	protein_coding	0.0333397	0.321451	0.0535933	0.397728	0.822539	0.955264	0.0678962	0.435685	0.398809	1.23729	0.00863752	2.97173	0.234035	1.35537	0.0192799	2.4018	0.431818	1.09543	0.0333298	0.456089
NDUFAB1	ENSG00000004779.5	protein_coding	0.00783004	2.5219	0.00210706	3.1964	0.0151852	2.81733	0.0781967	2.54033	0.0214426	1.26746	0.344803	1.11714	0.972344	1.00731	0.236225	0.881406	0.286742	0.794747	0.62719	0.901681
PDK4	ENSG00000004799.7	protein_coding	0.00241464	5.07712	0.000150695	4.39516	0.00243832	2.63821	0.208442	0.679155	0.192057	0.865679	0.0140409	0.519627	0.00670083	0.133768	0.000772921	0.600253	0.00138258	0.154523	0.0037006	0.25743
ZMYND10	ENSG00000004838.9	protein_coding	0.0405845	0.0326354	0.0408883	0.0351982	0.0362385	0.10514	0.0393839	0.0265408	0.934126	1.07853	0.431471	3.22166	0.866321	0.813253	0.445326	2.98709	0.808778	0.754041	0.402054	0.252433
SLC25A13	ENSG00000004864.8	protein_coding	0.000628891	4.83441	0.00154776	4.99324	4.53074e-05	3.29174	3.47509e-05	3.49603	0.622161	1.03285	0.00566528	0.680898	0.00821634	0.723155	0.0103936	0.659239	0.0140317	0.700152	0.177659	1.06206
ST7	ENSG00000004866.13	protein_coding	0.0723136	2.18497	0.0434245	1.72823	0.195409	0.875177	0.0336686	0.838414	0.319157	0.790962	0.0571914	0.400545	0.0582349	0.383719	0.0247447	0.506402	0.0319816	0.48513	0.642675	0.957994
CDC27	ENSG00000004897.6	protein_coding	0.03806	2.3155	0.0158875	1.40637	0.00224583	2.41421	0.176978	1.18533	0.0820506	0.607371	0.778897	1.04263	0.0506424	0.511909	0.00757876	1.71663	0.109288	0.842828	0.00299278	0.490979
HCCS	ENSG00000004961.10	protein_coding	0.00157343	1.53936	0.00170164	1.57949	0.0078596	1.19226	0.0017104	1.41657	0.589591	1.02607	0.0113887	0.774516	0.119381	0.920236	0.0106501	0.754838	0.0664388	0.896856	0.0196038	1.18814
DVL2	ENSG00000004975.7	protein_coding	0.00266204	0.383326	0.000607547	0.436814	0.00684107	0.517447	0.00123099	0.356354	0.310586	1.13954	0.00346934	1.34989	0.686039	0.929638	0.179499	1.18459	0.319739	0.815803	0.105602	0.688678
PRSS22	ENSG00000005001.4	protein_coding	0.0196609	26.6139	0.114784	25.0982	0.00287906	198.692	0.0284183	103.412	0.888648	0.943048	0.00159072	7.46571	0.0434704	3.88564	0.000313699	7.91658	0.0297492	4.1203	0.0155971	0.520464
UPF1	ENSG00000005007.7	protein_coding	0.231519	1.08363	0.223026	1.1338	0.0213036	0.808158	0.387802	0.938923	0.613899	1.04631	0.0154873	0.74579	0.0987812	0.866463	0.046248	0.712784	0.114746	0.828117	0.106391	1.16181
SKAP2	ENSG00000005020.8	protein_coding	0.00295363	1.77447	0.0276924	1.62129	0.227359	1.15617	0.0194638	1.58375	0.387582	0.913678	0.00569666	0.651561	0.242761	0.892522	0.0583825	0.713118	0.847324	0.976844	0.0470055	1.36982
SLC25A5	ENSG00000005022.5	protein_coding	0.00369504	2.01805	0.0398293	2.04458	0.0140067	1.50727	0.0255696	1.47192	0.918053	1.01314	0.0101631	0.746894	0.010433	0.729378	0.122204	0.737204	0.105976	0.719916	0.774255	0.976548
CCDC109B	ENSG00000005059.11	protein_coding	0.00359452	1.46512	0.00023783	1.63335	0.134767	0.893308	0.130839	1.20889	0.0275953	1.11482	0.00074301	0.609716	0.077432	0.82511	0.000588269	0.546918	0.0296377	0.740127	0.045641	1.35327
POLR2J	ENSG00000005075.11	protein_coding	0.114739	1.17813	0.156602	1.36739	0.00705611	1.50408	0.0129072	1.32571	0.391293	1.16064	0.0317943	1.27666	0.151074	1.12526	0.523797	1.09996	0.834311	0.969516	0.126029	0.881409
DHX33	ENSG00000005100.8	protein_coding	0.00864815	2.03408	0.0283906	1.8907	0.00407944	1.34176	0.0784243	1.45049	0.511541	0.929512	0.0162245	0.65964	0.0331451	0.713095	0.0684057	0.709663	0.109334	0.767172	0.521892	1.08104
THSD7A	ENSG00000005108.9	protein_coding	0.41278	0.00145551	0.416054	0.00991413	0.0351042	10.168	0.603544	2.30281	0.343291	6.81143	0.0424213	6985.85	0.372659	1582.13	0.0424864	1025.61	0.37406	232.276	0.0568261	0.226476
LIG3	ENSG00000005156.6	protein_coding	0.000250539	2.22895	0.000756944	2.0886	0.00286173	1.88239	0.0522878	1.34878	0.180328	0.937031	0.0526665	0.844519	0.00290253	0.605117	0.162739	0.90127	0.0104051	0.645781	0.0192642	0.716523
RPAP3	ENSG00000005175.5	protein_coding	0.00138252	5.39834	0.000276776	5.07599	0.00561174	3.2656	0.0169059	2.58795	0.439573	0.940288	0.00914591	0.604926	0.00347218	0.479397	0.0192184	0.643341	0.0098372	0.50984	0.182414	0.792488
ACSM3	ENSG00000005187.7	protein_coding	0.374256	1.62441	0.127587	0.547305	0.135143	1.78046	0.837304	1.0943	0.181232	0.336925	0.82143	1.09606	0.484447	0.673658	0.0412636	3.25313	0.31101	1.99943	0.257962	0.614617
AC004381.6	ENSG00000005189.14	protein_coding	0.00820344	0.505409	0.00813107	0.532212	0.0968861	0.544202	0.0226421	0.608423	0.748793	1.05303	0.835323	1.07676	0.341065	1.20382	0.951223	1.02253	0.528275	1.1432	0.750244	1.11801
CIAPIN1	ENSG00000005194.10	protein_coding	0.706817	0.950399	0.122371	0.792024	0.00359067	0.541038	0.00226161	0.504258	0.320221	0.83336	0.0571333	0.569275	0.0464336	0.530575	0.0909008	0.683108	0.0671928	0.63667	0.391477	0.932019
SPPL2B	ENSG00000005206.9	protein_coding	0.000636182	0.236314	0.00133819	0.430329	0.0114437	0.528961	0.00176677	0.296897	0.0353116	1.82101	0.0107557	2.23839	0.209101	1.25637	0.176314	1.2292	0.0921061	0.68993	0.00723776	0.561282
FAM214B	ENSG00000005238.13	protein_coding	0.000967922	0.653838	0.0113097	0.598313	0.000428666	0.200831	0.0535563	1.25361	0.332268	0.915079	9.42694e-05	0.307157	0.00782475	1.91731	0.00495238	0.335661	0.00150505	2.09524	0.00162069	6.24213
COPZ2	ENSG00000005243.5	protein_coding	0.00566598	0.0489712	0.453982	0.527821	0.00488287	0.361041	0.00719905	0.0505245	0.447843	10.7782	0.0176646	7.37252	0.934744	1.03172	0.775743	0.684022	0.449068	0.0957228	0.0251233	0.139941
PRKAR2B	ENSG00000005249.7	protein_coding	0.0315906	158.647	0.0372293	48.2186	0.00582402	943.951	0.00560155	311.905	0.0500151	0.303936	0.00363472	5.95	0.015757	1.96603	0.00577239	19.5765	0.00324693	6.46856	0.00780298	0.330425
MSL3	ENSG00000005302.12	protein_coding	0.130042	1.0526	0.933639	1.00212	0.000359883	0.853848	0.00525326	1.33826	0.177976	0.95204	0.00865069	0.811176	0.00106367	1.27138	0.0188673	0.852041	0.000590499	1.33542	0.00198877	1.56732
CREBBP	ENSG00000005339.8	protein_coding	0.000720997	0.556807	0.000101097	0.587863	0.00104312	0.608308	0.00494111	0.534112	0.375285	1.05578	0.223245	1.09249	0.670426	0.959241	0.547081	1.03478	0.328797	0.908564	0.217383	0.878028
PON1	ENSG00000005421.4	protein_coding	0.914791	0.876636	0.798325	0.708388	0.270563	2.50682	0.70612	0.564509	0.597518	0.808076	0.0206717	2.85959	0.363147	0.64395	6.50247e-05	3.53876	0.2718	0.796892	7.98115e-05	0.22519
GCFC2	ENSG00000005436.9	protein_coding	0.012188	3.61528	0.0022022	2.63773	0.0326707	3.66667	0.0260096	3.1859	0.0899685	0.729605	0.939475	1.01421	0.464886	0.88123	0.181112	1.39009	0.304522	1.20782	0.509132	0.868879
WDR54	ENSG00000005448.12	protein_coding	0.0306152	0.357811	0.0798191	0.535839	0.805057	0.955373	0.228169	1.25622	0.0923853	1.49755	0.00673989	2.67005	0.00407532	3.51084	0.0346784	1.78295	0.0180263	2.34439	0.0959765	1.3149
CROT	ENSG00000005469.7	protein_coding	0.0902254	0.782768	0.0169863	1.78593	0.0236929	0.743295	0.197376	0.79791	0.00479622	2.28155	0.703677	0.949572	0.916262	1.01934	0.00667034	0.416195	0.00442694	0.446776	0.686119	1.07348
MLL5	ENSG00000005483.14	protein_coding	0.000961001	1.75428	0.000649577	1.85447	0.00903823	1.40509	0.270563	1.10104	0.312015	1.05711	0.0135855	0.800952	0.00127086	0.627631	0.00633249	0.757682	0.000955207	0.593724	0.01613	0.783606
RHBDD2	ENSG00000005486.11	protein_coding	0.0302347	0.534839	0.0192212	0.448257	0.0318717	0.517477	0.0191484	0.518855	0.04431	0.838116	0.425041	0.967538	0.733215	0.970115	0.0950919	1.15442	0.207673	1.15749	0.974817	1.00266
IBTK	ENSG00000005700.10	protein_coding	0.0272042	3.99411	0.000670659	2.34012	0.0172073	1.57786	0.397416	1.18671	0.0871962	0.585892	0.0442722	0.395046	0.0245644	0.297114	0.00153677	0.674265	0.0163673	0.507114	0.147041	0.7521
ZNF195	ENSG00000005801.11	protein_coding	0.000826209	2.8212	0.000732986	2.43605	0.002618	2.27746	0.00393483	2.27447	0.103568	0.863479	0.0568853	0.807268	0.0569314	0.806206	0.410609	0.934902	0.211759	0.933672	0.985465	0.998684
MYCBP2	ENSG00000005810.12	protein_coding	0.00558171	2.25042	0.00287512	2.08423	0.0152684	1.74761	0.0224412	1.53959	0.116825	0.926152	0.0626069	0.77657	0.00877354	0.684133	0.12048	0.838491	0.00912415	0.738683	0.285043	0.880967
FBXL3	ENSG00000005812.6	protein_coding	0.0250835	1.44869	0.0297726	1.42008	0.0703514	0.700167	0.119724	0.774666	0.65305	0.980254	0.000213785	0.483311	0.000381636	0.534736	0.000232196	0.493046	0.000444409	0.545508	0.250742	1.1064
ITGAL	ENSG00000005844.12	protein_coding	0.0963212	#DIV/0!	0.304194	#DIV/0!	0.00641485	#DIV/0!	0.106645	#DIV/0!	0.899067	0.898403	0.0250124	2.53198	0.289587	2.03899	0.120031	2.81831	0.308789	2.26957	0.571911	0.805294
PDK2	ENSG00000005882.6	protein_coding	0.000117842	0.0691829	9.71628e-05	0.357127	0.000110661	0.319055	0.0010185	0.102726	0.00233193	5.16207	0.000956711	4.61176	0.149629	1.48485	0.332493	0.893393	0.0106966	0.287646	0.00812636	0.32197
ITGA3	ENSG00000005884.13	protein_coding	0.21435	0.85452	1.59355e-05	0.550255	0.00315914	0.850604	0.446102	0.895374	0.0614485	0.643935	0.966492	0.995418	0.782926	1.04781	0.00023901	1.54584	0.0878977	1.6272	0.727453	1.05263
ZFX	ENSG00000005889.11	protein_coding	0.0175537	1.5044	0.00581395	1.60968	0.419828	1.0761	0.879747	1.01197	0.466323	1.06998	0.0326182	0.7153	0.0361623	0.672674	0.0109564	0.668515	0.017918	0.628677	0.299649	0.940408
LAMP2	ENSG00000005893.11	protein_coding	0.366398	0.935699	0.437985	1.0558	0.0428646	0.772908	0.00621051	1.50354	0.0468613	1.12835	0.00828222	0.826021	0.0150795	1.60687	0.00212234	0.732061	0.0147506	1.42408	0.00645811	1.94531
GGNBP2	ENSG00000005955.7	protein_coding	0.000132517	1.75607	0.00121736	1.69773	0.0154144	1.2133	0.0772789	1.21955	0.0935482	0.96678	0.00113564	0.690921	0.0126792	0.694477	0.00487697	0.714661	0.021177	0.71834	0.944635	1.00515
ITGA2B	ENSG00000005961.12	protein_coding	0.0218994	0.0711888	0.0295906	0	0.570426	1.48365	0.0527343	0.332558	0.42265	0	0.184236	20.8411	0.0466978	4.67149	0.172231	#DIV/0!	0.0249177	#DIV/0!	0.246461	0.224148
GDE1	ENSG00000006007.7	protein_coding	0.018301	1.27314	0.141495	1.24375	0.745448	0.989569	0.00773595	1.30962	0.820186	0.976915	0.0283672	0.777264	0.624704	1.02865	0.13799	0.795631	0.612339	1.05296	0.0160734	1.32343
C19orf60	ENSG00000006015.12	protein_coding	0.00311077	0.328422	0.00693558	0.492243	0.357382	1.16402	0.117304	0.605687	0.159968	1.49881	0.0105575	3.54426	0.220113	1.84423	0.02326	2.36472	0.561323	1.23046	0.0570987	0.520342
CRLF1	ENSG00000006016.5	protein_coding	0.031744	0.0769625	0.032463	0.0977408	0.0463347	0.262763	0.0431363	0.173794	0.681304	1.26998	0.0304339	3.41416	0.0901806	2.25816	0.0447725	2.68836	0.161917	1.77811	0.179061	0.66141
OSBPL7	ENSG00000006025.7	protein_coding	0.285173	0.76627	0.237533	1.26836	0.151393	0.64764	0.0971916	0.559205	0.000481177	1.65524	0.18013	0.845185	0.0795843	0.729775	0.00238542	0.510611	0.00328283	0.440887	0.394008	0.86345
TMEM98	ENSG00000006042.6	protein_coding	0.0223001	0.264719	0.0266412	0.341605	0.0314086	0.435647	0.0216274	0.210643	0.105416	1.29044	0.035341	1.6457	0.134408	0.795724	0.146446	1.27529	0.0293124	0.616627	0.0265259	0.483518
YBX2	ENSG00000006047.8	protein_coding	0.479879	0.309434	0.0207809	7.8646	0.715097	1.33932	0.670055	1.43123	0.0309367	25.4161	0.0121867	4.32831	0.124017	4.62531	0.0408118	0.170298	0.0334015	0.181983	0.865971	1.06862
MAP3K14	ENSG00000006062.8	protein_coding	0.0289499	0.625975	0.0427228	0.631442	0.444379	0.919578	0.0271235	0.636711	0.878152	1.00873	0.0106041	1.46903	0.84264	1.01715	0.0262931	1.45632	0.90679	1.00834	0.0116937	0.692395
SYNRG	ENSG00000006114.10	protein_coding	0.00205036	0.695024	0.0156518	0.822669	0.00548305	0.613928	0.00559082	0.606365	0.00589636	1.18366	0.0423902	0.883319	0.217666	0.872437	0.00243673	0.746264	0.0451432	0.73707	0.895678	0.987681
TMEM132A	ENSG00000006118.10	protein_coding	0.0151744	0.111272	0.0189011	0.207667	0.075637	0.658827	0.135612	0.738005	0.00454593	1.8663	0.00917343	5.92085	0.00236109	6.63242	0.013347	3.17251	0.00316117	3.55379	0.333757	1.12018
AP2B1	ENSG00000006125.11	protein_coding	0.0259562	1.09267	0.522198	1.03229	0.000261608	0.664129	0.651174	0.960944	0.266523	0.944739	0.000275689	0.607805	0.211186	0.879446	0.0042727	0.643357	0.452383	0.930888	0.0477001	1.44692
ZNF263	ENSG00000006194.6	protein_coding	0.271435	0.921054	0.40922	0.924184	0.0328714	0.735028	0.0181011	0.733709	0.965042	1.0034	0.00025397	0.79803	0.0311524	0.796598	0.0906474	0.795327	0.0735007	0.7939	0.975893	0.998206
SPATA20	ENSG00000006282.14	protein_coding	0.000623349	0.115825	0.00178924	0.105526	0.000517542	0.365312	0.00177706	0.284144	0.602841	0.911077	0.00263075	3.15399	0.00169387	2.45321	0.00776354	3.46182	0.00105349	2.69264	0.0730185	0.777811
TNFRSF12A	ENSG00000006327.9	protein_coding	0.049485	0.798024	0.00114255	0.494914	0.0387213	0.81256	0.158323	0.903804	0.0140512	0.620175	0.82226	1.01822	0.192092	1.13255	0.00645813	1.64182	0.00550946	1.82618	0.0169493	1.11229
DLX6	ENSG00000006377.9	protein_coding	0.42265	#DIV/0!	0.317904	#DIV/0!	0.00435505	#DIV/0!	0.00586512	#DIV/0!	0.380087	6.55545	0.0038664	109.111	0.0040506	51.1593	0.000585791	16.6443	0.00259835	7.80409	0.00532656	0.468873
MAP3K9	ENSG00000006432.11	protein_coding	9.90135e-05	2.3684	4.27344e-05	3.03126	0.000197121	2.10637	0.00489949	3.74805	0.000516873	1.27988	0.0143373	0.889366	0.0171268	1.58253	0.000142268	0.694882	0.064538	1.23646	0.0117962	1.77939
RALA	ENSG00000006451.3	protein_coding	0.000423677	3.31921	0.000728854	2.9568	0.000666038	2.05946	0.0898257	2.12239	0.109918	0.890814	0.00056532	0.620468	0.085001	0.639426	0.0110142	0.696518	0.144915	0.7178	0.883031	1.03055
BAIAP2L1	ENSG00000006453.9	protein_coding	0.0021537	2.63763	0.00327795	2.22138	0.000742703	2.35481	0.00635128	2.8004	0.0303026	0.842188	0.0728139	0.892776	0.424202	1.06171	0.279921	1.06007	0.0425893	1.26066	0.0851303	1.18923
JHDM1D	ENSG00000006459.6	protein_coding	0.421166	1.21797	0.602286	0.856261	0.0498601	0.519937	0.0395445	0.411701	0.282781	0.703024	0.0526263	0.426889	0.0522684	0.338023	0.253705	0.607217	0.168616	0.480812	0.418653	0.791829
ETV1	ENSG00000006468.9	protein_coding	0.876242	0.969053	0.0312641	0.135256	0.00488023	2.33988	0.581497	0.87869	0.0127419	0.139575	0.00570898	2.4146	0.602328	0.906751	0.00621757	17.2996	0.0276068	6.4965	0.00349261	0.375528
AGK	ENSG00000006530.11	protein_coding	0.0832107	1.65497	0.00472261	1.58591	0.300683	0.877215	0.817277	1.02729	0.787192	0.958276	0.0603786	0.530051	0.0901951	0.620729	0.00160311	0.553129	0.00603624	0.647756	0.225967	1.17108
ALDH3B1	ENSG00000006534.11	processed_transcript	0.00238927	0.110745	0.00254698	0.115355	0.00218657	0.0674148	0.00217726	0.0402482	0.360385	1.04163	0.00126808	0.608738	0.0020723	0.363431	0.002219	0.58441	1.24911e-05	0.348907	0.0138215	0.597024
TTC22	ENSG00000006555.6	protein_coding	0.0117729	2.26945	0.00322962	4.11528	0.0133815	2.19423	0.00535046	3.53679	0.0243103	1.81334	0.663531	0.966857	0.051025	1.55844	0.0215247	0.533191	0.293668	0.859428	0.0441582	1.61186
PHTF2	ENSG00000006576.12	protein_coding	0.000935403	3.64247	0.0101271	2.9523	0.00786776	3.05158	0.0172444	2.47278	0.0335273	0.810522	0.0403522	0.837779	0.0373587	0.678876	0.16293	1.03363	0.236143	0.837578	0.178661	0.810328
FARP2	ENSG00000006607.8	protein_coding	0.176148	1.48312	0.108989	1.13197	0.0103485	0.634646	0.035035	1.20997	0.278412	0.763238	0.0633148	0.427914	0.371535	0.815831	0.00418243	0.560656	0.165164	1.06891	0.00465378	1.90653
GGCT	ENSG00000006625.12	protein_coding	0.00154356	5.88685	0.000626229	7.30577	0.00247973	6.1368	0.0474826	4.55384	0.0101118	1.24103	0.53283	1.04246	0.235893	0.773561	0.0334762	0.839994	0.0684284	0.623321	0.180031	0.742054
DBF4	ENSG00000006634.3	protein_coding	0.00336708	6.39268	1.79501e-05	5.66785	7.8885e-05	3.9157	0.0124677	2.96526	0.195937	0.886615	0.0218531	0.612528	0.00288334	0.463852	0.00182288	0.690861	0.00397255	0.523172	0.0722089	0.757274
IFRD1	ENSG00000006652.9	protein_coding	0.362135	1.33947	0.0771137	0.494178	0.0744651	0.511393	0.109875	0.588692	0.0942701	0.368934	0.0951995	0.381787	0.115139	0.439495	0.702255	1.03484	0.00706616	1.19126	0.172566	1.15115
COX10	ENSG00000006695.6	protein_coding	2.60179e-07	2.95703	0.00545384	3.01923	0.0001081	2.07564	0.0219325	1.69199	0.731613	1.02103	0.000160678	0.701933	0.00614493	0.572191	0.0221148	0.687473	0.00340609	0.560404	0.0621616	0.815165
GTF2IRD1	ENSG00000006704.6	protein_coding	0.045056	0.706079	0.0124716	0.417639	0.0188112	0.465366	0.00815975	0.421833	0.0180084	0.591491	0.0364621	0.659085	0.0146083	0.597431	0.184824	1.11428	0.93253	1.01004	0.384825	0.906455
PAF1	ENSG00000006712.9	protein_coding	0.0292502	1.38371	0.0156385	1.449	0.00108167	1.58266	0.0320349	1.41539	0.596577	1.04719	0.124952	1.14378	0.810543	1.0229	0.232023	1.09224	0.793483	0.976803	0.204163	0.894313
VPS41	ENSG00000006715.11	protein_coding	0.27704	1.22054	0.293263	0.933334	0.00735305	0.698296	0.00726257	0.675608	0.192379	0.764688	0.0662473	0.572119	0.0578217	0.553531	0.00858045	0.748174	0.0133448	0.723865	0.720152	0.96751
ARHGAP44	ENSG00000006740.11	protein_coding	0.0185669	0.044726	0.0179192	0.0557351	0.0198435	0.0245276	0.0189266	0.0575417	0.775792	1.24615	0.462733	0.548396	0.712119	1.28654	0.383442	0.440074	0.963041	1.03241	0.292206	2.346
ELAC2	ENSG00000006744.11	protein_coding	0.0315949	1.59822	0.00117742	1.46847	0.604023	0.946454	0.705352	1.03778	0.414533	0.918818	0.0171986	0.592193	0.0269257	0.649334	0.0137651	0.644516	0.0205446	0.706707	0.472723	1.09649
ARSD	ENSG00000006756.11	protein_coding	0.0009254	0.0587139	0.000500958	0.251007	7.62015e-05	0.222974	0.000821854	0.200596	0.00174551	4.27509	0.0288895	3.79764	0.129176	3.4165	0.472475	0.888317	0.473302	0.799164	0.752318	0.899638
PNPLA4	ENSG00000006757.7	protein_coding	0.0653889	0.824668	0.0280496	0.753558	0.0100632	0.584204	0.00241981	0.479971	0.307478	0.913771	0.0108214	0.708412	0.00277905	0.582017	0.0539117	0.775262	0.0117636	0.63694	0.0848275	0.821581
ADIPOR2	ENSG00000006831.9	protein_coding	0.000292667	2.13345	0.0379512	1.83524	0.0177627	1.60048	0.00118428	1.47362	0.225073	0.860219	0.0152055	0.750184	0.000890257	0.690722	0.322135	0.872084	0.169119	0.80296	0.32159	0.920736
CDKL3	ENSG00000006837.6	protein_coding	0.0442712	0.216957	0.0417402	0.300846	0.226952	0.639402	0.0358231	0.253102	0.587547	1.38666	0.126224	2.94713	0.828967	1.1666	0.196001	2.12535	0.815789	0.8413	0.162614	0.395842
PRSS21	ENSG00000007038.6	protein_coding	0.000156653	0.016632	6.0508e-05	0.0116514	0.000915416	5.24418	0.0099988	2.80103	0.749975	0.70054	0.000757851	315.307	0.00454301	168.412	0.000733855	450.091	0.0044722	240.403	0.000711051	0.534122
MARK4	ENSG00000007047.9	protein_coding	0.0395929	0.858581	0.00438304	0.738496	0.290632	0.940884	0.297963	1.06786	0.0630891	0.860135	0.208127	1.09586	0.0297319	1.24375	0.0203352	1.27405	0.00779749	1.44599	0.120928	1.13496
PROM1	ENSG00000007062.7	protein_coding	0.213119	0.00585659	0.215185	0.0127429	0.0286805	45.0579	0.255675	4.63536	0.599077	2.17582	0.0279895	7693.55	0.184997	791.477	0.0279976	3535.93	0.185403	363.761	0.0262766	0.102875
CCDC124	ENSG00000007080.5	protein_coding	0.276052	1.11631	0.463385	1.09642	0.478914	0.939849	0.13945	0.860561	0.879989	0.98218	0.119322	0.841924	0.0473636	0.770897	0.25879	0.857199	0.12832	0.784884	0.312427	0.915638
PAFAH1B1	ENSG00000007168.6	protein_coding	0.0228394	1.62379	0.0156826	1.40362	0.138612	1.20029	0.046678	1.3007	0.2302	0.864405	0.0632435	0.739186	0.12783	0.801024	0.106724	0.855138	0.203359	0.926676	0.322237	1.08366
GAS7	ENSG00000007237.11	protein_coding	0.206307	124.266	0.272854	67.068	0.0011335	2887.85	0.124538	883.307	0.520057	0.539713	5.17082e-05	23.2392	0.153999	7.10819	0.000197278	43.0585	0.139108	13.1703	0.0216373	0.305871
TRAPPC6A	ENSG00000007255.5	protein_coding	0.0906948	0.323545	0.208541	0.584262	0.636127	1.12879	0.201773	0.577535	0.194319	1.80582	0.00159385	3.48881	0.017869	1.78502	0.0398469	1.93199	0.96662	0.988487	0.0073807	0.511643
ST7L	ENSG00000007341.13	protein_coding	0.448068	1.04082	0.699831	0.952743	0.0542837	0.849379	0.153482	0.793755	0.491844	0.915379	0.0285955	0.816069	0.109215	0.762626	0.432635	0.891509	0.322893	0.833126	0.635328	0.934512
PAX6	ENSG00000007372.14	protein_coding	0.026203	3.3177	0.000231206	3.5543	0.138045	1.58521	0.11174	0.633915	0.651796	1.07132	0.0394218	0.477803	0.0216718	0.191071	0.00910646	0.445997	3.73001e-05	0.178351	0.0508415	0.399894
RPUSD1	ENSG00000007376.3	protein_coding	0.00192532	1.70042	0.150114	1.33192	0.553415	0.952685	0.0126105	1.27093	0.119444	0.783289	0.00129626	0.560263	0.0155562	0.74742	0.115378	0.71527	0.727087	0.954207	0.0173685	1.33405
RHBDF1	ENSG00000007384.10	protein_coding	6.12215e-05	0.321678	0.00143636	0.33534	0.000852607	0.383568	0.00758855	0.441168	0.655224	1.04247	0.130225	1.1924	0.21967	1.37146	0.019552	1.14382	0.265287	1.31558	0.493175	1.15017
CACNA2D2	ENSG00000007402.7	protein_coding	0.00663803	0.183228	0.0129173	0.0729789	0.117224	0.597656	0.00748924	0.189842	0.258171	0.398295	0.105711	3.26181	0.94855	1.0361	0.0790743	8.18943	0.206271	2.60133	0.110473	0.317645
BAIAP3	ENSG00000007516.9	protein_coding	0.149962	0.164218	0.160529	0.206422	0.435502	0.630853	0.117931	0.00411485	0.792119	1.257	0.051924	3.84157	0.220768	0.0250573	0.076859	3.05614	0.228737	0.0199342	0.0423887	0.00652267
PIGQ	ENSG00000007541.10	protein_coding	0.00105016	0.383428	0.00146975	0.521306	0.00600656	0.720146	0.00107211	0.539315	0.078504	1.35959	0.00280989	1.87818	0.0361346	1.40656	0.0281048	1.38143	0.776154	1.03455	0.0235835	0.748897
CRAMP1L	ENSG00000007545.10	protein_coding	0.0711676	0.752093	0.0133881	0.60809	0.0102005	0.562875	0.0218374	0.599144	0.189496	0.808531	0.105201	0.748412	0.163038	0.796636	0.537298	0.925644	0.883027	0.985288	0.510115	1.06443
TEAD3	ENSG00000007866.14	protein_coding	0.891402	0.98135	0.80512	0.971147	0.0360582	0.535073	0.436325	0.871212	0.911807	0.989602	0.0202957	0.545241	0.464969	0.887769	0.00036505	0.55097	0.461302	0.897097	0.0842205	1.62821
DNAJC11	ENSG00000007923.11	protein_coding	0.00481452	2.22153	0.00478504	2.11398	0.0108057	1.345	0.0516964	1.45627	0.471669	0.95159	0.00442092	0.605439	0.00737161	0.655524	0.00470583	0.63624	0.0117893	0.688873	0.440247	1.08272
FMO3	ENSG00000007933.8	protein_coding	0.00177792	0.000448447	0.00177771	7.91019e-05	0.00177749	0	0.00177813	0.000330411	0.411739	0.176391	0.337027	0	0.799928	0.73679	0.42265	0	0.410736	4.17703	0.304541	#DIV/0!
MYLIP	ENSG00000007944.10	protein_coding	0.00995005	0.635786	0.0949967	1.1061	0.0132166	0.778338	0.0154725	0.687199	0.00160763	1.73974	0.0220194	1.22421	0.473722	1.08087	0.000656574	0.703677	0.0101766	0.621281	0.257397	0.882906
NOX1	ENSG00000007952.13	protein_coding	0.104615	4.86135	0.691584	1.51019	0.00245216	10.1353	0.227299	10.7678	0.136919	0.310652	0.0485121	2.08487	0.411762	2.21499	0.00227797	6.71126	0.245753	7.13012	0.922545	1.06241
E2F2	ENSG00000007968.6	protein_coding	0.0204685	3.58559	0.00278707	3.31789	0.115282	1.58073	0.308616	1.25141	0.603057	0.925341	0.021879	0.440857	0.0172184	0.349011	0.00518151	0.476427	0.00177413	0.37717	0.330573	0.791664
PSMB1	ENSG00000008018.8	protein_coding	0.0340858	1.27807	0.013569	1.42553	0.00908874	1.4131	0.0398193	1.47279	0.0250739	1.11537	0.0838972	1.10565	0.245498	1.15235	0.830562	0.991286	0.73691	1.03315	0.681691	1.04224
JARID2	ENSG00000008083.9	protein_coding	0.197514	0.926748	0.00334341	1.46808	0.057664	1.14282	0.0232587	1.23585	0.00295019	1.58411	0.0149183	1.23315	0.00841525	1.33353	0.0259939	0.778448	0.0508404	0.841816	0.00123292	1.0814
CDKL5	ENSG00000008086.6	protein_coding	0.0733302	0.30976	0.102063	0.424026	0.115171	0.454732	0.0819203	0.33603	0.08692	1.36888	0.0377966	1.46801	0.562837	1.08481	0.49851	1.07241	0.114467	0.792475	0.0103211	0.738963
CAMK1G	ENSG00000008118.5	protein_coding	0.331124	4.00448	0.63038	1.57591	0.00885898	6.02317	0.00362295	24.5101	0.419467	0.393536	0.483544	1.50411	0.00294282	6.12067	0.0381694	3.82204	0.00183112	15.553	0.00982136	4.0693
CDK11A	ENSG00000008128.16	protein_coding	0.0740479	1.36665	0.197316	1.23123	0.0169948	1.50958	0.663068	1.09365	0.477032	0.900916	0.35971	1.10459	0.281515	0.800242	0.150421	1.22607	0.562893	0.888254	0.143148	0.724472
NADK	ENSG00000008130.10	protein_coding	0.497073	0.90705	0.590422	0.922124	0.2451	0.796851	0.0409421	0.606461	0.894728	1.01662	0.441888	0.878509	0.0314238	0.668609	0.413491	0.864148	0.043866	0.657679	0.219706	0.761072
DLEC1	ENSG00000008226.15	protein_coding	0.0977627	0.438362	0.00598428	0.326982	0.000985244	0.164383	0.00604489	0.22993	0.656666	0.745918	0.310281	0.374994	0.414659	0.52452	0.234019	0.502728	0.415141	0.703188	0.390822	1.39874
CYTH3	ENSG00000008256.11	protein_coding	5.81334e-05	0.21962	0.000490979	0.162783	9.63551e-05	0.110107	3.23974e-05	0.16691	0.198029	0.741203	0.0567341	0.501354	0.272475	0.759997	0.0194621	0.676406	0.898466	1.02536	0.174853	1.51589
ADAM22	ENSG00000008277.10	protein_coding	0.00125685	0.18149	0.00011583	0.10916	0.000330595	0.234051	0.000554352	0.0380918	0.0428192	0.601466	0.0523292	1.28961	0.00071216	0.209883	0.00464776	2.14411	0.0325466	0.348953	0.000808593	0.16275
SYPL1	ENSG00000008282.3	protein_coding	0.0163356	3.43768	0.0237279	3.64934	0.0480796	1.37141	0.00174922	2.06465	0.707901	1.06157	0.0170585	0.398934	0.0455741	0.600594	0.0275682	0.375796	0.0602239	0.56576	0.00451813	1.5055
CYB561	ENSG00000008283.11	protein_coding	0.0201478	1.91247	0.0140859	2.0794	0.00993948	1.9718	0.0856345	1.35766	0.559482	1.08729	0.776387	1.03103	0.0735327	0.709899	0.626362	0.948254	0.0406561	0.652907	0.0331669	0.688536
SPAG9	ENSG00000008294.15	protein_coding	0.0941799	1.36749	0.0810296	1.12931	0.220479	0.927784	0.0824596	0.850016	0.184668	0.825828	0.0580627	0.678458	0.0379369	0.62159	0.0284643	0.82155	0.0136933	0.752687	0.298836	0.916179
CELSR3	ENSG00000008300.10	protein_coding	0.0011685	0.226906	0.00491475	0.531657	0.00668994	0.347291	0.00235766	0.342764	0.0122874	2.34307	0.0694043	1.53055	0.0822808	1.5106	0.0661456	0.653225	0.0498056	0.64471	0.909336	0.986965
AASS	ENSG00000008311.10	protein_coding	0.00482064	0.510644	0.040859	0.752514	0.00290142	0.474302	0.0082282	0.351112	0.0307091	1.47366	0.583684	0.928832	0.0419352	0.687587	0.0217912	0.63029	0.0189356	0.466585	0.129173	0.74027
PLEKHG6	ENSG00000008323.11	protein_coding	0.00299113	6.19567	0.0530127	8.30896	0.0170462	9.01896	0.00524069	18.1537	0.351637	1.34109	0.108053	1.45569	0.0076759	2.93006	0.75068	1.08545	0.0130116	2.18483	0.0056074	2.01283
SS18L2	ENSG00000008324.6	protein_coding	0.00150275	2.4487	0.00569182	2.3006	0.00244201	2.09804	0.0337649	1.95514	0.397708	0.939518	0.112047	0.856799	0.153376	0.798441	0.138913	0.911956	0.268309	0.849841	0.606481	0.931889
MPND	ENSG00000008382.10	protein_coding	0.0411742	0.530814	0.0999995	0.715262	0.509952	0.9072	0.0234056	0.448437	0.108092	1.34748	0.0202305	1.70907	0.182807	0.84481	0.122438	1.26835	0.0427936	0.626955	0.00786285	0.494308
MGST1	ENSG00000008394.7	protein_coding	0.0667499	1.72502	0.0198091	1.66429	0.0702454	0.821302	0.0784095	0.806155	0.817666	0.964792	0.0432524	0.476111	0.0391121	0.46733	0.0111629	0.493485	0.00852485	0.484384	0.860443	0.981557
CRY1	ENSG00000008405.7	protein_coding	0.537146	0.942473	0.369393	0.85536	0.00380554	0.577687	0.574307	1.07366	0.579953	0.90757	0.0146043	0.612948	0.361304	1.1392	0.143057	0.675372	0.252128	1.25522	0.0270182	1.85855
PGLYRP1	ENSG00000008438.3	protein_coding	0.749485	0.839887	0.129404	0.581177	0.0282303	2.39796	0.330273	1.79964	0.625152	0.69197	0.0497425	2.8551	0.285122	2.14272	0.00526198	4.12605	0.185127	3.09655	0.448648	0.750488
NFIX	ENSG00000008441.11	protein_coding	0.00202841	0.278323	0.000304104	0.28169	0.0019815	0.367061	0.00110709	0.35138	0.880598	1.01209	0.00218333	1.31883	0.0188829	1.26249	0.0329384	1.30307	0.0484703	1.2474	0.371115	0.957279
ST3GAL1	ENSG00000008513.10	protein_coding	0.000281304	4.48176	0.0368365	2.10846	0.000192967	4.24294	0.00120461	4.40951	0.00263663	0.470454	0.282128	0.946714	0.776396	0.98388	0.0042113	2.01234	0.00214675	2.09134	0.512006	1.03926
MMP25	ENSG00000008516.12	protein_coding	0.0999057	0.514441	0.0175554	0.395882	0.499093	1.54321	0.456207	0.717146	0.589427	0.769539	0.256584	2.99979	0.603705	1.39403	0.224302	3.89816	0.40065	1.81151	0.343874	0.46471
IL32	ENSG00000008517.12	protein_coding	0.00666309	0.056315	0.00744378	0.123687	0.00761011	0.117602	0.00858689	0.153155	0.00929793	2.19634	0.00765899	2.0883	0.00130533	2.71962	0.686153	0.950807	0.0940447	1.23825	0.0349821	1.30232
PKD1	ENSG00000008710.12	protein_coding	0.0244919	0.487043	0.0229464	0.406558	0.0243057	0.387581	0.035978	0.514255	0.178875	0.834748	0.120476	0.795784	0.594246	1.05587	0.548511	0.953322	0.0301947	1.2649	0.0114899	1.32683
MAPK8IP2	ENSG00000008735.10	protein_coding	0.232854	0.679002	0.030301	0.139318	0.155948	0.584283	0.00281077	2.65729	0.0229763	0.20518	0.499885	0.860502	0.000937759	3.91352	0.0240817	4.19388	0.000975011	19.0736	0.00553472	4.54795
MED24	ENSG00000008838.12	protein_coding	0.177084	1.19521	0.0340824	1.88384	0.0125686	0.534081	0.0611411	0.679861	0.0543831	1.57615	0.0127531	0.44685	0.0185184	0.568821	0.0186807	0.283507	0.0128743	0.360892	0.266734	1.27296
RHOBTB2	ENSG00000008853.12	protein_coding	0.117402	1.12654	0.00970193	1.72362	0.633392	0.980818	0.185224	0.882929	0.0108454	1.53001	0.101785	0.870647	0.0379994	0.783754	0.0156676	0.569046	0.00316853	0.512253	0.245656	0.900197
SEC62	ENSG00000008952.11	protein_coding	0.00155515	3.40082	0.0173239	2.68093	0.00240535	4.03655	0.0785229	2.65832	0.0799281	0.788319	0.0630459	1.18694	0.272687	0.781671	0.0138686	1.50565	0.970241	0.991567	0.0956625	0.658563
CSDE1	ENSG00000009307.11	protein_coding	0.00232026	1.78604	0.0104004	1.49573	0.060693	1.18822	0.507544	1.04406	0.0693804	0.837459	0.0143736	0.665284	0.00941462	0.584567	0.00111582	0.794407	0.000241591	0.698025	0.00516551	0.878674
UBE3C	ENSG00000009335.13	protein_coding	0.00251921	1.73241	0.001909	1.50608	0.0218093	1.2004	0.0342195	1.36905	0.0804908	0.869359	0.0116191	0.692907	0.034419	0.790262	0.000750677	0.797032	0.253594	0.909016	0.186132	1.1405
ODZ1	ENSG00000009694.9	protein_coding	0.00590427	0.00390072	0.00259191	0.104907	0.00595657	0.000557131	0.00502008	0.0144508	0.0977689	26.8944	0.465732	0.142828	0.522668	3.70465	0.0940372	0.0053107	0.105351	0.137748	0.413605	25.9379
PAX7	ENSG00000009709.7	protein_coding	0.126921	#DIV/0!	0.0756684	#DIV/0!	0.0184379	#DIV/0!	0.0662956	#DIV/0!	0.283806	0.430875	0.642738	0.782902	0.208544	0.285011	0.102381	1.81701	0.38951	0.661471	0.0237041	0.364044
MASP2	ENSG00000009724.12	protein_coding	0.00319473	0.484498	0.00244634	0.384694	0.0105471	0.524705	0.0146234	0.476194	0.303403	0.794007	0.524062	1.08299	0.943834	0.982862	0.161372	1.36395	0.481228	1.23785	0.665402	0.907546
FAM76A	ENSG00000009780.10	protein_coding	0.832973	0.977047	0.0491612	1.31532	0.161299	0.742775	0.0133511	0.484153	0.0275283	1.34622	0.180757	0.760224	0.0138436	0.495527	0.0218055	0.564709	0.00228703	0.368087	0.164563	0.651816
TRAF3IP3	ENSG00000009790.10	protein_coding	0.662955	0.93623	0.0132959	0.451601	0.648258	1.06186	0.108042	0.77623	0.045408	0.48236	0.449989	1.13418	0.313279	0.829102	0.0224223	2.35132	0.0467674	1.71884	0.0921664	0.731013
POMT2	ENSG00000009830.6	protein_coding	0.915929	1.0304	0.156536	0.771879	0.0172127	0.517586	0.0128604	0.587638	0.417022	0.749104	0.175446	0.502314	0.212501	0.570299	0.1348	0.670553	0.225349	0.761308	0.398785	1.13534
VTA1	ENSG00000009844.10	protein_coding	3.2189e-05	3.10301	8.95742e-05	2.95184	0.00102442	2.09988	0.000227531	2.23734	0.0646009	0.951282	0.000177589	0.676723	0.00114018	0.721022	8.36224e-05	0.71138	0.00303641	0.757948	0.185223	1.06546
BAZ1B	ENSG00000009954.6	protein_coding	0.000476265	2.02327	0.000617655	1.65748	0.00338785	1.69607	0.0635577	1.16123	0.0106715	0.819208	0.00117554	0.838281	0.00091472	0.573939	0.518098	1.02328	0.00185714	0.700602	0.00644415	0.684661
RANBP9	ENSG00000010017.9	protein_coding	0.00106121	1.36885	0.00476937	1.24208	0.00891687	0.752881	0.308693	1.04704	0.0442939	0.907395	0.000334314	0.550011	0.00162326	0.764904	0.000802602	0.606143	0.00900653	0.842967	0.00516515	1.39071
ETV7	ENSG00000010030.9	protein_coding	0.715435	1.38281	0.201144	2.49278	0.0102516	10.0755	0.0278285	5.00939	0.329828	1.80268	0.0109659	7.28624	0.0380745	3.6226	0.0160416	4.04189	0.0993851	2.00956	0.0442544	0.497184
SPRTN	ENSG00000010072.11	protein_coding	0.0037109	1.41872	0.095426	1.17748	0.0217491	1.25003	0.100424	0.872957	0.0461498	0.829956	0.0108969	0.881096	0.000152235	0.615313	0.375091	1.06162	0.0278038	0.74138	0.000440384	0.698349
METTL13	ENSG00000010165.14	protein_coding	0.0696515	0.897916	0.300951	0.842789	0.0257505	0.877314	0.00453751	0.660076	0.682005	0.938606	0.619826	0.977056	0.0131929	0.735121	0.792853	1.04097	0.246326	0.783205	0.0203707	0.752383
DYRK4	ENSG00000010219.8	protein_coding	0.0579383	0.776269	0.0403356	0.749037	0.00651589	0.552541	0.0103534	0.578684	0.725422	0.96492	0.0366872	0.711791	0.043441	0.745469	0.0475562	0.737669	0.0529843	0.77257	0.686105	1.04731
ZNF207	ENSG00000010244.11	protein_coding	2.12298e-06	2.21299	0.000614646	2.04969	7.55388e-05	1.64733	0.000655831	1.78623	0.0705366	0.926209	5.78039e-05	0.74439	0.00433407	0.80716	0.0119805	0.803696	0.01813	0.871466	0.0786983	1.08432
UQCRC1	ENSG00000010256.6	protein_coding	0.130652	1.1847	0.130643	1.12438	0.0292467	0.755359	0.0165252	0.704046	0.538466	0.949082	0.0254763	0.637593	0.018542	0.59428	0.00302607	0.6718	0.00157055	0.626164	0.173119	0.932068
STARD3NL	ENSG00000010270.9	protein_coding	0.430436	0.907007	0.037281	0.815503	0.183767	0.912344	0.836043	0.989174	0.423525	0.899114	0.95908	1.00588	0.463756	1.09059	0.027527	1.11875	0.00595668	1.21296	0.022149	1.08421
CD9	ENSG00000010278.7	protein_coding	0.00384271	4.52929	0.00764434	4.19105	0.00671346	2.40775	0.00664302	3.36601	0.39975	0.925321	0.00321058	0.531595	0.017134	0.743165	0.0135832	0.574498	0.0811507	0.803143	0.0202834	1.39799
NCAPD2	ENSG00000010292.8	protein_coding	0.239456	1.20966	0.251614	1.71891	0.0150439	1.24979	0.476302	1.20407	0.377361	1.42099	0.791197	1.03317	0.98458	0.995381	0.40772	0.727082	0.385629	0.700486	0.864711	0.963422
IFFO1	ENSG00000010295.14	protein_coding	0.0199903	0.0583185	0.0182995	0.0270756	0.01892	0.0541619	0.0166934	0.0826714	0.159782	0.46427	0.850339	0.928726	0.562803	1.41758	0.302492	2.0004	0.248032	3.05336	0.519102	1.52637
GIPR	ENSG00000010310.3	protein_coding	0.0647485	0.175207	0.0611926	0.0128232	0.146197	1.5643	0.356865	0.601374	0.452002	0.0731889	0.0044427	8.92835	0.282841	3.43237	0.00502091	121.99	0.173358	46.8974	0.0610456	0.384435
PHF7	ENSG00000010318.14	protein_coding	0.0187394	0.372674	0.0213533	0.437875	0.0279142	0.443033	0.0395786	0.498981	0.57669	1.17495	0.395113	1.1888	0.409013	1.33892	0.962704	1.01178	0.703228	1.13955	0.694661	1.12628
SEMA3G	ENSG00000010319.2	protein_coding	0.00866087	0	0.00393153	0.0390932	0.560951	1.37046	0.00324774	0.0447423	0.42265	#DIV/0!	0.123936	#DIV/0!	0.42265	#DIV/0!	0.129191	35.0562	0.928903	1.1445	0.129867	0.0326477
NISCH	ENSG00000010322.11	protein_coding	6.80571e-05	0.27974	0.000794752	0.235835	0.000230293	0.482225	0.000188185	0.367103	0.199693	0.843048	0.00541835	1.72383	0.0482394	1.3123	0.00796474	2.04476	0.0103618	1.55661	0.031519	0.76127
FUZ	ENSG00000010361.8	protein_coding	0.00109982	0.209162	0.000616552	0.132669	0.000293952	0.212528	0.000375081	0.161628	0.0648402	0.63429	0.938503	1.01609	0.250605	0.772738	0.141212	1.60194	0.473844	1.21827	0.326613	0.7605
SLC6A13	ENSG00000010379.11	protein_coding	0.108862	0.265947	0.089406	0.244582	0.0364033	32.1662	0.628703	0.761229	0.955702	0.919664	0.0346199	120.95	0.386513	2.86233	0.0346088	131.515	0.362625	3.11237	0.03534	0.0236655
IDS	ENSG00000010404.13	protein_coding	0.000111229	0.281469	0.000108039	0.370227	0.00411198	0.588267	0.0790971	0.825716	0.109779	1.31534	0.0111832	2.08999	0.00314208	2.93359	0.00825237	1.58893	0.00889885	2.2303	0.0554997	1.40364
PRSS3	ENSG00000010438.11	protein_coding	0.375782	266.813	0.41691	80.265	0.000334385	774.505	0.3621	179.57	0.517695	0.300829	0.163114	2.90281	0.773611	0.673018	0.0104797	9.64935	0.602957	2.23721	0.0586391	0.231851
LRRC23	ENSG00000010626.10	protein_coding	0.0010692	0.245878	0.000614681	0.17558	0.00265035	0.397701	0.00320028	0.291364	0.468577	0.714092	0.129483	1.61747	0.564595	1.18499	0.0432787	2.26507	0.179713	1.65944	0.0669213	0.732621
HFE	ENSG00000010704.14	protein_coding	0.0237624	0.356781	0.0123029	0.347483	0.127188	0.731011	0.0231751	0.379544	0.906016	0.973938	0.0303457	2.04891	0.620954	1.0638	0.020927	2.10373	0.696461	1.09227	0.0309046	0.519204
SCMH1	ENSG00000010803.12	protein_coding	0.0262664	1.22307	0.0863151	1.15696	0.052767	1.62625	0.0948534	1.67026	0.403574	0.945947	0.108697	1.32964	0.179758	1.36563	0.0786725	1.40562	0.14256	1.44366	0.879966	1.02706
FYN	ENSG00000010810.11	protein_coding	0.0177191	0.0260775	0.0179107	0.0477365	0.0189609	0.0612631	0.0201548	0.144758	0.202603	1.83057	0.00698991	2.34927	0.0351273	5.55107	0.377228	1.28336	0.035708	3.03243	0.0652197	2.36289
HIVEP2	ENSG00000010818.4	protein_coding	0.00262186	1.7045	0.0460255	1.30261	0.0378948	0.651612	0.719553	1.03309	0.0154321	0.764219	0.00193527	0.38229	0.00529435	0.606098	0.00012011	0.500236	0.00282148	0.793095	0.000357989	1.58544
TCEB3	ENSG00000011007.7	protein_coding	2.20938e-06	1.89627	0.00899646	1.67634	1.52792e-05	1.47059	0.00447864	1.60785	0.0860225	0.884022	2.76888e-06	0.775516	0.0253238	0.847902	0.0965016	0.877259	0.471535	0.959142	0.10331	1.09334
LYPLA2	ENSG00000011009.6	protein_coding	0.0388042	1.6685	0.104491	1.33826	0.550238	1.09382	0.0687665	1.54597	0.182207	0.802072	0.0715506	0.655568	0.638787	0.926561	0.073446	0.817342	0.35695	1.15521	0.113094	1.41337
CLCN6	ENSG00000011021.17	protein_coding	0.0368808	0.847978	0.000486989	0.644841	0.000447476	0.695509	0.0331249	0.722951	0.0132946	0.760445	0.0317633	0.820197	0.151392	0.852559	0.176335	1.07857	0.305844	1.12113	0.687751	1.03946
MRC2	ENSG00000011028.9	protein_coding	0.00409259	0.0324154	0.00486621	0.123856	0.00370241	0.229555	0.0023204	0.169083	0.000272362	3.82089	0.00818943	7.08167	0.027638	5.21613	0.0256766	1.85341	0.194343	1.36516	0.122189	0.736568
NME2	ENSG00000011052.16	protein_coding	0.42478	0.708564	0.0117504	0.230004	0.0060182	0.312139	0.00276965	0.205513	0.241613	0.324606	0.304825	0.440523	0.223119	0.290042	0.480961	1.3571	0.691748	0.893522	0.399119	0.658404
TSPAN9	ENSG00000011105.7	protein_coding	0.000370816	0.204417	0.00176543	0.107411	0.00189869	0.488204	0.00200832	0.372031	0.0404583	0.525452	0.000668152	2.38828	0.00540396	1.81996	0.0012414	4.54519	0.0006858	3.46362	0.00961659	0.762041
BTBD7	ENSG00000011114.10	protein_coding	0.0740767	1.26876	0.0477892	1.22389	0.854506	1.02945	0.994496	0.999319	0.682148	0.964638	0.21875	0.811381	0.0776434	0.787636	0.279093	0.841125	0.0630665	0.816509	0.853749	0.970735
APBA3	ENSG00000011132.6	protein_coding	0.00611011	0.575789	0.00834213	0.618409	0.00891306	0.589909	0.0289743	0.679632	0.560403	1.07402	0.831061	1.02452	0.187141	1.18035	0.599622	0.953914	0.263285	1.099	0.0786426	1.1521
MKS1	ENSG00000011143.12	protein_coding	0.457224	0.847595	0.240828	0.732215	0.312675	0.776581	0.063797	0.473033	0.328288	0.863874	0.545552	0.916217	0.0317003	0.558088	0.728885	1.06059	0.100137	0.64603	0.0717844	0.609122
ABHD5	ENSG00000011198.3	protein_coding	0.0036536	1.46833	0.0334314	1.72226	0.208586	0.877883	0.104552	0.856452	0.245691	1.17294	0.00294248	0.597878	0.00030364	0.583283	0.0218902	0.509728	0.026099	0.497285	0.78247	0.975587
KAL1	ENSG00000011201.6	protein_coding	0.0330579	0.000446002	0.0330303	0	0.0331987	0.0171695	0.0330446	0.000230679	0.330732	0	0.432786	38.4965	0.638585	0.517216	0.42265	#DIV/0!	0.42265	#DIV/0!	0.427858	0.0134354
AKAP8L	ENSG00000011243.10	protein_coding	0.136727	0.886017	0.0642799	0.834953	0.0221029	0.747035	0.0122459	0.708981	0.340944	0.942366	0.00992479	0.843138	0.0409154	0.800188	0.150842	0.894703	0.103708	0.849127	0.498463	0.949059
MBTD1	ENSG00000011258.10	protein_coding	0.00257127	1.7332	0.00157775	1.86691	0.000199424	2.00123	0.231797	1.13367	0.306595	1.07714	0.0574688	1.15464	0.0054916	0.654091	0.244742	1.07195	0.00275896	0.607247	0.00129422	0.566488
UTP18	ENSG00000011260.8	protein_coding	0.000337866	3.00028	0.00924599	2.90407	0.00337018	3.34124	0.06102	2.1886	0.670288	0.967932	0.130719	1.11364	0.114693	0.729464	0.146964	1.15054	0.134503	0.753632	0.0469467	0.655026
RNF216	ENSG00000011275.14	protein_coding	0.000639902	0.590261	0.00921497	0.627287	0.0102311	0.735409	0.00205693	0.592177	0.511017	1.06273	0.0586682	1.2459	0.960137	1.00325	0.148616	1.17236	0.577921	0.944028	0.0477089	0.805234
TTC19	ENSG00000011295.8	protein_coding	0.000751888	1.60904	0.000411927	1.82514	0.00213292	1.43328	0.00630602	1.4614	0.043217	1.13431	0.0489065	0.890769	0.148932	0.908247	0.00622362	0.785297	0.0141491	0.800706	0.736793	1.01962
PTBP1	ENSG00000011304.10	protein_coding	0.0069129	1.47818	0.0193033	1.32425	0.0308295	1.11255	0.134261	1.16472	0.132015	0.895862	0.0126002	0.752648	0.0278514	0.787939	0.0509092	0.840138	0.158599	0.879532	0.545582	1.04689
DPF1	ENSG00000011332.14	protein_coding	0.0404203	0.223538	0.0375618	0.193781	0.12806	0.607447	0.0815848	0.526275	0.256382	0.866881	0.0115222	2.71742	0.0802524	2.3543	0.00951588	3.13471	0.0672759	2.71583	0.500963	0.866373
SYT7	ENSG00000011347.5	protein_coding	0.016074	5.09705	0.000551714	6.05406	0.00335799	6.92323	0.00652731	7.90056	0.226727	1.18776	0.0654537	1.35828	0.0282375	1.55003	0.164858	1.14357	0.0788207	1.305	0.265568	1.14117
LARS2	ENSG00000011376.5	protein_coding	0.0179581	2.09623	0.0403758	1.93589	0.654058	0.964551	0.215412	1.06046	0.554653	0.92351	0.00842803	0.460136	0.0169164	0.50589	0.0278669	0.498246	0.0427887	0.54779	0.294924	1.09944
PIK3C2A	ENSG00000011405.9	protein_coding	4.97656e-05	4.90218	0.00108709	4.03198	0.0220087	2.70355	0.0291248	2.10438	0.0398668	0.822488	0.00978031	0.5515	0.00155392	0.429275	0.0325789	0.670527	0.00466598	0.521922	0.217751	0.778376
PLAUR	ENSG00000011422.6	protein_coding	0.00143182	1.71788	0.0900057	1.23027	0.000585541	1.69063	7.51642e-07	4.42007	0.0109437	0.716158	0.714304	0.984136	6.3004e-05	2.57298	0.0249903	1.37419	0.000186035	3.59275	6.23303e-07	2.61446
ANLN	ENSG00000011426.6	protein_coding	0.00379215	4.78051	0.0106189	3.74217	0.00156028	2.87085	0.000464786	2.77343	0.0927615	0.782797	0.0127949	0.600533	0.0145954	0.580154	0.112579	0.767162	0.0948399	0.74113	0.665645	0.966066
WIZ	ENSG00000011451.9	protein_coding	0.0152643	0.697228	0.00676531	0.559823	0.0123075	0.621039	0.00447821	0.595754	0.0061505	0.802927	0.036556	0.890726	0.0495701	0.854461	0.0501631	1.10935	0.353971	1.06418	0.481248	0.959286
RABGAP1	ENSG00000011454.11	protein_coding	0.383206	1.08367	0.656186	1.04633	0.198575	0.858185	0.587761	0.935614	0.606654	0.965536	0.0253527	0.791922	0.197137	0.863372	0.0725774	0.820189	0.332414	0.894189	0.459071	1.09022
DCN	ENSG00000011465.12	protein_coding	0.0338845	0.00254507	0.0337423	0.000250541	0.0337264	0	0.0337282	2.81574e-05	0.221662	0.0984418	0.19392	0	0.197027	0.0110635	0.42265	0	0.468808	0.112386	0.42265	#DIV/0!
QPCTL	ENSG00000011478.6	protein_coding	0.333022	0.885117	0.931205	1.01013	0.666834	1.04738	0.334679	0.885514	0.168846	1.14124	0.0360373	1.18333	0.990504	1.00045	0.634011	1.03688	0.164449	0.876637	0.0294704	0.845454
PPP5C	ENSG00000011485.8	protein_coding	0.0300587	1.50116	0.0756102	1.33059	0.000570859	0.792971	0.142728	0.88249	0.275446	0.886379	0.0147003	0.528241	0.00882498	0.587874	0.0294786	0.595953	0.0270514	0.663231	0.219428	1.11289
CEP68	ENSG00000011523.9	protein_coding	0.00659222	0.362206	0.00596772	0.401817	0.00534518	0.503533	0.00196027	0.443091	0.0779742	1.10936	0.0189903	1.39018	0.153876	1.22331	0.0299772	1.25314	0.381629	1.10272	0.249769	0.879964
MAP4K3	ENSG00000011566.9	protein_coding	0.000667051	2.26828	0.00192761	1.9647	0.00182519	1.90357	0.00418473	1.71797	0.089372	0.866165	0.0418571	0.839214	0.0120833	0.75739	0.638483	0.968885	0.112063	0.874418	0.129048	0.902499
ZBTB32	ENSG00000011590.8	protein_coding	0.984557	1.01467	0.00907822	0.274811	0.113837	2.27699	0.608364	0.792022	0.382886	0.270837	0.207626	2.24406	0.785542	0.780568	0.0485822	8.28564	0.262217	2.88206	0.0742023	0.347838
TMEM159	ENSG00000011638.6	protein_coding	0.00372437	0.334494	0.0135789	0.518726	0.0142764	0.480393	0.048047	0.661937	0.0819628	1.55078	0.1324	1.43618	0.0273322	1.97892	0.518025	0.926101	0.0624436	1.27608	0.0143136	1.37791
BRCA1	ENSG00000012048.13	protein_coding	0.00101484	6.44837	7.06121e-05	5.02243	0.0221298	3.82434	0.00402061	2.79887	0.0424801	0.778867	0.0163215	0.59307	0.0016901	0.434042	0.133944	0.761452	0.00333132	0.557274	0.166741	0.731857
ERCC1	ENSG00000012061.10	protein_coding	0.00842701	0.730489	0.00278087	0.414511	0.00309689	1.35297	0.000814517	1.69959	0.0082373	0.567443	0.000249044	1.85214	0.000312862	2.32664	0.000260052	3.26402	0.00125083	4.10023	0.0110277	1.25619
CD22	ENSG00000012124.9	protein_coding	0.547128	1.21367	8.99842e-05	9.34801	0.553741	0.790786	0.0433903	4.77706	0.000640183	7.70229	0.0966098	0.651568	0.0564356	3.93606	0.000594076	0.0845941	0.0247148	0.511024	0.0456588	6.0409
SEMA3B	ENSG00000012171.13	polymorphic_pseudogene	0.000414759	0.257116	0.00145581	0.211905	0.0169666	0.645771	0.00273338	0.0641047	0.439619	0.824162	0.0114823	2.51159	0.0517638	0.249322	0.000398426	3.04745	0.0144651	0.302515	3.20233e-05	0.0992683
MBTPS2	ENSG00000012174.7	protein_coding	0.00208368	1.54424	0.31537	1.06576	0.00660693	1.38618	0.118608	1.15811	0.000235104	0.690152	0.0875707	0.897645	0.0149368	0.749954	0.0147124	1.30065	0.275125	1.08665	0.0528394	0.835469
EXTL3	ENSG00000012232.4	protein_coding	0.128712	1.19144	0.525735	1.25221	0.814065	1.02276	0.925263	1.01449	0.870613	1.051	0.0337381	0.858422	0.271251	0.851482	0.557043	0.816767	0.552869	0.810164	0.951724	0.991915
ELOVL5	ENSG00000012660.9	protein_coding	0.275365	1.08606	0.0691312	1.2139	0.0283223	0.768841	0.00826022	0.461453	0.194387	1.11771	0.00507419	0.707914	0.00358773	0.424886	0.0107793	0.633363	0.00713577	0.38014	0.00701976	0.600194
CALCOCO1	ENSG00000012822.10	protein_coding	0.000786731	0.0819751	0.000422096	0.107956	0.000770316	0.0829828	0.000288803	0.11203	0.0767357	1.31693	0.873284	1.01229	0.088724	1.36663	0.0830083	0.768676	0.779927	1.03774	0.0941701	1.35003
UBR7	ENSG00000012963.9	protein_coding	0.00360888	1.16856	0.0401688	1.22666	0.0553657	1.10764	0.00515459	0.820627	0.355965	1.04972	0.156124	0.947873	0.000177928	0.702257	0.118532	0.902977	0.00723479	0.668995	0.00200032	0.740877
MAP4K5	ENSG00000012983.6	protein_coding	0.000865855	1.55335	0.0161745	1.23653	0.000145975	1.87436	0.36043	1.05607	0.0025381	0.796036	0.00421689	1.20665	0.000451167	0.679863	0.000347795	1.51583	0.0132328	0.854061	0.000185436	0.563429
EHD3	ENSG00000013016.10	protein_coding	0.00725879	0.0255351	0.00774288	0.0660663	0.0207891	0.585497	0.0161022	0.33638	0.0280165	2.58727	0.00852389	22.9291	9.37483e-05	13.1732	0.00950482	8.86227	0.000353567	5.09155	0.044933	0.57452
PSMC4	ENSG00000013275.2	protein_coding	0.00140905	2.4635	0.000308477	2.14938	0.00485125	2.20446	0.00307682	2.34913	0.0629725	0.872488	0.165067	0.894847	0.482181	0.953573	0.705518	1.02563	0.21166	1.09294	0.419826	1.06563
MAN2B2	ENSG00000013288.4	protein_coding	0.000579337	0.247427	0.00244371	0.395744	0.000782957	0.427084	0.00115493	0.307101	0.00319451	1.59944	0.000658289	1.7261	0.0161697	1.24118	0.143792	1.07919	0.00333908	0.776008	0.00367698	0.719064
SLC25A39	ENSG00000013306.10	protein_coding	0.0131539	1.63668	0.00362658	1.99764	0.000523168	1.81284	0.00185624	1.95765	0.0732157	1.22054	0.233269	1.10763	0.0915315	1.19611	0.215335	0.907491	0.741925	0.979983	0.0389522	1.07988
MVP	ENSG00000013364.14	protein_coding	0.00126637	0.487521	0.00791321	0.59376	0.00104812	0.13548	0.00457602	0.541539	0.0941673	1.21792	0.00465044	0.277896	0.496926	1.1108	4.44603e-05	0.228173	0.478538	0.912051	0.0151818	3.99719
NUB1	ENSG00000013374.11	protein_coding	0.00711454	1.50984	0.0246929	1.70719	0.150736	0.850794	0.426622	0.911802	0.315693	1.13071	0.00588126	0.563501	0.00429609	0.603908	0.0244728	0.498359	0.0176222	0.534095	0.496512	1.07171
PGM3	ENSG00000013375.9	protein_coding	0.032469	1.70169	0.0255278	2.1977	0.528912	1.12598	0.136949	1.38246	0.19453	1.29148	0.0448548	0.661683	0.129634	0.812402	0.0539674	0.512344	0.0854803	0.629047	0.0243286	1.22778
RWDD2A	ENSG00000013392.5	protein_coding	0.000939836	0.260493	7.31025e-05	0.372656	0.00308771	0.337215	0.000167573	0.377835	0.0840116	1.43058	0.294546	1.29452	0.076561	1.45046	0.565559	0.904894	0.889295	1.0139	0.520278	1.12046
CLK1	ENSG00000013441.11	protein_coding	0.928342	0.994624	0.112881	0.849464	0.00379657	0.583408	0.243291	0.864202	0.118442	0.854056	0.00245909	0.586562	0.25614	0.868873	0.0356813	0.686796	0.892979	1.01735	0.0716624	1.4813
POLR3B	ENSG00000013503.4	protein_coding	0.000266535	3.03637	0.00493762	3.1577	0.000558775	1.85271	0.00140393	1.7689	0.606133	1.03996	0.000316942	0.610173	2.63769e-05	0.582572	0.0179866	0.586729	0.0176996	0.560188	0.241612	0.954765
ANGEL1	ENSG00000013523.5	protein_coding	0.00354057	1.20493	0.201712	1.18182	0.00152762	1.28459	0.134176	1.11809	0.838728	0.980821	0.0970573	1.06611	0.227274	0.927935	0.407424	1.08696	0.605363	0.94608	0.0625912	0.87039
RNF14	ENSG00000013561.13	protein_coding	0.287442	1.12308	0.553168	0.916618	0.0196035	0.537361	0.051003	0.691428	0.154124	0.816166	0.000501554	0.478471	0.0016365	0.615655	0.0455697	0.586243	0.132321	0.754326	0.0427671	1.28671
DNASE1L1	ENSG00000013563.8	protein_coding	0.00135817	0.47709	0.000696875	0.455143	0.00108087	0.523817	0.797	0.978812	0.665637	0.953999	0.364886	1.09794	0.00968593	2.05163	0.286086	1.15088	0.00423642	2.15056	0.00693937	1.86862
DDX11	ENSG00000013573.12	protein_coding	0.0507421	1.95814	0.00296678	1.65371	0.00324106	1.6553	0.00236508	1.74357	0.342975	0.84453	0.345647	0.845345	0.478331	0.890421	0.986652	1.00097	0.252242	1.05434	0.370961	1.05332
HEBP1	ENSG00000013583.4	protein_coding	0.00926101	0.444306	0.0248462	0.625279	0.00491681	0.332806	0.00894195	0.461212	0.00187975	1.40732	0.0208192	0.749047	0.576943	1.03805	0.0011092	0.532252	0.00470201	0.73761	0.0147078	1.38583
GPRC5A	ENSG00000013588.5	protein_coding	0.000818157	5.24937	0.0124438	3.25468	0.00415421	1.43497	0.0169902	4.41637	0.00605003	0.620012	0.000830835	0.273361	0.205667	0.841314	0.0184993	0.440896	0.112153	1.35693	0.0218947	3.07766
MAMLD1	ENSG00000013619.9	protein_coding	0.000224367	0.294454	0.000170262	0.130552	0.139403	1.13846	0.00661672	0.721976	0.0354051	0.443369	0.000678486	3.86634	0.00153238	2.45191	0.001373	8.72035	0.000568711	5.53018	0.00743776	0.63417
TACC3	ENSG00000013810.14	protein_coding	0.00503264	1.86843	0.00165526	1.96498	0.0027737	1.70422	0.036815	1.39841	0.553385	1.05167	0.289991	0.912114	0.0372473	0.748438	0.0923925	0.867301	0.0145767	0.711666	0.0709659	0.820553
UFL1	ENSG00000014123.9	protein_coding	0.000961589	2.44231	0.000388666	2.72936	0.00711665	1.85501	0.115789	1.38201	0.155413	1.11753	0.0252724	0.759531	0.00598897	0.565864	0.00647081	0.67965	0.0026316	0.506351	0.0735449	0.745017
POLA2	ENSG00000014138.4	protein_coding	0.00325107	1.42399	0.0123571	1.1953	0.000980491	1.73581	0.0665308	1.4187	0.0222771	0.839401	0.0132658	1.21897	0.970596	0.996285	0.00248083	1.45219	0.201543	1.1869	0.104387	0.817317
ZC3H3	ENSG00000014164.5	protein_coding	0.00105225	0.569161	0.00158248	0.585146	0.000717184	0.589304	0.000383407	0.520237	0.74274	1.02808	0.596139	1.03539	0.207874	0.914042	0.937928	1.00711	0.25905	0.889072	0.155889	0.882799
CAPN1	ENSG00000014216.10	protein_coding	0.0067545	1.50112	0.00517889	1.43061	0.0116661	1.35263	0.0190404	1.60069	0.484998	0.953026	0.170158	0.90108	0.509322	1.06633	0.287944	0.945494	0.273781	1.11889	0.154638	1.18339
ACPP	ENSG00000014257.11	protein_coding	0.018998	432.57	0.00526085	1442.35	0.01242	71.6641	0.0729789	345.89	0.0028529	3.33438	0.025166	0.165671	0.503231	0.799616	0.0055924	0.0496856	0.0016236	0.239809	0.107781	4.82654
MDH1	ENSG00000014641.13	protein_coding	0.0226579	1.56858	0.241961	1.19023	0.00108365	1.57251	0.0885392	1.21049	0.0801005	0.758795	0.975999	1.0025	0.0650924	0.771707	0.0712545	1.32118	0.892423	1.01702	0.0236472	0.769782
SLC30A9	ENSG00000014824.8	protein_coding	0.00356441	2.07623	0.00346521	1.71598	0.0660578	1.29653	0.977331	1.00282	0.0339417	0.826489	2.64697e-05	0.624467	1.81084e-05	0.483003	0.0271378	0.755566	0.00553459	0.584403	0.00286718	0.773464
MTMR11	ENSG00000014914.15	protein_coding	0.000462094	0.157451	0.00147521	0.146685	0.000502144	0.224786	0.00158988	0.319202	0.694583	0.931624	0.104733	1.42766	0.00531767	2.02731	0.0601687	1.53244	0.00154881	2.1761	0.0352636	1.42003
COX15	ENSG00000014919.7	protein_coding	0.0406146	1.30078	0.141844	1.22949	0.825813	0.98103	0.87539	0.983238	0.594866	0.945195	0.0300071	0.754188	0.0339072	0.755885	0.11891	0.797919	0.121607	0.799714	0.979252	1.00225
CCDC88C	ENSG00000015133.14	protein_coding	0.00924258	2.96652	0.00497534	2.85598	0.0313804	3.74888	0.00911525	3.83375	0.773069	0.96274	0.289497	1.26373	0.131128	1.29234	0.23649	1.31264	0.0934898	1.34236	0.903194	1.02264
YAF2	ENSG00000015153.10	protein_coding	0.00374399	1.73897	0.00701173	1.5439	0.576919	1.0628	0.710616	0.958274	0.16469	0.887824	0.00497857	0.611169	0.00299839	0.551059	0.0070719	0.68839	0.00364989	0.620685	0.32948	0.901648
ZMYND11	ENSG00000015171.13	protein_coding	0.346239	1.17164	0.751083	0.949971	0.949119	1.01028	0.10953	0.641305	0.0784313	0.810803	0.156225	0.862279	0.00714977	0.547356	0.396587	1.06349	0.00431999	0.675079	0.0069849	0.634778
BID	ENSG00000015475.14	protein_coding	0.000281299	2.15617	0.0115525	2.12027	0.00429086	2.26194	0.000126015	2.98773	0.837864	0.983348	0.49137	1.04905	0.00571341	1.38566	0.516004	1.06682	0.0146667	1.40913	0.0122171	1.32087
MATR3	ENSG00000015479.13	protein_coding	0.00173054	2.71656	0.0349863	2.6771	0.0396992	1.58437	0.072149	1.42356	0.926702	0.985472	0.000335155	0.583228	0.000128047	0.524028	0.0993776	0.591825	0.0766464	0.531753	0.0858684	0.898497
XYLT2	ENSG00000015532.5	protein_coding	0.00441959	0.45074	0.0091278	0.551919	0.0131042	1.33457	0.0682772	0.785272	0.0441895	1.22447	6.17842e-05	2.96084	0.0218522	1.74218	0.000146335	2.41805	0.0542473	1.4228	0.00425497	0.588409
NUDCD3	ENSG00000015676.12	protein_coding	0.0248428	0.783878	0.000530833	0.563208	0.001617	0.418327	0.000499607	0.554034	0.0268997	0.718489	0.0143532	0.533663	0.0208666	0.706786	0.0152531	0.742757	0.821489	0.983711	0.0386305	1.3244
ISL1	ENSG00000016082.10	protein_coding	0.000161852	6.47467	0.000273001	4.77443	0.000230687	4.93031	0.005132	4.66906	0.0143937	0.737401	0.0179031	0.761477	0.0261505	0.721126	0.309983	1.03265	0.820911	0.977929	0.58729	0.947011
CHDH	ENSG00000016391.5	protein_coding	0.0265044	7.4712	0.000309291	4.34271	9.00946e-07	13.1449	2.25358e-05	5.4632	0.100728	0.58126	0.0333914	1.75941	0.208108	0.731235	4.97163e-06	3.02689	0.0108902	1.25802	3.9767e-06	0.415614
IL20RA	ENSG00000016402.8	protein_coding	0.0769128	0.31554	0.596367	0.690229	0.0401573	0	0.0376783	0.159136	0.513794	2.18745	0.010539	0	0.250133	0.504329	0.284036	0	0.380816	0.230555	0.248717	#DIV/0!
CLCA4	ENSG00000016602.8	protein_coding	0.146428	#DIV/0!	0.252513	#DIV/0!	0.115444	#DIV/0!	0.0268926	#DIV/0!	0.36246	0.45737	0.4008	0.531182	0.0242426	4.6709	0.844093	1.16139	0.0222035	10.2125	0.0277813	8.7934
GLT8D1	ENSG00000016864.12	protein_coding	0.00066048	0.503837	0.000478404	0.488007	0.00057869	0.356969	0.0011662	0.306675	0.730028	0.968581	0.0672535	0.708499	0.0316629	0.608678	0.0838656	0.731482	0.00369133	0.628423	0.375177	0.859109
ATP2C1	ENSG00000017260.14	protein_coding	0.00420886	1.63387	0.00912093	1.52506	0.000978582	1.98983	0.000450145	2.16017	0.324178	0.933405	0.011121	1.21787	0.0053082	1.32212	0.0100208	1.30476	0.00379155	1.41645	0.13668	1.08561
SRCIN1	ENSG00000017373.11	protein_coding	0.00840536	2.05718	0.0439908	1.4673	0.00342497	2.6129	0.0997076	1.86933	0.052347	0.713256	0.0921422	1.27014	0.639794	0.908687	0.0156347	1.78076	0.337663	1.274	0.133899	0.715425
MAGIX	ENSG00000017621.11	protein_coding	0.308892	0.40191	0.235203	0.265932	0.286618	0.368784	0.5537	0.688579	0.548313	0.66167	0.887113	0.917579	0.250766	1.71327	0.53635	1.38676	0.0341984	2.58931	0.113578	1.86716
RALBP1	ENSG00000017797.7	protein_coding	9.86746e-05	1.63865	0.000137309	1.5886	0.0496058	0.893064	0.382661	1.07322	0.245108	0.969453	4.26901e-05	0.544999	0.00567587	0.654943	3.04508e-05	0.562172	0.00854019	0.67558	0.094718	1.20173
RUFY3	ENSG00000018189.7	protein_coding	0.0369522	1.95469	0.0429193	1.8636	0.778952	1.07214	0.90664	0.96948	0.691607	0.9534	0.00239097	0.548494	0.00104531	0.495976	0.0452863	0.575303	0.0282968	0.520218	0.329263	0.904251
CNTN1	ENSG00000018236.9	protein_coding	0.408011	0.0174343	0.655877	0.478316	0.00956647	136.908	0.056755	44.3187	0.429062	27.4354	0.00969428	7852.84	0.055442	2542.04	0.00969304	286.23	0.0562653	92.6557	0.00682928	0.32371
SLC11A1	ENSG00000018280.12	protein_coding	0.0472264	0	0.0733778	0.215123	0.0587221	0.236249	0.0778583	0.32616	0.000800759	#DIV/0!	0.1551	#DIV/0!	0.173891	#DIV/0!	0.860266	1.0982	0.553521	1.51616	0.66333	1.38058
WWTR1	ENSG00000018408.10	protein_coding	0.00980353	2.45708	0.11436	1.19537	0.00226922	8.65875	0.000660431	5.83909	0.00483688	0.486502	0.00114365	3.524	7.20181e-05	2.37643	0.00172413	7.24355	3.98857e-05	4.88474	0.0100041	0.674357
AGPS	ENSG00000018510.8	protein_coding	0.00366153	3.49772	0.00562456	3.08785	0.0218323	1.69409	0.01499	2.7194	0.320998	0.882819	0.00796546	0.484341	0.11468	0.777478	0.0156305	0.54863	0.391208	0.880676	0.0510234	1.60523
CXorf56	ENSG00000018610.8	protein_coding	0.0562852	1.38527	0.0317289	1.48344	0.462232	0.895372	0.899218	1.01804	0.453721	1.07087	0.00944673	0.646351	0.0217137	0.7349	0.0121118	0.603577	0.0175248	0.686266	0.203967	1.137
TTC27	ENSG00000018699.7	protein_coding	0.0123949	2.77352	0.00877174	2.41257	0.00650865	2.1719	0.00334915	2.12269	0.299635	0.869858	0.112582	0.783083	0.0944128	0.765342	0.3629	0.900243	0.264546	0.879847	0.810012	0.977345
VSIG2	ENSG00000019102.7	protein_coding	0.442843	2.67028	0.125948	7.8574	0.0184544	24.4805	0.42265	0	0.207118	2.94254	0.015694	9.16776	0.244792	0	0.0264382	3.11559	0.110131	0	0.0222305	0
PHLDB1	ENSG00000019144.12	protein_coding	0.00155168	0.19782	0.00171836	0.252157	0.00846136	0.564569	0.00256424	0.465851	0.137825	1.27468	0.000187673	2.85395	0.0335955	2.35492	0.000414264	2.23896	0.0544049	1.84746	0.229429	0.825146
CYP24A1	ENSG00000019186.5	protein_coding	0.0154548	#DIV/0!	0.0202154	#DIV/0!	0.0187631	#DIV/0!	0.0296201	#DIV/0!	0.491217	1.15972	0.488324	0.86719	0.106151	1.85455	0.235938	0.747755	0.155076	1.59913	0.0800744	2.13857
PRDM11	ENSG00000019485.8	protein_coding	0.00121698	0.3978	0.101493	0.707067	0.010293	0.552789	0.0454995	0.567551	0.0919239	1.77745	0.0749716	1.38962	0.27531	1.42673	0.298605	0.781805	0.431462	0.802683	0.909681	1.02671
SNAI2	ENSG00000019549.4	protein_coding	0.0517434	0.836763	0.134923	0.889537	0.0089882	0.574885	0.00847043	0.650204	0.295382	1.06307	0.00496435	0.687035	0.00672012	0.777047	0.00694001	0.646274	0.00709182	0.730946	0.0454806	1.13102
CD74	ENSG00000019582.10	protein_coding	0.39054	3.26687	0.411554	0.0299938	1.21971e-05	904.023	0.871077	1.22353	0.252407	0.00918119	1.0409e-06	276.724	0.430768	0.374525	2.5468e-05	30140.3	0.309321	40.7927	1.33275e-05	0.00135342
ZRANB1	ENSG00000019995.6	protein_coding	0.0479786	0.865075	0.0184417	0.789937	0.00222989	0.578833	0.00608642	0.563526	0.206523	0.913143	0.00191619	0.669114	0.00655734	0.651419	0.0198929	0.732759	0.0275524	0.713381	0.50019	0.973555
NCDN	ENSG00000020129.11	protein_coding	0.00383451	0.732395	0.0120917	0.741539	0.00173571	0.578423	0.141424	0.791565	0.877296	1.01249	0.0278457	0.78977	0.594841	1.08079	0.0584303	0.780031	0.659674	1.06746	0.143982	1.36849
GPR124	ENSG00000020181.12	protein_coding	0.0163975	0.0115322	0.0155654	0.0505799	0.0152941	0.202848	0.0163687	0.00772752	0.224945	4.38599	0.0603042	17.5898	0.552979	0.670085	0.0747965	4.01045	0.199513	0.152779	0.0592348	0.0380951
ZFP64	ENSG00000020256.15	protein_coding	0.0747275	0.727697	0.130873	0.820012	0.00528029	0.684425	0.0790712	0.699284	0.469336	1.12686	0.684091	0.940536	0.83738	0.960954	0.216384	0.834652	0.386282	0.852772	0.897867	1.02171
MNAT1	ENSG00000020426.6	protein_coding	0.026199	2.36315	0.011086	1.90913	4.10415e-06	2.55734	8.88678e-05	1.64259	0.179488	0.807877	0.490444	1.08217	0.0883446	0.695086	0.0255211	1.33953	0.136198	0.860387	7.77586e-06	0.642306
SAMD4A	ENSG00000020577.9	protein_coding	0.00141316	0.604002	0.000976008	0.428357	0.000791531	0.531939	0.00455956	0.715047	0.0467747	0.709199	0.203467	0.880691	0.0655446	1.18385	0.164052	1.24181	0.0116455	1.66928	0.0167472	1.34423
RUNX3	ENSG00000020633.14	protein_coding	0.038315	0.0530423	0.03294	0.0949548	0.0408597	0	0.0748351	0.367846	0.724631	1.79017	0.42265	0	0.0735282	6.93494	0.42265	0	0.124228	3.8739	0.0706477	#DIV/0!
MRE11A	ENSG00000020922.7	protein_coding	0.000721532	2.80288	0.0307681	3.24389	0.00351327	1.82394	0.014992	1.56804	0.415204	1.15734	0.0114002	0.65074	0.00213363	0.559438	0.0792118	0.56227	0.052642	0.483381	0.122467	0.859696
PLEKHB1	ENSG00000021300.7	protein_coding	0.774864	1.16422	0.130106	0.0302167	0.00111836	17.3651	0.00539845	6.90592	0.0903219	0.0259545	0.00128068	14.9157	0.00630859	5.93182	0.00306957	574.687	0.0110612	228.547	0.00135209	0.397689
SERPINB1	ENSG00000021355.8	protein_coding	0.0227472	0.659145	0.012588	0.43051	0.00929465	0.382862	0.48487	0.937644	0.0314448	0.653134	0.0174287	0.580847	0.0182053	1.42252	0.149741	0.889323	4.17911e-05	2.17798	4.08785e-05	2.44904
CYP3A43	ENSG00000021461.12	protein_coding	0.265334	0.315028	0.343014	0.454364	0.672777	0.788627	0.138892	0	0.753628	1.4423	0.272563	2.50336	0.42265	0	0.355025	1.73567	0.232347	0	0.0364669	0
SLC7A9	ENSG00000021488.7	protein_coding	0.628998	0.752315	0.495782	4.41952	0.0483626	0.314976	0.0909133	0.298585	0.469562	5.87456	0.416465	0.418676	0.418478	0.396889	0.426035	0.0712694	0.424528	0.0675607	0.959997	0.947962
SPAST	ENSG00000021574.7	protein_coding	0.0111563	1.7595	0.00537847	1.77751	0.0015494	2.43237	0.00502602	1.78454	0.87573	1.01024	0.000418583	1.38242	0.824533	1.01423	0.0110414	1.36841	0.961693	1.00395	0.0103916	0.733665
NRXN3	ENSG00000021645.13	protein_coding	0.000431312	0.110374	0.000971909	0.0284177	0.000568261	5.19958	0.0825173	0.448225	0.307597	0.257467	0.00021607	47.1086	0.192315	4.06096	0.000801034	182.97	0.142837	15.7727	4.27222e-05	0.0862042
OSBPL5	ENSG00000021762.15	protein_coding	0.00511924	0.151096	0.0052272	0.169441	0.00419658	0.0965352	0.00388179	0.0968117	0.177508	1.12141	0.013716	0.6389	0.0259739	0.64073	0.00532353	0.569728	0.0104046	0.57136	0.986735	1.00286
AQR	ENSG00000021776.6	protein_coding	0.021684	2.51031	0.00148702	2.11938	0.0061988	2.06168	0.298919	1.14064	0.272926	0.84427	0.226103	0.821283	0.0248624	0.454384	0.722904	0.972773	0.00398707	0.538197	0.00817827	0.553261
CPS1	ENSG00000021826.10	protein_coding	0.380014	1.10902	0.140806	1.21983	0.467337	0.89	0.726591	0.955644	0.192849	1.09992	0.149864	0.802512	0.138425	0.861703	0.0544789	0.729609	0.0386153	0.783423	0.60563	1.07376
FHL1	ENSG00000022267.12	protein_coding	0.00153914	0.0105694	0.00151645	0.0111836	0.00156052	0.00462772	0.00160111	0.107645	0.864824	1.05812	0.102698	0.437843	0.0014511	10.1847	0.131186	0.413794	0.000924207	9.62529	0.00315095	23.261
C20orf43	ENSG00000022277.8	protein_coding	0.00134171	0.645675	0.98226	1.00138	0.00142536	0.467863	0.00531872	0.760514	0.00577	1.5509	0.0149127	0.724611	0.0423385	1.17786	0.00536193	0.467219	0.0201681	0.759468	0.00231795	1.6255
SLC45A4	ENSG00000022567.5	protein_coding	0.00611529	0.472388	0.0124407	0.534655	0.159076	1.13887	0.10715	0.767212	0.535195	1.13181	0.000229459	2.41089	0.0651084	1.62411	0.0078751	2.13011	0.125087	1.43496	0.0359237	0.673658
RNF10	ENSG00000022840.9	protein_coding	0.0317007	0.902421	0.198718	0.928498	0.00148965	0.535744	0.00364956	0.607932	0.587127	1.0289	0.00380022	0.593674	0.0096776	0.673669	0.00199668	0.577001	0.00510821	0.654748	0.279518	1.13474
ZNF839	ENSG00000022976.11	protein_coding	0.025441	0.581071	0.0119527	0.400136	0.330727	0.893289	0.0153347	0.553688	0.0149935	0.688618	0.0081339	1.53731	0.71123	0.952874	0.00192563	2.23246	0.104087	1.38375	0.0270456	0.619831
ZDHHC6	ENSG00000023041.7	protein_coding	0.000615695	2.05779	0.00292928	1.5549	0.0641599	1.21847	0.0101009	1.52931	0.00236103	0.755616	0.0001315	0.592125	0.000909609	0.743181	0.0136793	0.783632	0.681049	0.983542	0.000395781	1.25511
RNH1	ENSG00000023191.11	protein_coding	0.0129747	0.690798	0.0206914	0.712546	0.00480249	0.551588	0.00911538	0.529025	0.766183	1.03148	0.0572232	0.79848	0.15294	0.765818	0.0781388	0.774109	0.126524	0.742443	0.802235	0.959094
NDUFS1	ENSG00000023228.8	protein_coding	0.00119694	1.77209	0.0319966	1.91438	0.00449553	1.34447	0.00118724	1.90729	0.519129	1.0803	0.00679925	0.758693	0.160977	1.07629	0.0789706	0.702301	0.972113	0.996294	0.00515811	1.41861
RB1CC1	ENSG00000023287.8	protein_coding	0.00218533	4.36165	0.019628	4.12547	0.0158424	2.47635	0.0469073	2.39531	0.663911	0.945851	0.00229981	0.567755	0.0109671	0.549175	0.0498012	0.600258	0.0403018	0.580615	0.841843	0.967274
ERP44	ENSG00000023318.7	protein_coding	0.000916323	2.08287	0.000968572	2.59105	0.00907291	1.11036	0.00012303	1.88244	0.00468495	1.24398	0.00187721	0.53309	0.039527	0.903773	0.00155446	0.428536	0.00291899	0.726517	0.000539606	1.69535
ALAS1	ENSG00000023330.10	protein_coding	0.0238253	1.15678	0.0011774	1.2303	0.532785	1.03461	0.0356174	1.39542	0.135981	1.06355	0.100564	0.894391	0.082778	1.2063	0.0340118	0.840945	0.171429	1.13421	0.0274819	1.34873
BIRC3	ENSG00000023445.8	protein_coding	0.0477631	1.35539	0.0346184	1.42021	0.0125417	0.225124	0.0147635	0.424393	0.579181	1.04783	0.000213942	0.166095	5.18898e-05	0.313115	0.00567454	0.158514	0.00434903	0.298824	0.022006	1.88515
AKAP11	ENSG00000023516.7	protein_coding	0.0014999	2.49539	0.00197439	2.58225	0.0208972	1.60114	0.0870533	1.4211	0.385921	1.03481	0.00246555	0.641639	0.00652378	0.56949	0.00245096	0.620057	0.00698363	0.550335	0.353197	0.887556
GLRX2	ENSG00000023572.4	protein_coding	0.000554454	1.49692	0.0663219	1.64007	0.0332681	1.71425	0.506566	1.14586	0.512831	1.09563	0.271528	1.14519	0.188133	0.765481	0.765804	1.04523	0.125311	0.698665	0.0735548	0.668432
SNAPC1	ENSG00000023608.4	protein_coding	0.362374	0.915392	0.112673	0.860128	0.00544572	1.52	0.341375	0.844095	0.526296	0.939628	0.00332516	1.66049	0.646654	0.922113	0.00267934	1.76718	0.913066	0.98136	0.0160317	0.555324
DERA	ENSG00000023697.8	protein_coding	0.131753	1.22128	0.00675479	1.6833	0.0473908	0.626402	0.728455	0.949904	0.0201304	1.37831	0.0013	0.512908	0.0841928	0.777796	0.00367675	0.372128	0.00516836	0.56431	0.0633564	1.51644
STRAP	ENSG00000023734.6	protein_coding	0.000437341	2.12784	0.0016522	1.98378	0.0296499	1.24995	0.00383809	1.61298	0.0717309	0.932297	0.000202569	0.587427	0.000987169	0.758037	0.000369277	0.630086	0.00439877	0.813086	0.00480649	1.29044
ABCC2	ENSG00000023839.6	protein_coding	7.34506e-05	9.32791	0.00324977	15.9427	0.0194774	2.96626	7.33038e-05	9.66138	0.0221693	1.70914	0.00065452	0.317999	0.540386	1.03575	0.00707625	0.186058	0.0237046	0.606006	0.000903492	3.25709
DEF6	ENSG00000023892.9	protein_coding	0.161096	0.777577	0.232288	1.32274	0.202305	1.19546	0.109337	1.28772	0.0908515	1.7011	0.0114568	1.53742	0.0152184	1.65607	0.582226	0.90378	0.871621	0.97353	0.294277	1.07718
PLEKHO1	ENSG00000023902.8	protein_coding	0.00305899	0.119643	0.00289081	0.0810899	0.0034911	0.217435	0.0018832	0.0504531	0.00957092	0.677765	0.00138875	1.81736	0.0158787	0.421697	0.000620973	2.68141	0.115807	0.622187	0.000639131	0.232037
GCLM	ENSG00000023909.5	protein_coding	0.000227835	2.18812	0.0219935	3.35904	0.366275	1.07433	0.0197786	1.31689	0.085154	1.53513	0.0015567	0.490983	0.000742629	0.601838	0.0256682	0.319832	0.0302488	0.392045	0.0289094	1.22578
UBR2	ENSG00000024048.6	protein_coding	0.00230148	1.68421	0.00223192	1.68056	0.600879	0.952621	0.557215	0.946337	0.962896	0.997831	0.000487646	0.565618	0.00046242	0.561886	0.000676358	0.566847	0.000638638	0.563108	0.911952	0.993403
EHD2	ENSG00000024422.6	protein_coding	0.00408672	0.402569	0.000612905	0.460371	0.00242077	0.335715	0.00160972	0.561879	0.241736	1.14358	0.00888532	0.833932	0.0235247	1.39573	0.0625908	0.729226	0.0885697	1.22049	0.0074629	1.67368
DEPDC1	ENSG00000024526.12	protein_coding	0.00610175	4.10506	0.00408043	3.29516	8.74668e-05	2.59946	0.0129783	2.19606	0.067185	0.802705	0.0235879	0.633233	0.00600936	0.534965	0.0420813	0.788874	0.00856255	0.666452	0.105688	0.844815
CCDC28A	ENSG00000024862.12	protein_coding	0.017402	0.606964	0.00921182	0.68718	0.00128903	0.603582	0.0156316	0.542248	0.352051	1.13216	0.964196	0.994427	0.517186	0.893377	0.196485	0.878346	0.155106	0.789091	0.471946	0.898383
RRAGD	ENSG00000025039.9	protein_coding	0.196578	1.60134	0.0608003	3.23413	0.0132811	53.1862	0.00345688	19.9588	0.122467	2.01965	0.0136611	33.2136	0.0042991	12.4639	0.0138291	16.4453	0.00167889	6.17131	0.0276092	0.375263
HSF2	ENSG00000025156.7	protein_coding	0.0238593	1.27649	0.0396291	1.21402	0.026478	1.32307	0.929261	0.991546	0.392143	0.951058	0.494051	1.03649	0.036965	0.776773	0.0531957	1.08983	0.0737456	0.816747	0.0425348	0.749426
PHF20	ENSG00000025293.11	protein_coding	0.0430426	0.595255	0.084258	0.679846	0.0189824	0.313366	0.021021	0.367726	0.225468	1.14211	0.0166882	0.52644	0.0255648	0.617762	0.000552386	0.460936	0.00115773	0.540895	0.190271	1.17347
HSD17B6	ENSG00000025423.7	protein_coding	0.17253	0.111054	0.161533	0.0683715	0.157998	0.0549357	0.152989	0.0357413	0.38546	0.615659	0.284453	0.494676	0.182603	0.321837	0.00856489	0.803489	0.139182	0.522752	0.29849	0.650603
NR1H3	ENSG00000025434.14	protein_coding	0.0107541	1.26051	0.646232	1.02399	0.0183638	0.684325	0.00210508	0.56634	0.00698008	0.812357	0.00424491	0.542895	8.10192e-05	0.449294	0.0273843	0.668296	0.00082971	0.553075	0.192712	0.827589
TYMP	ENSG00000025708.8	protein_coding	0.00102424	0.0997847	0.000892963	0.0330057	0.000396386	0.0921511	8.44248e-05	0.181101	8.2764e-05	0.330769	0.528658	0.923499	0.0464156	1.81492	0.0206557	2.79198	0.0141382	5.48698	0.0242222	1.96526
NCAPH2	ENSG00000025770.13	protein_coding	0.00483245	1.85275	0.029967	1.59909	0.0187095	1.50267	0.27604	1.18866	0.235379	0.863092	0.0785779	0.811048	0.015139	0.641568	0.603517	0.9397	0.0902824	0.743337	0.108251	0.791036
TOMM34	ENSG00000025772.7	protein_coding	0.0022828	0.857598	0.0807471	1.24	0.00553258	0.686227	0.0182418	1.35552	0.0318227	1.4459	0.0122566	0.800173	0.00729132	1.5806	0.00988487	0.553409	0.270395	1.09316	0.00120172	1.97533
SEC63	ENSG00000025796.9	protein_coding	0.0285408	2.1464	0.0106488	1.63832	0.0773405	1.32752	0.165562	1.22372	0.165258	0.763285	0.0763742	0.618486	0.0548463	0.570125	0.0541503	0.810295	0.023033	0.746937	0.288267	0.921808
KPNA6	ENSG00000025800.9	protein_coding	0.875364	1.01002	0.970267	0.995641	0.00898391	0.672561	0.0978688	0.798842	0.902152	0.985763	0.00806533	0.665889	0.0878219	0.790916	0.0608707	0.675506	0.191118	0.802339	0.247461	1.18776
VIM	ENSG00000026025.9	protein_coding	0.000227972	0.013647	0.000228543	0.00174585	6.28291e-05	0.188705	0.000258344	0.106765	0.00234569	0.127928	0.000956563	13.8275	9.64958e-06	7.82329	0.000960405	108.088	0.000137464	61.1536	0.0034789	0.565776
FAS	ENSG00000026103.15	protein_coding	0.00190356	1.96441	0.0107285	1.6724	4.27077e-06	1.61913	0.00769976	1.55758	0.0370543	0.851349	0.015655	0.824232	0.00539443	0.792897	0.547253	0.968148	0.284307	0.931342	0.37543	0.961983
RNASET2	ENSG00000026297.11	protein_coding	0.0139522	0.31507	0.0144808	0.437808	0.0922092	0.734837	0.0406248	0.571358	0.0939402	1.38956	0.00173252	2.3323	0.00165205	1.81343	0.00803603	1.67844	0.0799979	1.30504	0.0345877	0.777531
CD44	ENSG00000026508.11	protein_coding	0.0353364	1.65309	0.805664	1.01662	0.00262934	2.69686	2.47165e-05	3.26895	0.0346051	0.614978	0.00535659	1.6314	0.00273593	1.97748	0.00205841	2.65279	1.40937e-05	3.21553	0.0264014	1.21213
KCNG1	ENSG00000026559.8	protein_coding	0.085509	0	0.553717	0.7757	0.00838829	4.46251	0.0643768	2.94751	0.0145186	#DIV/0!	0.0133473	#DIV/0!	0.0395149	#DIV/0!	0.0168497	5.75287	0.0660932	3.79981	0.131825	0.660506
AGPAT4	ENSG00000026652.9	protein_coding	0.00785224	0.303622	0.00585983	0.325236	0.00632997	0.272014	0.00542458	0.334966	0.446498	1.07118	0.190998	0.895897	0.331938	1.10323	0.125276	0.836361	0.779904	1.02992	0.105817	1.23143
SLAMF7	ENSG00000026751.11	protein_coding	0.127321	5.35459	0.141998	5.46973	0.189826	4.39273	0.000314238	28.029	0.968339	1.0215	0.726239	0.820367	0.000818865	5.23457	0.708341	0.803098	0.00116912	5.12438	0.00060486	6.38077
BTN3A1	ENSG00000026950.12	protein_coding	0.00520997	0.211683	0.0065007	0.257783	0.00579826	0.457669	0.00334008	0.355441	0.0221531	1.21778	0.0058313	2.16205	0.0258118	1.67912	0.0135093	1.7754	0.067658	1.37883	0.0564634	0.776632
MIPEP	ENSG00000027001.7	protein_coding	5.79081e-06	3.0739	0.00436044	3.63359	0.0884203	1.13043	0.00251291	1.46925	0.106238	1.18208	5.64794e-05	0.367752	2.17541e-05	0.477976	0.00621101	0.311107	0.00629618	0.404352	0.011794	1.29972
PRKCH	ENSG00000027075.9	protein_coding	0.00369986	4.00717	0.0286951	5.96054	0.00768623	8.54357	0.0403014	7.18696	0.168507	1.48747	0.019489	2.13207	0.134445	1.79353	0.113702	1.43335	0.504046	1.20576	0.449777	0.841213
IFNGR1	ENSG00000027697.8	protein_coding	0.0249738	0.435194	0.080691	0.699573	0.0384723	0.595615	0.0245318	0.433579	9.49248e-05	1.6075	0.02417	1.36862	0.901089	0.996288	0.0538435	0.851398	6.57706e-05	0.619777	0.0214955	0.727952
SH2D2A	ENSG00000027869.7	protein_coding	0.129717	1.80641	0.00444243	7.15032	0.789347	0.897344	0.250229	1.52853	0.00928578	3.95831	0.0578095	0.496756	0.379621	0.846174	0.0112181	0.125497	0.0130598	0.213771	0.00900252	1.7034
VRK2	ENSG00000028116.12	protein_coding	0.000931724	2.90897	0.000560427	2.3049	0.000672225	2.00531	0.0014678	2.411	0.0271385	0.792343	0.0104141	0.689355	0.0549916	0.828815	0.0697963	0.870021	0.537965	1.04603	0.0618321	1.20231
VEZT	ENSG00000028203.13	protein_coding	0.00334972	2.45821	0.00963546	2.15821	0.013371	1.95035	0.00280429	2.23831	0.244481	0.87796	0.00155642	0.793401	0.050495	0.910544	0.379426	0.903687	0.715761	1.03711	0.0319068	1.14765
POU2F2	ENSG00000028277.12	protein_coding	0.267788	0.397777	0.315398	0.404986	0.189249	0.227711	0.332332	1.55345	0.985158	1.01812	0.358961	0.572459	0.041315	3.90533	0.645104	0.562269	0.0596252	3.83581	0.037952	6.82203
BRD9	ENSG00000028310.13	protein_coding	0.0148925	0.800486	0.00455253	0.713794	0.00769434	0.623838	0.0125007	0.727	0.0917648	0.891702	0.020819	0.779325	0.274668	0.908199	0.0661201	0.873975	0.824462	1.0185	0.162245	1.16537
SNX1	ENSG00000028528.10	protein_coding	0.000180773	0.761269	0.0170791	0.800921	0.0820662	1.19165	0.00382868	0.75278	0.304885	1.05209	0.0160219	1.56534	0.736466	0.98885	0.0104673	1.48785	0.254165	0.939893	0.0109536	0.631714
TBPL1	ENSG00000028839.4	protein_coding	0.00228994	1.93763	0.00401767	1.85035	0.000394155	1.54643	0.00406412	1.95471	0.481713	0.954956	0.0285373	0.798102	0.891684	1.00882	0.0577902	0.835747	0.438861	1.0564	0.0378899	1.26402
ARNTL2	ENSG00000029153.10	protein_coding	0.00025185	4.22933	0.00554618	3.84029	0.00143996	2.76148	0.00126715	5.82485	0.376947	0.908013	0.00457624	0.652936	0.021223	1.37725	0.0623181	0.719082	0.0128657	1.51678	0.00377419	2.10932
BCLAF1	ENSG00000029363.11	protein_coding	1.46884e-05	7.35051	2.48652e-05	6.33116	0.00776583	4.10101	0.0251285	2.79458	0.0144858	0.861323	0.00453079	0.557922	0.00159154	0.380188	0.0212371	0.647749	0.00772459	0.4414	0.0550111	0.681437
SLC39A9	ENSG00000029364.7	protein_coding	0.351938	1.0471	0.811917	0.992233	0.0105643	1.17613	0.00197123	0.727029	0.26066	0.9476	0.0562011	1.12322	0.0026157	0.694325	0.000756276	1.18533	0.00309143	0.73272	0.000992344	0.618155
ANK1	ENSG00000029534.15	protein_coding	0.00209672	0.160977	0.00299515	0.236575	0.00709488	0.233243	0.00290152	0.0686062	0.343531	1.46962	0.293226	1.44892	0.216985	0.426186	0.955363	0.985915	0.0548605	0.289997	0.0224636	0.29414
TFB1M	ENSG00000029639.6	protein_coding	0.0238805	1.72542	0.133315	1.39188	0.0565001	1.68698	0.0869026	1.81479	0.172605	0.80669	0.862355	0.977718	0.773725	1.05179	0.276134	1.21201	0.248371	1.30384	0.703451	1.07577
RABEP1	ENSG00000029725.12	protein_coding	0.00164801	2.71168	0.00264537	2.1179	0.000288938	2.4064	0.0811966	1.67504	0.0496631	0.781029	0.154301	0.887423	0.0233839	0.617715	0.0730301	1.13622	0.183845	0.790899	0.06625	0.696077
HMGB3	ENSG00000029993.10	protein_coding	0.00374809	1.6498	0.000162071	1.85532	0.000288356	1.74739	0.0432462	1.3128	0.0908507	1.12458	0.326838	1.05915	0.036789	0.795733	0.129631	0.941824	0.01538	0.707584	0.0166669	0.751292
NUP160	ENSG00000030066.9	protein_coding	0.000241143	2.37961	0.00327544	2.15903	0.00969028	1.62166	0.0179698	1.39329	0.219903	0.907304	0.00991325	0.681479	0.000898022	0.585512	0.0473874	0.751103	0.0101748	0.645331	0.0889847	0.859177
BAK1	ENSG00000030110.8	protein_coding	0.000151575	2.17243	0.00536384	2.65846	0.0362206	1.2257	0.00351642	1.82899	0.0823107	1.22373	0.000359165	0.564205	0.0443496	0.841908	0.00836239	0.461055	0.0191556	0.687987	0.0102838	1.4922
IKZF2	ENSG00000030419.12	protein_coding	0.00321537	3.66008	0.00248694	6.11755	0.186587	1.28383	0.0195736	2.5238	0.00913571	1.67143	0.00865131	0.350765	0.0479767	0.689548	0.00492032	0.20986	0.00246374	0.412551	0.0429646	1.96584
GRN	ENSG00000030582.11	protein_coding	0.00270486	0.209315	0.000686577	0.365784	0.00241033	0.166761	0.000853937	0.319104	0.0227694	1.74753	0.0016411	0.796695	0.0310552	1.52451	0.0137812	0.455899	0.229188	0.872383	0.0155959	1.91355
FAM13B	ENSG00000031003.6	protein_coding	0.023691	0.609516	0.0470377	0.715819	0.0429071	0.646959	0.0187058	0.600678	0.197453	1.17441	0.389085	1.06143	0.882867	0.9855	0.346563	0.903803	0.188471	0.839148	0.409439	0.928463
ARHGAP31	ENSG00000031081.6	protein_coding	0.00476975	0.0881751	0.00106519	0.139072	0.00413229	0.0588788	0.00461744	0.03581	0.339064	1.57722	0.127771	0.667749	0.0137531	0.406124	0.182075	0.42337	0.124993	0.257493	0.181194	0.608199
CENPQ	ENSG00000031691.5	protein_coding	7.08707e-05	5.467	0.0115397	5.09605	0.0268166	4.07046	0.0778393	2.84818	0.505034	0.932147	0.110375	0.744551	0.0376076	0.520976	0.214478	0.798748	0.0367161	0.558899	0.183203	0.699719
SARS	ENSG00000031698.8	protein_coding	0.0105473	1.21821	0.0135119	1.15617	0.849339	1.00914	0.175144	1.06248	0.243391	0.949067	0.0150955	0.828376	0.030144	0.872163	0.0338319	0.872832	0.0643713	0.918969	0.305044	1.05286
RANBP3	ENSG00000031823.9	protein_coding	0.0114107	1.35693	0.0773793	1.17535	0.0102109	1.34006	0.220911	1.12423	0.00764123	0.866185	0.711596	0.987569	0.055438	0.82851	0.0256876	1.14014	0.517993	0.956505	0.0607741	0.838939
ARID4A	ENSG00000032219.14	protein_coding	0.0652552	3.53475	0.107843	1.97992	0.00656938	3.99188	0.182121	1.82176	0.165173	0.56013	0.633032	1.12932	0.138281	0.515386	0.0241395	2.01618	0.79054	0.920119	0.021354	0.456367
TSSC1	ENSG00000032389.8	protein_coding	0.0521896	1.19055	0.675998	0.957908	0.0182612	1.26387	0.0158391	1.33316	0.0923871	0.804595	0.25931	1.06159	0.146681	1.11978	0.0381549	1.31941	0.0217076	1.39174	0.433097	1.05482
PNPLA6	ENSG00000032444.10	protein_coding	0.00010094	0.400268	0.00139469	0.486262	0.000203034	0.341066	9.36037e-05	0.414203	0.186863	1.21484	0.153139	0.852095	0.725011	1.03481	0.0692986	0.701405	0.244517	0.851812	0.0757525	1.21444
IFT88	ENSG00000032742.13	protein_coding	0.00585167	2.65085	0.0175954	2.1568	0.133341	1.52662	0.509893	1.25704	0.14248	0.813625	0.0197703	0.5759	0.0174839	0.474203	0.0498507	0.707821	0.0598925	0.582827	0.430867	0.823411
ALG1	ENSG00000033011.6	protein_coding	0.905758	1.00942	0.59238	1.08952	0.00160776	0.645804	0.0153203	0.69645	0.646207	1.07935	0.019123	0.639777	0.0245468	0.68995	0.0812314	0.592741	0.0952611	0.639226	0.454624	1.07842
ZCCHC8	ENSG00000033030.9	protein_coding	0.000638439	1.85261	0.00273684	1.71163	0.00280223	1.60767	0.00917076	1.38323	0.216897	0.923901	0.0115826	0.867784	0.00195993	0.746639	0.327205	0.939261	0.0341406	0.808138	0.0230137	0.860397
ABCF2	ENSG00000033050.3	protein_coding	0.0141182	1.48286	0.0402618	1.35765	0.00566527	0.864631	0.631394	1.04011	0.300061	0.915564	0.0095974	0.583083	0.0106821	0.701425	0.0225328	0.636857	0.0414612	0.766112	0.125517	1.20296
CHPF2	ENSG00000033100.10	protein_coding	0.000617611	0.422106	2.48371e-05	0.445206	7.34278e-05	0.50604	0.0379339	0.80786	0.586254	1.05472	0.120195	1.19885	0.00326634	1.91388	0.0888993	1.13664	0.00944304	1.81458	0.0109352	1.59643
LRRC7	ENSG00000033122.12	protein_coding	0.0457423	2.20657	0.399072	11.9349	0.416647	71.6251	0.410028	25.9292	0.444057	5.40879	0.423279	32.4599	0.429122	11.7509	0.481946	6.00133	0.634325	2.17256	0.58709	0.362013
FUT8	ENSG00000033170.12	protein_coding	0.0607828	0.833001	0.045118	0.762225	0.632522	0.972873	0.048243	0.754931	0.385151	0.915034	0.00276847	1.16791	0.370524	0.906279	0.0748961	1.27636	0.941587	0.990431	0.0794884	0.775982
UBA6	ENSG00000033178.7	protein_coding	0.00107201	3.80954	0.00335489	3.04428	0.0112129	2.42498	0.0257978	3.14622	0.0694356	0.799121	0.00955074	0.636554	0.290677	0.825881	0.088643	0.796567	0.855091	1.03349	0.255509	1.29742
GAB2	ENSG00000033327.8	protein_coding	4.97793e-05	0.136537	0.000336336	0.0468379	7.49173e-05	0.126611	0.000117261	0.163194	0.00712612	0.343041	0.483163	0.927302	0.508862	1.19523	0.00630812	2.70319	0.0707983	3.48423	0.384063	1.28894
ATP6V0A1	ENSG00000033627.9	protein_coding	0.0873147	1.08791	0.00639994	1.14478	0.0278707	1.24307	0.112491	1.1428	0.20806	1.05228	0.0591158	1.14263	0.441138	1.05046	0.158506	1.08586	0.975268	0.99827	0.236096	0.919336
PIAS1	ENSG00000033800.9	protein_coding	0.0399336	1.36158	0.074303	1.35428	0.00935546	1.81743	0.421358	0.906995	0.956654	0.994636	0.00438717	1.33479	0.00525197	0.666133	0.0495331	1.34199	0.0540433	0.669725	8.07482e-06	0.499054
SLC4A7	ENSG00000033867.12	protein_coding	0.000544876	3.42841	0.00325314	2.53131	0.00166725	2.78796	0.00179909	2.98882	0.0157906	0.738332	0.037375	0.813195	0.150195	0.871779	0.331177	1.10139	0.157195	1.18074	0.476261	1.07204
UHRF1	ENSG00000034063.7	protein_coding	0.000162451	2.35808	0.000166898	2.34692	0.00388275	1.59912	0.00108647	1.7859	0.918176	0.995266	0.00324818	0.678145	0.00504755	0.757353	0.00336083	0.68137	0.00532787	0.760955	0.027705	1.1168
MAP2K3	ENSG00000034152.14	protein_coding	4.37423e-06	4.03381	0.035628	2.88659	0.000170729	3.15487	0.0101452	4.56065	0.0926394	0.715599	0.00456722	0.782107	0.30484	1.13061	0.55825	1.09294	0.03667	1.57995	0.0600121	1.44559
EFCAB1	ENSG00000034239.5	protein_coding	0.0554429	4.82225	0.0160484	19.5007	0.979265	0.970001	0.789584	1.34444	0.036795	4.0439	0.000549266	0.201151	0.0231847	0.278798	0.0231932	0.0497418	0.0208106	0.0689429	0.638628	1.38602
TMSB10	ENSG00000034510.4	protein_coding	0.189375	0.843091	0.0824949	0.795479	0.646122	1.03906	0.00277278	1.65313	0.591473	0.943527	0.0927848	1.23244	0.00119126	1.9608	0.00977747	1.30621	0.00138054	2.07816	0.00679227	1.59099
ASTE1	ENSG00000034533.7	protein_coding	0.075633	1.37491	0.0314046	1.74172	0.0636888	1.37651	0.138439	1.31616	0.16508	1.26679	0.990358	1.00117	0.736532	0.957272	0.16457	0.790317	0.12864	0.755665	0.697909	0.956154
RNF19A	ENSG00000034677.7	protein_coding	0.0125776	0.570051	0.0137283	0.525008	0.0422957	0.752259	0.0549546	0.762122	0.180866	0.920983	0.00715928	1.31963	0.0781595	1.33693	0.00504135	1.43285	0.0573758	1.45164	0.895067	1.01311
PEX3	ENSG00000034693.9	protein_coding	0.00209078	2.72709	0.0111193	2.72045	0.588901	1.07984	0.0102513	1.78481	0.984385	0.997565	0.00902885	0.39597	0.015391	0.654476	0.0228144	0.396936	0.0525542	0.656074	0.0201491	1.65284
GABARAPL2	ENSG00000034713.3	protein_coding	0.0773049	0.812753	0.826178	0.980676	0.605709	1.04091	0.72353	1.05669	0.089376	1.20661	0.0248768	1.28072	0.197254	1.30014	0.434316	1.06142	0.636022	1.07751	0.917721	1.01516
SH3YL1	ENSG00000035115.15	protein_coding	0.00172476	2.40656	0.016205	2.50812	5.57936e-05	3.99008	0.0110608	2.43429	0.702648	1.0422	0.000404274	1.658	0.902311	1.01152	0.0116017	1.59087	0.806315	0.970562	0.0050867	0.610084
FAM136A	ENSG00000035141.3	protein_coding	0.00164743	2.69561	0.00478754	2.42127	0.0013479	2.48178	0.00105637	2.89371	0.120202	0.898226	0.125513	0.920676	0.159392	1.07349	0.668727	1.02499	0.0282045	1.19512	0.017994	1.16598
VCL	ENSG00000035403.11	protein_coding	9.53688e-05	0.511749	0.000997039	0.43996	0.000375306	0.538308	0.000169985	0.551124	0.0341659	0.859717	0.227522	1.0519	0.252221	1.07694	0.00463957	1.22354	0.0409005	1.25267	0.661978	1.02381
DEPDC1B	ENSG00000035499.8	protein_coding	0.000983226	6.73901	1.82074e-05	6.32626	4.93787e-05	5.14588	0.00104082	5.13729	0.220001	0.938752	0.0107376	0.763596	0.00727966	0.762321	0.00157757	0.813416	0.0119651	0.812058	0.971873	0.99833
DAPK2	ENSG00000035664.7	protein_coding	0.655872	0.813539	0.181338	1.81541	0.0738118	1.95518	0.0927189	0.0799609	0.108646	2.2315	0.0216923	2.40331	0.0822749	0.0982878	0.761936	1.07699	0.04573	0.0440456	0.00184703	0.0408969
NSMAF	ENSG00000035681.3	protein_coding	0.215861	1.58909	0.305473	0.878647	0.0867669	0.725965	0.0590215	0.690387	0.168054	0.552923	0.123127	0.456842	0.114019	0.434453	0.00368014	0.82623	0.0256196	0.785738	0.416652	0.950992
ADSS	ENSG00000035687.9	protein_coding	0.00530982	1.48569	0.0250196	1.26745	0.0923653	1.10853	0.0351597	0.84726	0.0647349	0.853103	0.0137647	0.746137	0.00396064	0.570279	0.0959511	0.874616	0.00918773	0.668476	0.00315375	0.764309
STAP1	ENSG00000035720.3	protein_coding	0.0251712	5.7277	0.0998645	4.38268	0.292596	3.89673	0.0852803	3.89589	0.427373	0.765173	0.47484	0.680332	0.192541	0.680184	0.849178	0.889121	0.750979	0.888928	0.999716	0.999783
TIMP2	ENSG00000035862.7	protein_coding	0.000349222	0.0448352	0.000166457	0.0959109	0.000364455	0.0665425	0.000281551	0.0938204	0.00747378	2.13919	0.000166712	1.48416	0.00190307	2.09256	0.0238828	0.693795	0.747772	0.978203	0.00756804	1.40993
RFC1	ENSG00000035928.10	protein_coding	0.0184406	3.53697	0.00318255	2.72889	0.0196562	2.76871	0.00149979	1.68777	0.138879	0.771531	0.159147	0.782791	0.0323989	0.477178	0.896301	1.01459	0.00478972	0.618481	0.0472855	0.609585
TBC1D23	ENSG00000036054.8	protein_coding	0.0132011	1.77669	0.0182429	1.70859	0.00337665	2.27264	0.00278118	2.34809	0.67368	0.961669	0.0735169	1.27914	0.0502495	1.32161	0.0584919	1.33012	0.0456615	1.37428	0.744155	1.0332
CUL3	ENSG00000036257.8	protein_coding	0.000165803	2.94024	3.14835e-05	2.70588	0.000593059	1.94818	0.000211059	2.73822	0.0452333	0.920294	1.84429e-05	0.662594	0.13687	0.931292	0.00169695	0.719981	0.77498	1.01195	0.00685312	1.40553
ZZZ3	ENSG00000036549.8	protein_coding	2.20044e-05	2.75887	0.00124224	2.29658	0.0638371	1.54878	0.0018995	1.42413	0.0280757	0.832435	0.014351	0.56138	8.6432e-06	0.516199	0.0227345	0.674383	0.00549289	0.620107	0.512196	0.919518
USP2	ENSG00000036672.10	protein_coding	0.000303149	0.404926	0.000322213	0.45216	0.0349561	1.6398	0.0154627	0.780145	0.336292	1.11665	0.00760324	4.04964	0.00261771	1.92664	0.0111055	3.6266	0.00743335	1.72537	0.0160011	0.475755
TUBG2	ENSG00000037042.7	protein_coding	0.00740488	0.472418	0.0130117	0.406409	0.0308214	0.605292	0.011489	0.540329	0.432859	0.860276	0.179345	1.28126	0.474609	1.14375	0.00209475	1.48936	0.114792	1.32952	0.348127	0.892675
NSUN2	ENSG00000037474.10	protein_coding	0.00135565	3.28528	0.00754694	2.77954	5.19465e-05	2.06209	0.000232076	2.43673	0.0634636	0.846058	0.00363948	0.627675	0.00552478	0.741711	0.0426805	0.741881	0.155598	0.876666	0.00124147	1.18168
FBXO42	ENSG00000037637.6	protein_coding	0.00870755	0.637302	0.000312038	0.572098	0.000376318	0.546993	0.00629567	0.515529	0.34489	0.897687	0.220927	0.858295	0.1989	0.808925	0.444736	0.956117	0.44786	0.901121	0.653542	0.942479
MFAP3	ENSG00000037749.7	protein_coding	0.00334763	1.30717	0.188681	1.43136	0.0497994	0.869042	0.785097	1.01779	0.633328	1.09501	0.000895699	0.664827	0.0121466	0.778624	0.123481	0.607143	0.198493	0.711067	0.0797156	1.17117
MRI1	ENSG00000037757.8	protein_coding	0.328535	1.073	0.0101727	1.20727	0.0979003	1.08269	0.0085061	1.27797	0.128166	1.12513	0.89064	1.00902	0.0480479	1.19103	0.048197	0.896805	0.224098	1.05857	0.0168375	1.18038
METTL1	ENSG00000037897.12	protein_coding	0.0481191	1.71942	0.0291518	1.25779	0.771339	0.976247	0.703444	0.970926	0.123773	0.731522	0.0450335	0.567776	0.0465587	0.564682	0.0232437	0.776157	0.0130732	0.771927	0.943687	0.99455
HOXC8	ENSG00000037965.4	protein_coding	0.686708	0.967019	0.00282964	0.525732	0.00218589	0.647396	0.00262886	0.290974	0.00689738	0.543663	0.025353	0.669476	0.00898879	0.300898	0.13458	1.23142	0.0472768	0.553465	0.00538596	0.449453
AGA	ENSG00000038002.4	protein_coding	0.000319259	0.229212	0.00165365	0.342641	0.00250851	0.524075	0.0129038	0.385813	0.112715	1.49487	0.00848484	2.28643	0.255594	1.68322	0.00894951	1.52952	0.711036	1.126	0.299263	0.736179
PI4K2B	ENSG00000038210.9	protein_coding	0.000307393	2.53566	0.00151349	2.15311	0.0054366	1.60305	0.00934407	1.92696	0.0453053	0.849132	0.00151831	0.632201	0.0227496	0.759945	0.0138668	0.744527	0.243231	0.894968	0.115574	1.20206
BOD1L1	ENSG00000038219.8	protein_coding	0.00150819	4.95247	5.97084e-07	4.0175	0.00181309	2.2617	0.0130363	2.56789	0.0289919	0.811211	0.00102913	0.456681	0.000818716	0.518507	0.000514894	0.562963	0.0145215	0.639176	0.248804	1.13538
MAT2B	ENSG00000038274.11	protein_coding	0.954588	0.996747	0.408186	1.10794	0.00597201	0.712433	0.0110059	0.628259	0.393848	1.11155	0.00381252	0.714757	0.00834792	0.630309	0.0516359	0.643026	0.042345	0.567053	0.09854	0.88185
TLL1	ENSG00000038295.3	protein_coding	0.0354622	0.182312	0.803221	0.934647	0.0278667	0.101584	0.0349543	0.178916	0.0551746	5.12662	0.0636393	0.557199	0.873754	0.981371	0.044054	0.108687	0.0545158	0.191426	0.0697479	1.76126
EDC4	ENSG00000038358.10	protein_coding	0.171026	1.15222	0.707433	0.967197	0.474027	0.916491	0.358518	0.885604	0.00323168	0.83942	0.081716	0.795413	0.0759543	0.768606	0.576011	0.947574	0.424514	0.915639	0.794721	0.966299
TRIO	ENSG00000038382.13	protein_coding	0.0149221	0.509177	0.000246696	0.444634	5.48227e-05	0.415737	0.0081152	0.554024	0.450404	0.873239	0.301107	0.816487	0.626865	1.08808	0.449448	0.935009	0.151489	1.24602	0.0963285	1.33263
VCAN	ENSG00000038427.11	protein_coding	0.00618982	0.0124182	0.00617388	0.000411206	0.0154613	0.431131	0.00953923	0.225113	0.116878	0.0331131	0.000820101	34.7176	0.000216971	18.1277	0.00149313	1048.45	0.00149797	547.446	0.00158375	0.522146
CLEC16A	ENSG00000038532.10	protein_coding	0.294682	0.889962	0.144326	0.821211	0.0279726	0.594839	0.0295279	0.669089	0.246119	0.922749	0.00994239	0.668388	0.0239128	0.751818	0.00535364	0.724344	0.077562	0.814759	0.239028	1.12482
CDH1	ENSG00000039068.13	protein_coding	0.0482384	468.884	1.46637e-05	300.173	0.0034119	308.91	0.00093839	276.218	0.254502	0.640187	0.270838	0.65882	0.211979	0.589097	0.677049	1.02911	0.101323	0.920195	0.205067	0.894169
SKIV2L2	ENSG00000039123.11	protein_coding	6.57372e-05	5.90973	1.35294e-05	4.46825	0.000133348	2.95729	0.000402974	2.33194	0.00254993	0.756084	0.000225454	0.500411	0.000179855	0.394593	0.000408362	0.661845	9.00432e-05	0.52189	0.00932455	0.788537
DNAH5	ENSG00000039139.8	protein_coding	0.246972	2.09262	0.0466997	3.57588	0.369222	1.88136	0.153282	2.47561	0.113745	1.70881	0.737126	0.899047	0.461247	1.18302	0.0979398	0.526126	0.203842	0.692308	0.428345	1.31586
ZFYVE16	ENSG00000039319.12	protein_coding	0.0204598	2.70889	0.0206176	2.56024	0.0919183	1.50793	0.665708	1.09555	0.76217	0.945124	0.0522444	0.556658	0.0309223	0.404426	0.0589424	0.588979	0.0316319	0.427908	0.100176	0.726525
FAM65A	ENSG00000039523.12	protein_coding	0.00354022	0.594244	0.00205592	0.569321	0.00280587	0.402642	0.0107717	0.719147	0.642849	0.95806	0.00302464	0.677569	0.0959935	1.21019	0.0538996	0.707231	0.0774058	1.26317	0.0156236	1.78607
C6	ENSG00000039537.9	protein_coding	0.424282	0.00485126	0.42404	0.00422403	0.424871	0.00637072	0.4227	0.000751794	0.738167	0.870707	0.721495	1.31321	0.0029966	0.154969	0.633996	1.50821	0.155575	0.177981	0.266614	0.118008
RAI14	ENSG00000039560.9	protein_coding	0.109289	3.4522	0.00514657	4.87625	0.00550018	4.11078	1.15147e-05	7.99768	0.248259	1.4125	0.54646	1.19077	0.0332784	2.31669	0.184189	0.843021	0.00561699	1.64013	0.00168452	1.94554
SOX30	ENSG00000039600.6	protein_coding	0.0542668	0.00652401	0.00403115	2.91847	0.600978	0.611737	0.405364	0.732549	0.00390654	447.343	0.425353	93.767	0.0358665	112.285	0.0531749	0.209609	0.000936518	0.251004	0.863174	1.19749
PNKP	ENSG00000039650.4	protein_coding	0.685035	1.062	0.0428659	1.4556	0.00501388	1.9243	0.0336758	1.48487	0.018346	1.37062	0.00124626	1.81196	0.026265	1.39819	0.00689057	1.322	0.800215	1.02011	0.0219321	0.771642
BEST2	ENSG00000039987.2	protein_coding	0.735536	0.848886	0.0908182	2.29571	0.0413678	0.040239	0.0421632	0	0.0725784	2.70438	0.146724	0.0474021	0.137383	0	0.0389867	0.0175279	0.0385685	0	0.42265	0
PHLPP2	ENSG00000040199.14	protein_coding	0.585716	0.961553	0.053588	0.800266	0.0220941	0.736756	0.00301517	0.502328	0.0153395	0.832264	0.0109098	0.766215	0.0042105	0.522413	0.239525	0.92064	0.0185206	0.627701	0.0279997	0.68181
CCDC99	ENSG00000040275.12	protein_coding	0.00996872	3.61042	0.00452209	2.66078	0.000285566	2.58036	0.00228733	2.34184	0.0790329	0.736972	0.0781268	0.7147	0.0427399	0.648633	0.725366	0.969779	0.254194	0.880133	0.232327	0.90756
STAU2	ENSG00000040341.13	protein_coding	0.707792	0.965641	0.00334891	0.763313	0.00612415	1.30489	0.0190177	1.20567	0.109441	0.790473	0.0311762	1.35132	0.0722607	1.24857	0.000623293	1.7095	0.00130281	1.57953	0.151327	0.923969
PQLC2	ENSG00000040487.8	protein_coding	0.0112959	0.633827	0.0245428	0.665831	0.0363077	0.724801	0.0132299	0.573404	0.72137	1.05049	0.148905	1.14353	0.534178	0.90467	0.497481	1.08856	0.423803	0.861185	0.177337	0.79112
CTNS	ENSG00000040531.10	protein_coding	0.411384	0.886766	0.863949	1.02231	0.0593251	0.642375	0.112823	0.65364	0.110487	1.15285	0.0499286	0.724402	0.20929	0.737105	0.0137901	0.628358	0.0913618	0.639378	0.943928	1.01754
RTN4R	ENSG00000040608.9	protein_coding	0.0142027	1.63605	0.00899498	1.65367	0.600599	1.09169	0.0123295	1.93455	0.906136	1.01077	0.0438227	0.667269	0.15587	1.18245	0.0397364	0.660161	0.167186	1.16985	0.0131551	1.77208
PHF23	ENSG00000040633.8	protein_coding	0.0250632	0.820141	0.012009	0.60519	6.75717e-05	0.67898	0.060024	0.793833	0.0312826	0.73791	0.0455162	0.827882	0.716423	0.967922	0.283926	1.12193	0.0688594	1.31171	0.17325	1.16915
CDH10	ENSG00000040731.6	protein_coding	0.00100325	0.00972126	0.00120394	0.00191914	0.000787553	0.0756982	0.00081379	0.00747685	0.28293	0.197417	0.00637148	7.78687	0.820787	0.769123	0.0118914	39.4438	0.538638	3.89594	0.00485285	0.0987718
INPP4A	ENSG00000040933.10	protein_coding	0.0682389	0.753673	0.524652	0.922549	0.105819	0.692208	0.700761	1.04171	0.159448	1.22407	0.660383	0.918446	0.0301375	1.38218	0.192262	0.750321	0.316863	1.12917	0.0783175	1.50491
RAB27B	ENSG00000041353.4	protein_coding	9.4792e-05	10.5161	0.000116061	18.6223	0.0167473	4.32213	0.000453524	7.90575	6.34687e-05	1.77084	0.00166995	0.411002	0.00157112	0.751777	4.6657e-05	0.232094	1.59986e-05	0.424531	0.00625482	1.82913
PSMA4	ENSG00000041357.11	protein_coding	9.77399e-05	2.54197	0.00472934	2.3104	0.00163399	2.46511	0.00197556	1.69355	0.231276	0.908902	0.607426	0.969764	0.00109785	0.666233	0.438859	1.06696	0.0281159	0.733009	0.00809474	0.687005
MYO16	ENSG00000041515.10	protein_coding	0.461692	1.31823	0.660834	1.16047	0.999898	1.00006	0.119621	0.306467	0.653446	0.880321	0.497047	0.758637	0.0425449	0.232483	0.695663	0.861772	0.0255008	0.264089	0.157699	0.306449
LSG1	ENSG00000041802.6	protein_coding	0.00106226	2.27557	0.00353061	2.12995	0.00539812	1.62886	0.00533394	1.89262	0.428849	0.936006	0.0185001	0.715803	0.0734639	0.831714	0.0497689	0.764742	0.24055	0.888577	0.144811	1.16193
PARP3	ENSG00000041880.10	protein_coding	2.78115e-05	0.108838	2.72318e-05	0.121733	7.76303e-06	0.171878	1.58767e-06	0.20046	0.166239	1.11848	0.0630957	1.57921	0.00751895	1.84182	0.0986226	1.41193	0.0110524	1.64672	0.266822	1.16629
TNC	ENSG00000041982.10	protein_coding	0.452353	1.19624	0.0178134	0.329124	0.00372113	4.54469	0.00118577	3.85245	0.0492647	0.275131	0.00139255	3.79913	0.000754554	3.22045	0.00486093	13.8085	0.00296087	11.7052	0.138948	0.847681
THAP3	ENSG00000041988.10	protein_coding	0.0142355	1.4299	0.124629	1.21931	0.315587	0.908948	0.697274	0.968651	0.128121	0.852727	0.000174453	0.635673	0.000422939	0.677426	0.0630202	0.745459	0.0984353	0.794424	0.117574	1.06568
TDP1	ENSG00000042088.9	protein_coding	0.00955765	2.03799	0.0308481	1.78546	0.107851	1.25986	0.176221	1.20488	0.236482	0.876086	0.00573022	0.618188	0.00479808	0.591211	0.0456354	0.705625	0.0348434	0.674832	0.710607	0.95636
AIFM2	ENSG00000042286.10	protein_coding	0.231216	0.917137	0.101335	0.825028	0.00634435	0.654837	0.130297	0.883867	0.284875	0.899568	0.00953308	0.714001	0.405299	0.963724	0.0999219	0.793715	0.469039	1.07132	0.0109546	1.34975
SPATA7	ENSG00000042317.12	protein_coding	0.00108758	0.283488	0.000680331	0.261003	0.00122383	0.294805	0.00112419	0.317368	0.730004	0.920684	0.829883	1.03992	0.650805	1.11951	0.604404	1.12951	0.500812	1.21595	0.759154	1.07653
MED17	ENSG00000042429.6	protein_coding	0.013075	1.68924	0.0048809	1.43527	0.0874263	0.845696	0.504341	1.09455	0.143567	0.849655	0.0156159	0.500638	0.0198678	0.647956	0.00026499	0.589225	0.086235	0.762611	0.155118	1.29426
RETSAT	ENSG00000042445.9	protein_coding	0.00807042	0.75031	0.00649125	0.904851	0.0262462	0.808539	0.0260027	0.736116	0.0340128	1.20597	0.304282	1.07761	0.821257	0.981083	0.11937	0.89356	0.0710676	0.813522	0.308661	0.910428
CAPG	ENSG00000042493.10	protein_coding	0.0467167	0.815427	0.0910566	1.14761	0.000922698	0.157245	0.00298623	0.503184	0.00395646	1.40737	0.000184762	0.192837	0.0149992	0.61708	1.65263e-05	0.137019	0.00517658	0.438462	0.0153458	3.2
AP2S1	ENSG00000042753.6	protein_coding	0.0310079	1.57887	0.0357788	1.60681	0.00172365	1.65247	0.000443251	1.74675	0.887913	1.0177	0.638084	1.04661	0.313726	1.10633	0.784094	1.02841	0.420995	1.08709	0.317116	1.05705
TG	ENSG00000042832.7	protein_coding	0.0130908	0.0107919	0.0131795	0.00381507	0.0130294	0.0212806	0.0116472	0.0331007	0.446848	0.353512	0.482966	1.9719	0.428868	3.06717	0.256723	5.57803	0.321381	8.67629	0.669698	1.55544
BARX2	ENSG00000043039.4	protein_coding	0.42265	#DIV/0!	0.013961	#DIV/0!	0.000977362	#DIV/0!	0.0138873	#DIV/0!	0.423951	2.00067	0.000929402	436.134	0.00800678	21.367	0.000983288	217.994	0.0161595	10.6799	0.000765738	0.0489919
DCUN1D1	ENSG00000043093.9	protein_coding	0.000410099	3.31028	0.00043196	2.99549	0.000923195	2.90289	0.00502873	2.56974	0.203795	0.904905	0.105463	0.87693	0.0470414	0.77629	0.582952	0.969085	0.164666	0.857869	0.234921	0.885236
PHF15	ENSG00000043143.15	protein_coding	0.399899	0.918662	0.0318661	0.829892	0.00783474	0.568801	0.0010891	0.513584	0.353476	0.90337	0.0404119	0.619162	0.0207791	0.559056	0.0118425	0.685392	0.00164202	0.618856	0.173436	0.902924
ZIC2	ENSG00000043355.6	protein_coding	0.00973127	1.64366	0.332946	1.14923	0.00101501	2.21863	0.000137679	3.09974	0.0142298	0.699192	0.00819877	1.34981	0.000238718	1.88588	0.000847734	1.93054	7.85559e-05	2.69723	0.00164931	1.39714
TRIT1	ENSG00000043514.10	protein_coding	0.0447242	1.43732	0.125621	1.27058	0.905369	1.02065	0.181251	0.7828	0.293201	0.88399	0.0628473	0.710109	0.0247623	0.544625	0.178047	0.8033	0.0291358	0.616099	0.190209	0.76696
ADRB1	ENSG00000043591.4	protein_coding	0.032667	2.70929	0.14047	0.160112	0.00147479	12.43	0.0957294	6.32423	0.0116372	0.0590974	0.00223928	4.5879	0.183573	2.33427	0.00337497	77.6329	0.0773505	39.4987	0.0622072	0.508789
CUL7	ENSG00000044090.4	protein_coding	0.00446065	0.123286	0.00458518	0.132705	0.00688314	0.234086	0.0013953	0.222657	0.631103	1.0764	0.00387736	1.89872	0.124113	1.80601	0.00489718	1.76395	0.148187	1.67783	0.806844	0.951175
CTNNA1	ENSG00000044115.15	protein_coding	0.719479	1.02641	0.30968	0.924354	0.00232856	0.701959	0.00133107	0.617065	0.272116	0.900566	0.017467	0.683894	0.0133846	0.601185	0.0355683	0.759405	0.0202066	0.667563	0.0759292	0.879061
PHKA2	ENSG00000044446.6	protein_coding	0.133512	0.744581	0.0543359	0.73068	0.0161289	0.592557	0.0273025	0.64501	0.912175	0.981329	0.295384	0.795826	0.48751	0.866272	0.0957358	0.810968	0.355607	0.882754	0.575675	1.08852
CNTLN	ENSG00000044459.9	protein_coding	0.00309934	5.64987	0.00365722	5.56838	0.000150161	3.52232	0.0315702	3.96637	0.880349	0.985577	0.016844	0.623434	0.0793817	0.702029	0.0206539	0.632558	0.0895735	0.712302	0.522412	1.12607
EPHA3	ENSG00000044524.6	protein_coding	0.0633717	0.0252208	0.07501	0.178348	0.24079	1.46342	0.910003	0.922655	0.193706	7.07149	0.0213414	58.0246	0.256153	36.5832	0.0169465	8.20543	0.321129	5.17333	0.450173	0.630477
HSPA5	ENSG00000044574.7	protein_coding	1.10243e-05	1.76231	0.00440247	1.86732	2.50517e-06	1.8853	0.000880968	2.0733	0.223198	1.05959	0.00240359	1.06979	0.00875941	1.17646	0.797562	1.00963	0.0561423	1.11031	0.0301905	1.09972
DSG2	ENSG00000046604.8	protein_coding	2.55991e-06	5.47161	0.00416492	5.96892	0.000196704	2.97378	1.05823e-05	3.32415	0.270472	1.09089	1.33558e-05	0.543493	0.000253495	0.607526	0.00976469	0.498211	0.0151795	0.556909	0.0296814	1.11782
GEMIN8	ENSG00000046647.9	protein_coding	0.0919834	0.739905	0.210866	0.831592	0.0450984	0.576984	0.0208405	0.481683	0.220538	1.12392	0.0854731	0.779808	0.0197584	0.651006	0.0067085	0.69383	0.0019562	0.579229	0.108885	0.834828
OFD1	ENSG00000046651.10	protein_coding	0.0023387	5.38304	0.000364385	5.63894	0.000949777	3.89787	0.00830149	3.37635	0.529712	1.04754	0.0201607	0.724102	0.00862959	0.627219	0.00369345	0.691242	0.004151	0.598756	0.21523	0.866203
GPM6B	ENSG00000046653.10	protein_coding	0.0364803	0.478358	0.0242896	0.457759	0.0184196	1.80751	0.295173	0.793734	0.847785	0.956938	9.95518e-05	3.77857	0.115604	1.65929	0.00309115	3.94861	0.100081	1.73396	0.013035	0.439131
WDR37	ENSG00000047056.10	protein_coding	0.0376634	0.602032	0.00319321	0.404964	0.00213141	0.442384	0.00221371	0.350118	0.176521	0.672662	0.237781	0.734818	0.106902	0.581559	0.174544	1.0924	0.496226	0.864564	0.296373	0.791433
YTHDC2	ENSG00000047188.11	protein_coding	0.000125819	3.66619	0.000139241	3.20064	0.00108949	2.20769	0.0110908	1.85339	0.0499926	0.873015	0.00176707	0.602175	0.00402893	0.505536	0.000717673	0.689764	0.00119957	0.579069	0.0330844	0.839517
CTPS2	ENSG00000047230.10	protein_coding	0.00240015	1.85011	0.000360343	2.40937	0.00698982	1.61119	0.0118741	1.53677	0.00863344	1.30229	0.0954294	0.870859	0.0499391	0.830636	0.000739197	0.668715	0.000551462	0.637829	0.371541	0.953812
ATP6V1H	ENSG00000047249.11	protein_coding	0.729427	1.04334	0.573883	1.14268	0.073224	0.675632	0.570587	0.913385	0.682808	1.09522	0.0309393	0.647568	0.364289	0.875444	0.149544	0.591267	0.391996	0.799332	0.149056	1.3519
POLR2B	ENSG00000047315.10	protein_coding	0.000196337	2.34417	0.00421822	1.92003	0.00827673	1.59165	0.0136707	1.44498	0.0113297	0.819068	0.00421315	0.678985	0.000986365	0.616413	0.0645482	0.828973	0.0196232	0.752579	0.2878	0.907845
FAM214A	ENSG00000047346.8	protein_coding	0.741642	0.946843	0.581153	1.09033	0.62251	1.08378	0.0880639	0.573819	0.0412413	1.15155	0.154449	1.14463	0.00267343	0.606035	0.929207	0.993993	4.44404e-05	0.526278	0.0100592	0.529459
ARAP2	ENSG00000047365.6	protein_coding	0.00637727	3.61498	0.00183472	4.05537	0.00752453	2.6048	0.0125787	2.57829	0.0405327	1.12182	0.0338136	0.720558	0.00247282	0.713225	0.00823277	0.64231	0.000600373	0.635773	0.91573	0.989824
TPR	ENSG00000047410.8	protein_coding	0.00306583	3.71714	0.017292	4.05861	0.0113838	3.76654	0.0168887	1.81908	0.522912	1.09186	0.904201	1.01329	0.0022926	0.489376	0.615882	0.928038	0.0249174	0.448202	0.0149444	0.482957
CP	ENSG00000047457.9	protein_coding	0.0873709	320.697	0.285581	14.3576	0.00279238	7958.63	0.0109093	1155.25	0.0928879	0.04477	0.00193722	24.8167	0.00676803	3.60232	0.00279078	554.316	0.0108188	80.4629	0.00210034	0.145157
KIAA0556	ENSG00000047578.8	protein_coding	0.326564	0.74391	0.919499	0.976219	0.122691	0.485214	0.255551	0.686928	0.0768747	1.31228	0.034662	0.652248	0.389114	0.923402	0.0237423	0.497034	0.0536757	0.703662	0.0127784	1.41572
DTNBP1	ENSG00000047579.14	protein_coding	0.0143708	0.686308	0.859911	0.982112	0.000419617	0.735971	0.0112733	0.725749	0.0594605	1.43101	0.401146	1.07236	0.550091	1.05747	0.103764	0.749376	0.0850514	0.738968	0.827149	0.986111
XK	ENSG00000047597.5	protein_coding	0.00476715	19.8625	0.00157971	23.6321	7.72394e-06	10.1646	4.20561e-05	11.7983	0.106161	1.18979	0.0187032	0.511748	0.0289517	0.593997	0.00481398	0.430118	0.00769831	0.499247	0.00810185	1.16072
C12orf4	ENSG00000047621.7	protein_coding	0.00817756	3.0973	0.00901821	2.61676	0.00409851	1.8537	0.00720492	1.70994	0.236241	0.844852	0.0283438	0.598488	0.0225716	0.552074	0.0577971	0.708394	0.0392774	0.653456	0.372996	0.922447
SCML1	ENSG00000047634.10	protein_coding	0.0267549	1.93724	0.0213033	1.54241	0.656078	1.07449	0.0159903	1.61953	0.132082	0.796192	0.0186218	0.554648	0.198879	0.835999	0.0605744	0.696626	0.614047	1.05	0.0402142	1.50726
WWC3	ENSG00000047644.13	protein_coding	3.92978e-05	0.349341	0.000181184	0.353288	3.29546e-05	0.415918	0.000133836	0.339202	0.878232	1.0113	0.0308731	1.19058	0.688603	0.970978	0.0613934	1.17728	0.619832	0.96013	0.0313097	0.815551
FAM184B	ENSG00000047662.4	protein_coding	0.0289918	0.558164	0.0481172	0.58539	0.0270345	0.51653	0.0157989	0.44894	0.643633	1.04878	0.539653	0.925408	0.195751	0.804316	0.202243	0.882368	0.101483	0.766907	0.349019	0.869147
MAP4	ENSG00000047849.17	protein_coding	0.00445374	0.683584	0.00661973	0.63145	0.000335718	0.502949	0.00749844	0.604643	0.281673	0.923734	0.00609654	0.735753	0.161768	0.884518	0.0414798	0.796498	0.617802	0.957546	0.0941007	1.2022
GOPC	ENSG00000047932.9	protein_coding	0.0061461	1.56663	0.0146819	1.38376	0.266615	1.10847	0.191075	1.20568	0.0533177	0.883272	0.00560495	0.707552	0.0635872	0.769601	0.0346913	0.801057	0.22997	0.871307	0.453995	1.0877
ROS1	ENSG00000047936.6	protein_coding	0.0184836	0.273432	0.0118969	0.0892655	0.0116798	0.0833696	0.0113956	0.0651721	1.09143e-05	0.326463	1.3837e-05	0.3049	0.00020165	0.238348	0.441319	0.933951	0.0204422	0.730092	0.0684397	0.781724
USP28	ENSG00000048028.7	protein_coding	0.000900933	2.19328	0.0810091	1.88666	0.0214423	1.49781	0.116074	1.25906	0.406321	0.8602	0.00809356	0.68291	0.00188626	0.574051	0.312972	0.793896	0.155828	0.667346	0.0894333	0.840595
HDAC9	ENSG00000048052.16	protein_coding	0.00991084	2.93647	0.0686454	1.73946	0.000161897	7.75478	9.39037e-06	13.0623	0.00318515	0.592366	0.00359324	2.64085	1.77414e-05	4.44831	0.00110819	4.45814	7.43637e-07	7.5094	0.0010903	1.68442
TSPAN17	ENSG00000048140.13	protein_coding	0.387621	0.943246	0.113002	0.831102	0.00277783	0.549426	0.431461	0.933941	0.253395	0.881108	0.00446782	0.582485	0.917485	0.990136	0.029777	0.661082	0.334834	1.12374	0.0124057	1.69985
NOP16	ENSG00000048162.15	protein_coding	0.000747667	4.83459	0.000648675	4.04633	6.56997e-05	2.97802	0.00144461	2.95522	0.024911	0.836954	0.00280221	0.615982	0.00120782	0.611265	0.00674772	0.735981	0.0052204	0.730345	0.891395	0.992343
CC2D2A	ENSG00000048342.11	protein_coding	0.000635398	0.436264	0.00287076	0.488264	0.00258837	0.576354	0.00252364	0.505589	0.26984	1.11919	0.0768645	1.32111	0.353417	1.15891	0.187995	1.18042	0.786276	1.03548	0.379788	0.877219
RRM2B	ENSG00000048392.7	protein_coding	0.153197	0.591595	0.0319719	0.211525	0.0284291	0.127141	0.0247355	0.146281	0.15981	0.35755	0.117434	0.214912	0.120779	0.247265	0.0670264	0.601069	0.208167	0.691553	0.641474	1.15054
ZNF800	ENSG00000048405.5	protein_coding	0.000698343	1.88681	0.0328943	1.69074	0.968029	1.00322	0.00591663	1.39376	0.320991	0.896082	0.00082765	0.531703	0.00348015	0.738686	0.0327593	0.593364	0.177953	0.824351	0.0064803	1.38928
SNX29	ENSG00000048471.8	protein_coding	1.35783e-05	0.316456	2.15518e-05	0.39345	2.76083e-05	0.387968	0.0247198	0.761443	0.0352979	1.2433	0.0611621	1.22598	0.00551375	2.40616	0.845541	0.986068	0.00986485	1.9353	0.0074741	1.96264
LMO3	ENSG00000048540.10	protein_coding	0.994082	0.99549	0.113951	0.431833	0.382986	0.650025	0.0291308	0.119987	0.394856	0.433789	0.599426	0.65297	0.229665	0.120531	0.575666	1.50527	0.262057	0.277855	0.203729	0.184588
MRPS10	ENSG00000048544.5	protein_coding	0.000182099	2.31203	0.000273852	1.87317	0.000100988	1.76643	0.00227742	1.83748	0.0091999	0.810182	0.00144599	0.764018	0.0201803	0.794749	0.163546	0.94302	0.710519	0.980951	0.446948	1.04022
RSF1	ENSG00000048649.9	protein_coding	0.00731844	2.71574	0.00365672	2.52873	0.000479037	3.60638	0.0259429	2.48008	0.560889	0.931138	0.0524826	1.32795	0.600912	0.913222	0.00636255	1.42616	0.899079	0.980759	0.0553866	0.687691
VPS13D	ENSG00000048707.8	protein_coding	0.840614	1.02855	0.774247	1.04523	0.0752572	0.652399	0.0544296	0.594612	0.905197	1.01621	0.0358127	0.634289	0.0246169	0.578105	0.0573585	0.62417	0.0421935	0.568883	0.153595	0.911423
CELF2	ENSG00000048740.11	protein_coding	0.694175	0.530537	0.423547	0.00232794	0.0074145	10.3223	0.743095	1.59864	0.284488	0.00438789	0.0150022	19.4564	0.520339	3.01326	0.0178577	4434.11	0.363185	686.721	0.0111529	0.154873
FAM120A	ENSG00000048828.11	protein_coding	2.44578e-05	1.68745	0.0173901	1.61199	0.117882	1.05414	0.000109941	1.46696	0.500528	0.955282	0.000185571	0.624696	0.00168167	0.869335	0.0249106	0.653939	0.25285	0.91003	0.000163549	1.39161
R3HDM1	ENSG00000048991.12	protein_coding	0.0100467	2.44559	0.0097679	2.01697	0.000102512	2.17085	0.00154436	2.19307	0.136619	0.824736	0.263636	0.887659	0.303949	0.896742	0.383055	1.07629	0.364025	1.08731	0.851899	1.01023
COL9A2	ENSG00000049089.9	protein_coding	0.0486519	7.57912	0.058416	3.17542	0.0405594	2.35058	0.111011	0.104165	0.0949023	0.41897	0.080391	0.310139	0.0422322	0.0137437	0.330812	0.740243	0.0388876	0.0328035	0.000939122	0.0443144
KITLG	ENSG00000049130.8	protein_coding	0.000347142	19.1334	0.007665	19.6271	0.0143564	7.70698	0.00432113	15.6336	0.796058	1.0258	0.00132219	0.402802	0.0548286	0.817086	0.00795399	0.39267	0.121777	0.796532	0.00385951	2.02851
ERCC8	ENSG00000049167.9	protein_coding	0.0462166	1.64727	0.0553587	1.23934	0.189181	0.887613	0.796849	1.01999	0.117581	0.752362	0.0415158	0.538839	0.0551633	0.619197	0.0235338	0.716196	0.0595263	0.823005	0.0635225	1.14913
ADAMTS6	ENSG00000049192.10	protein_coding	0.0223702	0.109595	0.0186047	0.0139487	0.0185037	0.0321481	0.0343308	0.338414	0.00553137	0.127275	0.0129899	0.293337	0.0142929	3.08787	0.308378	2.30474	0.00929779	24.2614	0.00450635	10.5267
H6PD	ENSG00000049239.7	protein_coding	0.000256942	0.126359	0.000146851	0.143049	2.0802e-05	0.232159	0.000107208	0.12389	0.0944424	1.13208	0.00645643	1.83729	0.774018	0.980458	0.00646913	1.62294	0.102948	0.866068	0.00313426	0.533642
VAMP3	ENSG00000049245.8	protein_coding	0.00615788	0.623386	0.00727789	0.656361	0.00049433	0.382438	0.0106568	0.676287	0.588812	1.0529	0.00244016	0.613485	0.0186888	1.08486	0.0206687	0.582664	0.73625	1.03036	0.00266765	1.76836
PER3	ENSG00000049246.9	protein_coding	0.0814745	0.563502	0.00927584	2.58445	4.32383e-06	6.60466	0.0010871	4.47985	0.00295729	4.58641	9.16596e-06	11.7207	0.00032796	7.95002	0.000527637	2.55554	0.00404287	1.73339	0.00357506	0.678286
EPN3	ENSG00000049283.13	protein_coding	0.00836002	20.3009	0.00314068	41.7238	0.000920587	54.4304	0.0190791	25.5433	0.00276168	2.05527	0.000212463	2.68118	0.277153	1.25823	0.0162233	1.30454	0.0235417	0.612199	0.00508985	0.469284
LTBP1	ENSG00000049323.10	protein_coding	9.69965e-05	0.103066	5.34883e-06	0.104971	9.34206e-08	0.0700888	1.19136e-07	0.0609194	0.935269	1.01847	0.205282	0.680034	0.139989	0.591068	0.0798804	0.667699	0.0506098	0.580347	0.36585	0.869174
RCN1	ENSG00000049449.3	protein_coding	0.0360307	1.37421	0.111683	1.19393	0.0628092	1.22327	0.0788547	1.19521	0.20813	0.868816	0.262605	0.890163	0.193815	0.869746	0.778664	1.02457	0.989826	1.00107	0.763226	0.977065
RFC2	ENSG00000049541.5	protein_coding	0.00562217	2.08404	0.0213496	1.8724	0.00107572	2.18945	0.0131652	1.53198	0.353053	0.898444	0.211905	1.05058	0.0114821	0.735102	0.207399	1.16933	0.184182	0.818194	0.00249425	0.699713
ARID1B	ENSG00000049618.15	protein_coding	0.550022	0.959138	0.199034	0.903695	0.119967	0.869878	0.0211703	0.732367	0.230907	0.942196	0.0948783	0.906938	0.0259302	0.763568	0.226833	0.962579	0.0643548	0.810413	0.101437	0.841919
CLPTM1L	ENSG00000049656.9	protein_coding	0.000520089	1.59709	0.0727308	1.38943	0.100605	1.13462	0.263554	1.14444	0.226316	0.869975	0.0017814	0.710429	0.0285255	0.716576	0.161845	0.816608	0.192155	0.823674	0.931545	1.00865
NEDD4L	ENSG00000049759.11	protein_coding	0.000890149	2.57267	3.71074e-05	1.7784	1.18556e-05	2.13629	0.00186536	4.37942	0.00301718	0.691265	0.0132381	0.830377	0.00272948	1.70228	0.00072371	1.20124	0.00289787	2.46256	0.00389859	2.05001
FOXP3	ENSG00000049768.10	protein_coding	0.866476	1.06823	0.0397641	3.63153	0.0286345	2.53654	0.632447	0.923558	0.0266787	3.39956	0.0358451	2.37452	0.721796	0.864564	0.189799	0.698478	0.0390804	0.254316	0.0287336	0.364101
PPP1R3F	ENSG00000049769.8	protein_coding	0.0122835	0.129465	0.0159382	0.0708481	0.0182765	0.183102	0.016232	0.175616	0.271179	0.547239	0.318431	1.4143	0.407699	1.35648	0.0249732	2.58443	0.0613082	2.47876	0.854364	0.959114
HEXB	ENSG00000049860.9	protein_coding	0.0113713	1.20456	0.0243783	1.22996	0.00808034	1.22339	0.894511	1.00571	0.669082	1.02109	0.462269	1.01564	0.00425623	0.83492	0.910589	0.994655	0.0293095	0.817672	0.00288348	0.822066
PTCD2	ENSG00000049883.9	protein_coding	0.215798	1.26165	0.594869	1.11224	0.231793	0.75065	0.169898	0.689762	0.355222	0.881574	0.000342919	0.594973	0.000567807	0.546713	0.0948857	0.674899	0.0750473	0.620155	0.165294	0.918886
JKAMP	ENSG00000050130.12	protein_coding	0.198319	1.15202	0.355485	1.10072	0.0104636	1.60663	0.489199	0.932823	0.523558	0.955467	0.00504205	1.39462	0.0467067	0.809729	0.00282249	1.45962	0.0697362	0.847469	0.000180349	0.580608
DKK3	ENSG00000050165.13	protein_coding	0.00315773	0.000886194	0.00315507	0.000505221	0.00315478	0.00049634	0.003112	0.00359541	0.579681	0.570102	0.584732	0.56008	0.444723	4.05714	0.990214	0.982422	0.393731	7.11652	0.392674	7.24385
ARHGEF5	ENSG00000050327.9	protein_coding	0.000194573	1.97251	0.000989452	1.81483	0.000489553	1.29856	0.0122373	1.45165	0.0168442	0.92006	4.18606e-05	0.658331	0.00439723	0.735939	0.000909404	0.71553	0.00745118	0.799882	0.0905364	1.11789
NFE2L3	ENSG00000050344.7	protein_coding	0.000331605	2.59944	0.1551	1.2207	0.000921397	7.25196	0.000472668	15.7173	0.000596971	0.469603	0.00138479	2.78982	0.000494361	6.04644	0.000848002	5.9408	0.000438821	12.8756	0.000147083	2.16732
CCDC90A	ENSG00000050393.6	protein_coding	0.0156385	1.49822	0.000733971	1.54952	0.427241	1.0245	0.088638	1.42921	0.566159	1.03425	0.0159116	0.683816	0.689156	0.95394	0.000553163	0.661173	0.48104	0.922353	0.0974127	1.39502
LIMA1	ENSG00000050405.8	protein_coding	0.49209	1.08894	0.155563	0.894158	0.0521116	0.828241	0.00122489	1.57943	0.190206	0.821127	0.123176	0.760594	0.0243584	1.45043	0.222076	0.926281	0.000702446	1.76639	0.00242006	1.90697
LETMD1	ENSG00000050426.10	protein_coding	0.00802911	0.340896	0.00366541	0.454353	0.00651424	0.253551	0.00617265	0.308738	0.173166	1.33282	0.00917996	0.743778	0.233632	0.905666	0.063382	0.558049	0.109632	0.679511	0.0725497	1.21766
SLC4A8	ENSG00000050438.9	protein_coding	0.0284981	0.367289	0.494454	0.844998	0.0299809	0.383113	0.00513682	0.255671	0.109003	2.30063	0.928384	1.04308	0.470285	0.696103	0.117241	0.453389	0.0725782	0.30257	0.415376	0.667352
TNIP3	ENSG00000050730.11	protein_coding	0.0148922	0.238029	0.0644266	0.238882	0.149262	0.518463	0.000446578	2.99995	0.99765	1.00358	0.340706	2.17815	7.95929e-05	12.6033	0.435763	2.17037	0.00220949	12.5583	0.00202771	5.78623
MAPK9	ENSG00000050748.12	protein_coding	0.037268	2.04442	0.00573525	1.45861	0.0256554	1.27755	0.139719	1.13342	0.120417	0.713459	0.0756885	0.624895	0.0521928	0.554395	0.00933257	0.875867	0.00502251	0.777053	0.0574458	0.887181
COL23A1	ENSG00000050767.11	protein_coding	0.00192722	0.18823	0.647311	1.90648	0.0047665	0.357901	0.00151227	0.261815	0.418576	10.1285	0.167706	1.9014	0.506631	1.39093	0.458507	0.187729	0.435411	0.137329	0.220521	0.731528
BCAR1	ENSG00000050820.12	protein_coding	0.143477	1.37571	0.537588	1.12042	0.770722	1.02487	0.00600732	2.14211	0.33123	0.814433	0.165908	0.744979	0.0261389	1.5571	0.612142	0.914721	0.00863057	1.91188	0.0095294	2.09012
FAM160A2	ENSG00000051009.6	protein_coding	0.00558576	0.614679	0.00174308	0.565138	0.000269782	0.391234	0.000832156	0.453394	0.506322	0.919404	0.0294153	0.636485	0.0793165	0.73761	0.0388766	0.69228	0.145513	0.80227	0.342226	1.15888
HERPUD1	ENSG00000051108.10	protein_coding	0.0679194	0.612102	0.000129495	0.397608	6.24205e-05	0.400582	0.00303403	0.380317	0.187978	0.649577	0.195737	0.654436	0.161462	0.621329	0.935568	1.00748	0.799536	0.956513	0.753437	0.949411
HOMER3	ENSG00000051128.13	protein_coding	0.00281153	0.575579	7.37882e-05	0.588364	1.43056e-05	0.381764	0.039615	0.72863	0.777652	1.02221	0.0228894	0.663269	0.116401	1.26591	0.000859214	0.648856	0.145322	1.2384	0.0236271	1.90859
RAD51	ENSG00000051180.12	protein_coding	0.00638018	2.18013	0.0170904	2.10605	0.00893981	1.87811	0.134482	1.24998	0.79344	0.966023	0.20654	0.861467	0.0250452	0.573354	0.382185	0.891766	0.0481895	0.59352	0.000340766	0.665555
POLQ	ENSG00000051341.9	protein_coding	0.00385097	10.5603	0.00563069	9.45783	0.000305948	11.8798	0.00807278	9.01865	0.326542	0.895605	0.184542	1.12495	0.214638	0.854017	0.0572058	1.25608	0.700968	0.953564	0.0503656	0.759158
PIK3CB	ENSG00000051382.4	protein_coding	0.0154034	1.27385	0.263823	1.07878	0.0401385	1.19606	0.057453	1.17171	0.0102834	0.846864	0.155429	0.938932	0.0742447	0.919816	0.0466653	1.10872	0.0728406	1.08614	0.58746	0.97964
THOC3	ENSG00000051596.5	protein_coding	0.000908742	2.35142	0.0357037	2.13518	0.00132554	1.53348	0.0283256	1.67231	0.447075	0.908036	0.00734398	0.652151	0.0164114	0.71119	0.117708	0.718199	0.169741	0.783217	0.390432	1.09053
HEBP2	ENSG00000051620.5	protein_coding	0.0819005	1.22187	0.014955	1.51564	0.100078	0.80187	0.279941	1.23893	0.0299243	1.24043	0.00939276	0.656265	0.928951	1.01396	7.7571e-05	0.529063	0.23023	0.817428	0.111361	1.54505
MPHOSPH9	ENSG00000051825.9	protein_coding	0.00113229	2.58137	0.0123558	2.34517	0.0282079	1.79887	0.979451	0.995427	0.428613	0.908499	0.0193026	0.696866	0.000569105	0.385619	0.140937	0.767053	0.0180738	0.424457	0.00950052	0.553361
PLEKHA5	ENSG00000052126.10	protein_coding	2.24546e-05	4.57434	4.00613e-06	3.8325	0.0174958	1.72702	0.000766974	1.74526	0.00346334	0.837827	0.000120016	0.377545	0.000237678	0.381533	0.000899682	0.450624	4.89401e-05	0.455384	0.901015	1.01056
PRSS8	ENSG00000052344.11	protein_coding	0.000998027	93.1952	0.00231935	124.21	6.71565e-05	257.96	0.010057	100.343	0.0196737	1.33279	3.45223e-06	2.76795	0.556359	1.0767	0.000634124	2.0768	0.126642	0.807852	0.00282575	0.388989
SIKE1	ENSG00000052723.7	protein_coding	0.00776545	1.78693	0.00209707	1.79521	0.00443095	1.16286	0.0938881	1.48129	0.938538	1.00463	0.0137694	0.650758	0.190645	0.828955	0.00437441	0.647758	0.182186	0.825133	0.185476	1.27383
RRP12	ENSG00000052749.9	protein_coding	5.95922e-05	2.90138	0.000151176	2.66178	0.0115757	1.81365	0.035094	1.92605	0.109205	0.917418	0.00435445	0.625098	0.0295327	0.663839	0.00864858	0.681367	0.0540688	0.723595	0.673554	1.06198
FNIP2	ENSG00000052795.8	protein_coding	0.0500961	1.95569	0.0472543	1.94374	0.125256	1.6432	0.426444	1.25436	0.96104	0.99389	0.0739176	0.840215	0.00833733	0.64139	0.271728	0.84538	0.0671971	0.645334	0.00530455	0.763365
MSMO1	ENSG00000052802.8	protein_coding	0.00204497	2.35188	0.00184791	2.27096	0.480526	1.0194	0.000238847	1.65521	0.45641	0.965592	0.00162333	0.43344	0.00505901	0.70378	0.00140528	0.448885	0.00506018	0.728858	0.000105961	1.62371
TTC17	ENSG00000052841.9	protein_coding	0.00234005	0.705548	0.00630554	0.753478	0.000558349	0.604554	0.000175705	0.467133	0.311072	1.06793	0.0278828	0.856857	0.00215191	0.662086	0.0307796	0.802351	0.00390649	0.619969	0.0151901	0.772691
FOXN3	ENSG00000053254.11	protein_coding	0.00194408	0.117546	0.000849082	0.153845	0.00259467	0.121736	0.0012942	0.166199	0.177237	1.30881	0.679428	1.03564	0.061074	1.41391	0.221908	0.791286	0.630175	1.0803	0.0931366	1.36525
AKR7A2	ENSG00000053371.8	protein_coding	0.00128091	0.597206	0.00737341	0.737995	0.0316712	0.740824	0.00086352	0.559838	0.0327772	1.23575	0.130136	1.24048	0.457644	0.93743	0.968431	1.00383	0.0117487	0.758594	0.080006	0.755697
MRTO4	ENSG00000053372.4	protein_coding	1.8769e-05	3.15631	0.00200069	2.65077	0.000237692	2.07222	0.00114678	1.92636	0.0506603	0.839833	0.000161312	0.656532	0.000676326	0.610319	0.0344925	0.781741	0.0154562	0.726715	0.226456	0.929611
NNAT	ENSG00000053438.7	protein_coding	0.308033	0.751972	0.51434	1.14845	0.84958	0.958687	0.454611	1.17351	0.0142465	1.52725	0.0883399	1.2749	0.0141501	1.56058	0.138727	0.834764	0.824536	1.02182	0.112352	1.22408
USE1	ENSG00000053501.7	protein_coding	0.0317189	0.457811	0.0470937	0.492788	0.110178	0.667281	0.0686745	0.565462	0.731697	1.0764	0.156819	1.45755	0.322106	1.23514	0.177095	1.35409	0.284204	1.14747	0.373749	0.847411
MCF2L2	ENSG00000053524.7	protein_coding	0.0342302	4.19222	0.0815866	1.95425	0.144491	1.58582	0.00890793	2.70842	0.0483216	0.466163	0.0358477	0.378277	0.12604	0.646059	0.398946	0.811469	0.109301	1.38591	0.0270107	1.7079
NRIP2	ENSG00000053702.10	protein_coding	0.00312729	0.588571	0.0113002	0.545675	0.00694801	0.701356	0.0416896	0.463823	0.652538	0.927119	0.132033	1.19162	0.434927	0.78805	0.159041	1.2853	0.611787	0.849999	0.19906	0.661324
LAMA3	ENSG00000053747.10	protein_coding	0.000268328	14.9702	0.00062605	13.7489	1.82582e-05	7.70135	0.000904745	29.5476	0.0442916	0.918422	0.000544216	0.514446	0.00195375	1.97377	0.0021331	0.560142	0.00102961	2.14908	0.00147385	3.83668
AP5M1	ENSG00000053770.7	protein_coding	0.000200712	3.04817	0.00023694	2.80277	0.0124695	1.80169	0.0549859	1.38812	0.191288	0.919493	0.00767116	0.591073	0.00466586	0.455393	0.00992313	0.642825	0.00539994	0.495266	0.000236971	0.770452
ANAPC4	ENSG00000053900.6	protein_coding	0.0193916	2.09802	0.0349818	1.86913	0.314416	1.17864	0.216043	1.20496	0.489833	0.890902	0.0327902	0.561785	0.0426769	0.574331	0.0635293	0.63058	0.076935	0.644662	0.843938	1.02233
TRAPPC3	ENSG00000054116.7	protein_coding	0.181548	1.06925	0.142448	1.08308	0.116451	0.911395	0.740379	1.04467	0.686414	1.01293	0.00698963	0.852367	0.85079	0.977012	0.00916706	0.841485	0.772632	0.964539	0.364945	1.14623
THRAP3	ENSG00000054118.9	protein_coding	0.000910067	1.72961	0.0018762	1.53725	0.0159295	1.31172	0.517686	1.05091	0.0785713	0.888782	0.015681	0.758392	0.00119013	0.607601	0.0438005	0.853294	0.00302181	0.683633	0.0301551	0.80117
PHPT1	ENSG00000054148.13	protein_coding	0.0104798	0.447166	0.0114341	0.607259	0.00755415	0.448181	0.0159285	0.639322	0.122969	1.35802	0.967432	1.00227	0.0931933	1.42972	0.117746	0.738038	0.741146	1.0528	0.087221	1.42648
ENTPD2	ENSG00000054179.6	protein_coding	0.00888332	43.0649	0.0138147	23.3098	0.00338848	94.1656	0.00758593	60.595	0.0225921	0.541272	0.00259687	2.1866	0.0663809	1.40706	0.00158414	4.03975	0.00840078	2.59955	0.0127974	0.643494
LY75	ENSG00000054219.9	protein_coding	0.000384097	209.654	0.00161832	263.634	0.000419807	214.723	0.000519942	487.101	0.0242402	1.25747	0.459759	1.02418	0.000467951	2.32336	0.02959	0.814472	0.000133036	1.84764	0.000423485	2.26851
ARID4B	ENSG00000054267.16	protein_coding	0.0213552	1.70022	0.0239743	1.47857	0.00541583	2.0465	0.562597	1.09334	0.284996	0.869637	0.160542	1.20367	0.0332557	0.643058	0.0343113	1.3841	0.0679591	0.739456	0.00688795	0.53425
OPN3	ENSG00000054277.8	protein_coding	0.000636659	0.205338	0.000203345	0.154496	0.000464522	0.126794	0.000532701	0.0954859	0.0124616	0.752396	0.000134819	0.617489	1.81332e-05	0.465018	0.0498246	0.820697	0.010878	0.618049	0.00469083	0.753079
SDCCAG8	ENSG00000054282.10	protein_coding	5.52986e-05	0.441143	0.00406573	0.434874	0.0198022	0.858658	0.0016224	0.530224	0.923019	0.98579	0.000485472	1.94644	0.142671	1.20193	0.00635709	1.9745	0.240278	1.21926	0.00370215	0.617504
HHAT	ENSG00000054392.8	protein_coding	0.000380923	0.0443052	1.35347e-05	0.0688268	1.31336e-05	0.186813	0.000258962	0.0782111	0.243385	1.55347	0.0128051	4.21651	0.013412	1.76528	0.00819373	2.71425	0.61096	1.13635	0.0185464	0.418659
KIF1B	ENSG00000054523.12	protein_coding	0.0449484	1.15978	0.819799	1.0168	0.122465	1.12385	0.0232185	0.777522	0.101198	0.876718	0.540257	0.969017	0.000322295	0.670405	0.208116	1.10528	0.0370128	0.764676	0.0102295	0.69184
FOXC1	ENSG00000054598.5	protein_coding	0.00131316	1.81233	1.61067e-05	2.18509	0.000739114	2.08858	0.00369361	2.93098	0.0151543	1.20568	0.0477853	1.15243	0.00738927	1.61725	0.0752092	0.955833	0.0305579	1.34135	0.0274248	1.40333
TBC1D22A	ENSG00000054611.9	protein_coding	0.149025	0.733763	0.194347	0.869173	0.00557264	0.676031	0.00127101	0.66447	0.393447	1.18454	0.683855	0.921321	0.62309	0.905566	0.0915477	0.777786	0.0826569	0.764486	0.837194	0.982899
SYNE2	ENSG00000054654.11	protein_coding	0.29743	1.07267	0.257042	1.09485	0.153419	1.38756	0.0109923	0.531959	0.698432	1.02067	0.219179	1.29356	0.0194758	0.495921	0.238011	1.26735	0.00642265	0.485875	0.0261655	0.383378
PLEKHH1	ENSG00000054690.9	protein_coding	0.000105975	3.89969	0.00291068	4.25086	0.0163526	8.47797	0.0435222	3.21584	0.355059	1.09005	0.0425156	2.17401	0.314578	0.824642	0.0430687	1.99441	0.173839	0.756516	0.018753	0.379318
ATP9A	ENSG00000054793.9	protein_coding	0.0109442	1.2272	0.0115014	1.83585	0.533921	1.02556	0.000526037	1.6586	0.0295692	1.49597	0.00350476	0.83569	0.0064482	1.35153	0.018093	0.558627	0.247308	0.903448	0.00497017	1.61727
CHRDL2	ENSG00000054938.11	protein_coding	0.432241	2.14088	0.0624185	2.64166	0.0411111	4.07753	0.760237	0.79037	0.709698	1.23391	0.244857	1.9046	0.35936	0.36918	0.210534	1.54355	0.0266329	0.299195	0.0371657	0.193836
FAM168A	ENSG00000054965.6	protein_coding	0.00423163	0.29479	0.00298215	0.291746	0.0459875	0.726164	0.0155688	0.560501	0.932234	0.989671	0.00053555	2.46332	0.000747168	1.90135	0.00164207	2.48903	0.0024814	1.9212	0.00172608	0.771865
RELT	ENSG00000054967.8	protein_coding	0.0358561	2.06805	0.000957426	2.44662	0.0273599	2.0487	0.0288654	2.69883	0.232274	1.18305	0.952094	0.990642	0.183907	1.30501	0.175415	0.837362	0.509965	1.10309	0.166505	1.31733
NOP58	ENSG00000055044.5	protein_coding	1.94543e-05	7.13718	0.00278746	6.2018	1.52596e-05	5.38951	0.0148405	6.08246	0.133152	0.868943	0.000503631	0.755132	0.259527	0.852222	0.163499	0.869023	0.887815	0.980756	0.414998	1.12857
C1orf144	ENSG00000055070.12	protein_coding	0.737201	0.967553	0.057587	0.803271	0.0189792	0.702493	0.0456101	0.777749	0.126435	0.830208	0.0410638	0.726051	0.0970478	0.803831	0.183148	0.87454	0.689247	0.968227	0.358434	1.10713
KCNH2	ENSG00000055118.10	protein_coding	0.249629	#DIV/0!	0.42265	#DIV/0!	0.00736987	#DIV/0!	0.0121155	#DIV/0!	0.403529	0.320113	0.0072893	103.186	0.0109883	31.2712	0.00735591	322.342	0.0118287	97.6878	0.0079009	0.303057
CUL1	ENSG00000055130.10	protein_coding	0.00079991	2.35864	0.000286721	2.03603	0.00144486	1.6804	0.00167182	1.689	0.0594955	0.863222	0.0130242	0.712445	0.00499097	0.716092	0.000543931	0.825332	0.0234361	0.829558	0.912142	1.00512
FAM114A2	ENSG00000055147.13	protein_coding	0.46932	0.904407	0.121284	0.729248	0.0225709	0.506979	0.0217033	0.484937	0.283442	0.806327	0.0442545	0.560565	0.0409991	0.536193	0.175919	0.695208	0.152656	0.664982	0.256326	0.956522
CYFIP2	ENSG00000055163.14	protein_coding	0.00224582	0.418893	9.85362e-05	0.33691	0.0752885	1.40105	0.0631537	1.30522	0.270253	0.804286	0.00705006	3.34465	0.00232067	3.11588	0.011013	4.15853	0.00566428	3.87409	0.565778	0.931601
TAB2	ENSG00000055208.12	protein_coding	0.000875231	1.65583	0.00391454	1.39377	0.00618954	1.48929	0.00554423	1.36319	0.0201261	0.841733	0.081076	0.899424	0.0150732	0.823266	0.120735	1.06854	0.581868	0.978061	0.0444629	0.915326
C6orf72	ENSG00000055211.8	protein_coding	0.112155	0.843291	0.143617	0.860788	0.0334134	0.741874	0.0474505	0.72767	0.765933	1.02075	0.12393	0.879737	0.0942485	0.862894	0.0854284	0.861855	0.0735532	0.845354	0.72305	0.980854
EIF2AK2	ENSG00000055332.11	protein_coding	0.000161678	2.61412	1.48358e-05	2.49518	0.000447192	2.30401	1.55347e-05	2.91313	0.235735	0.954502	0.0394245	0.881372	0.0383328	1.11438	0.107426	0.923384	0.00197393	1.1675	0.00841529	1.26437
USP36	ENSG00000055483.11	protein_coding	0.00490449	1.50305	0.03722	1.35247	0.00333956	1.77823	0.0227137	1.35986	0.249277	0.899818	0.0404674	1.18308	0.224566	0.904737	0.0358179	1.3148	0.952723	1.00547	0.0249543	0.76473
MLL3	ENSG00000055609.13	protein_coding	0.0923007	1.31758	0.235559	1.13961	0.0224647	0.52282	0.158052	0.822034	0.251519	0.864933	0.015758	0.396805	0.0357704	0.623899	7.66183e-05	0.45877	0.00464988	0.721327	0.00590619	1.57231
MCOLN3	ENSG00000055732.7	protein_coding	0.0613089	2.54074	0.0524342	2.08472	0.00159293	25.4975	1.78711e-06	20.8562	0.438909	0.820518	0.00102309	10.0355	1.50745e-05	8.20872	0.00253908	12.2307	4.05887e-05	10.0043	0.0566299	0.81797
CCDC85A	ENSG00000055813.4	protein_coding	0.00331503	0.210024	0.00299017	0.0295767	0.00377775	0.240275	0.00392166	0.123189	0.0017504	0.140825	0.172845	1.14403	0.019669	0.586547	0.000839511	8.12378	0.00107339	4.16507	0.008991	0.512701
PUM2	ENSG00000055917.11	protein_coding	0.00215702	1.91547	0.00496327	1.88055	0.00154779	1.87283	0.00638954	1.57457	0.795408	0.98177	0.504847	0.977742	0.00369235	0.822027	0.954808	0.995898	0.104111	0.837291	0.00871196	0.84074
MRPL43	ENSG00000055950.12	protein_coding	0.727835	0.970978	0.632355	1.04558	0.220446	1.12266	0.279366	0.896694	0.289377	1.07683	0.0353711	1.15621	0.0807124	0.923496	0.302352	1.07372	0.100605	0.857607	0.0232007	0.798724
ITIH4	ENSG00000055955.11	protein_coding	0.343498	0.0895881	0.357807	0.123496	0.506715	0.405991	0.34323	0.088739	0.833896	1.37848	0.0505859	4.53175	0.994521	0.990523	0.131134	3.28749	0.820819	0.71856	0.0290628	0.218574
C4orf27	ENSG00000056050.6	protein_coding	0.00772109	1.51526	0.000712816	1.84679	0.00174614	1.61486	0.0190077	1.15425	0.0207757	1.21879	0.318571	1.06573	0.0243459	0.76175	0.0403681	0.874418	0.00244949	0.625004	0.00654168	0.714766
ZFR	ENSG00000056097.11	protein_coding	0.00539512	2.19519	0.000548537	2.21832	7.3862e-05	2.58794	0.000198659	2.33513	0.894731	1.01054	0.085053	1.17891	0.435103	1.06375	0.0307879	1.16662	0.365115	1.05266	0.0681433	0.902313
ZNF280C	ENSG00000056277.11	protein_coding	0.0131176	1.98115	0.00644043	2.27716	0.0107932	2.45434	0.104121	1.44502	0.238679	1.14942	0.182622	1.23885	0.0105776	0.729384	0.592222	1.0778	0.0392496	0.634569	0.0503689	0.588761
NPFFR2	ENSG00000056291.13	protein_coding	0.0175753	0.180766	0.0118781	0.14881	0.0365866	0.473509	0.0424184	0.461536	0.661068	0.823219	0.0258328	2.61946	0.00720241	2.55323	0.019518	3.18198	0.0127835	3.10151	0.883988	0.974713
PHF21B	ENSG00000056487.11	protein_coding	0.269683	#DIV/0!	0.136274	#DIV/0!	0.067747	#DIV/0!	0.0251981	#DIV/0!	0.170757	6.49783	0.11404	3.34147	0.124647	2.59134	0.362138	0.514244	0.281135	0.3988	0.514356	0.775507
TRAF1	ENSG00000056558.6	protein_coding	0.0323691	0.06178	0.0309166	0.0551238	0.0329533	0.0727453	0.0427166	0.231123	0.752384	0.892259	0.357446	1.17749	0.0355255	3.74106	0.443399	1.31967	0.0196771	4.1928	0.0371453	3.17715
RC3H2	ENSG00000056586.10	protein_coding	0.029211	1.82009	0.00513622	1.64319	0.106301	1.29073	0.045193	1.37812	0.405704	0.902803	0.0633346	0.709154	0.0959829	0.757169	0.0697546	0.785502	0.112996	0.838686	0.592759	1.06771
PCGF2	ENSG00000056661.9	protein_coding	0.0920974	0.638695	0.02133	0.525619	0.049519	1.31998	0.551863	1.08679	0.480642	0.822957	0.0328482	2.06669	0.0594066	1.70158	9.51132e-06	2.5113	0.0304198	2.06764	0.156132	0.823335
IL17RB	ENSG00000056736.5	protein_coding	0.00634509	1.60562	0.0919623	0.79737	2.79016e-05	3.64358	0.0734808	1.76277	0.0113935	0.496613	7.56519e-05	2.26927	0.581823	1.09787	0.000904201	4.5695	0.0542836	2.21073	0.00859939	0.483801
TRAF3IP2	ENSG00000056972.14	protein_coding	0.0568564	1.11546	0.121364	1.10185	0.0350281	1.13417	0.0491089	1.37452	0.797731	0.9878	0.610088	1.01678	0.105647	1.23224	0.514072	1.02934	0.0905489	1.24746	0.127492	1.21191
DCBLD2	ENSG00000057019.11	protein_coding	6.74041e-05	3.02208	0.0802007	1.23074	0.00434106	4.21649	0.00376454	8.48139	9.5987e-05	0.407249	0.0277905	1.39523	0.00664994	2.80648	0.00267714	3.42599	0.00338139	6.89131	0.00436686	2.01148
SERPINB3	ENSG00000057149.10	protein_coding	0.00237868	79.8362	0.00360085	92.8897	0.0534526	38.8808	0.00753796	448.477	0.167929	1.1635	0.0300613	0.487007	0.0102946	5.61746	0.0118204	0.418569	0.0104956	4.82806	0.00657971	11.5347
SOAT1	ENSG00000057252.8	protein_coding	0.0231284	0.400896	0.0326267	0.519294	0.0311996	0.461982	0.0471315	0.58955	0.0280347	1.29533	0.0623155	1.15237	0.00402281	1.47058	0.158215	0.889635	0.124639	1.13529	0.0198677	1.27613
PKP2	ENSG00000057294.9	protein_coding	0.00468537	3.27114	0.000358691	1.73645	0.00146633	1.54669	0.000285659	1.93122	0.0127558	0.530841	0.0104665	0.47283	0.0173752	0.590381	0.00739728	0.890718	0.00679067	1.11216	0.000308936	1.24861
GDI2	ENSG00000057608.11	protein_coding	0.00766401	2.17381	0.000668427	1.89485	0.00786495	1.35415	0.0317244	1.35674	0.113105	0.871674	0.00964484	0.622941	0.00559772	0.624129	0.000827685	0.714648	0.00562417	0.716012	0.976819	1.00191
PRDM1	ENSG00000057657.10	protein_coding	0.0365966	0.302715	0.0185027	0.111787	0.0369204	0.379995	0.089391	0.591086	0.0280887	0.36928	0.193916	1.25529	0.0123231	1.95262	0.00739349	3.39929	0.000494682	5.28763	0.0164141	1.55551
ATG5	ENSG00000057663.8	protein_coding	0.00462824	1.94177	0.0613074	1.86254	0.743578	1.02953	0.745082	0.97346	0.785203	0.959198	0.0055412	0.530201	0.00661867	0.501326	0.0665147	0.552755	0.0611823	0.522651	0.485437	0.94554
TMCC3	ENSG00000057704.6	protein_coding	3.62038e-06	37.1537	0.00165839	28.3759	0.0164692	41.967	0.0041765	53.7136	0.0140057	0.763743	0.463673	1.12955	0.0396114	1.44571	0.119132	1.47896	0.0106151	1.89293	0.151404	1.2799
PITHD1	ENSG00000057757.5	protein_coding	0.00393279	1.57458	0.00219844	1.62916	0.0157739	1.35775	0.0850177	1.20054	0.576424	1.03466	0.0674864	0.862292	0.0148793	0.76245	0.0217578	0.833406	0.00590224	0.736909	0.0928327	0.884214
USP13	ENSG00000058056.4	protein_coding	0.441307	0.882902	0.00271404	0.754647	0.466777	0.91488	0.161719	0.743781	0.406676	0.854735	0.847676	1.03622	0.460964	0.842427	0.230525	1.21233	0.936106	0.9856	0.326411	0.812982
ATP11B	ENSG00000058063.10	protein_coding	0.000972083	2.71773	0.00348564	1.9785	0.00270127	2.63342	0.00164813	2.44602	0.0186875	0.727997	0.626854	0.968975	0.253606	0.90002	0.00948542	1.33101	0.0602761	1.2363	0.316952	0.928838
LAMC2	ENSG00000058085.10	protein_coding	0.0147124	1.11283	0.948634	0.997924	0.0125574	1.17409	0.00136789	2.68412	0.0295485	0.896741	0.157575	1.05505	0.00105733	2.41197	0.0102176	1.17653	0.000588342	2.68971	0.000710597	2.28613
CDK14	ENSG00000058091.12	protein_coding	0.00889961	0.389566	0.00254509	0.331959	0.00707113	0.534929	0.0062779	0.322355	0.303162	0.852125	0.111266	1.37314	0.072381	0.827473	0.0484953	1.61143	0.850513	0.97107	0.0494475	0.602613
SEC61A1	ENSG00000058262.5	protein_coding	0.14082	1.06173	0.0350464	1.12578	0.00093022	1.31718	0.0505477	1.45036	0.192093	1.06033	0.00235424	1.2406	0.0648431	1.36603	0.0100949	1.17002	0.0888949	1.28831	0.350012	1.1011
PPP1R12A	ENSG00000058272.11	protein_coding	0.00101471	2.56797	0.00774144	2.12333	0.00461079	1.90021	0.227448	1.45995	0.0569024	0.826852	0.00839206	0.739965	0.041525	0.568522	0.247469	0.894918	0.116687	0.687575	0.238504	0.76831
RASGRF1	ENSG00000058335.10	protein_coding	0.357391	0.347918	0.364083	0.359239	0.399558	0.41436	0.587651	1.35667	0.934672	1.03254	0.677183	1.19097	0.014643	3.89939	0.774245	1.15344	0.00662543	3.77651	0.00899771	3.27413
CAMK2B	ENSG00000058404.15	protein_coding	0.00396758	334.779	0.0294286	105.154	0.000309959	155.989	0.0312865	36.1568	0.00133213	0.3141	0.0117805	0.465946	0.0026643	0.108002	0.10379	1.48343	0.050953	0.343846	0.000377824	0.23179
CROCC	ENSG00000058453.11	protein_coding	0.0379152	0.622102	0.0384311	0.616013	0.0289161	0.476045	0.0212089	0.538154	0.955349	0.990213	0.149094	0.76522	0.417115	0.865057	0.210547	0.772784	0.488611	0.873607	0.446186	1.13047
POLR3E	ENSG00000058600.11	protein_coding	0.00344811	1.74329	0.197503	1.14358	0.773517	0.976354	0.365126	1.08359	0.00704633	0.65599	0.005546	0.560065	0.00647801	0.621582	0.114937	0.853772	0.515992	0.947548	0.172393	1.10984
ATP2B4	ENSG00000058668.10	protein_coding	0.00103542	2.52606	0.000228007	3.5042	0.0148176	1.52689	0.00216533	1.82997	0.0042159	1.38722	0.0127346	0.604455	0.0207646	0.72444	0.00329749	0.43573	0.00299415	0.522223	0.0058538	1.1985
ZC3H11A	ENSG00000058673.11	protein_coding	0.0252143	0.690536	0.00798124	0.61627	0.164814	0.878339	0.0151345	0.563936	0.118049	0.892451	0.0438446	1.27197	0.00579036	0.816664	0.0116523	1.42525	0.223061	0.91508	0.0190604	0.642048
YIPF1	ENSG00000058799.8	protein_coding	0.0104042	0.622557	0.0249107	0.765087	0.00332158	0.492086	0.014577	0.727656	0.0166455	1.22894	0.0147084	0.790427	0.0855947	1.16882	0.00181247	0.643176	0.463604	0.951076	0.00880847	1.47872
TMEM48	ENSG00000058804.10	protein_coding	3.57014e-07	5.63783	6.726e-05	4.91714	0.000721748	3.86568	0.00126287	3.19974	0.0103597	0.872168	0.00298808	0.685667	0.00125337	0.567547	0.00439444	0.786164	0.000683941	0.650731	0.0246173	0.82773
DGKG	ENSG00000058866.10	protein_coding	0.0565879	8.73548	0.193145	0.000940459	0.019591	15.9068	0.000177865	17.117	0.05136	0.00010766	0.0835378	1.82094	0.0538182	1.95948	0.0208366	16913.8	0.000176238	18200.7	0.656153	1.07609
FLYWCH1	ENSG00000059122.12	protein_coding	0.00893542	0.274372	0.00701305	0.311886	0.0159397	0.382873	0.0128072	0.265885	0.459622	1.13673	0.0308007	1.39545	0.776964	0.969069	0.188453	1.2276	0.342464	0.852507	0.00928074	0.694448
UNKL	ENSG00000059145.13	protein_coding	0.011074	0.337094	0.0128119	0.27036	0.0162145	0.391458	0.00951485	0.338987	0.220182	0.802031	0.328072	1.16127	0.97567	1.00562	0.036747	1.44791	0.261934	1.25384	0.390277	0.865961
TBXAS1	ENSG00000059377.10	protein_coding	0.00034022	0.208673	0.000237103	0.163526	0.000580483	0.343672	0.00713113	0.268447	0.543516	0.78365	0.114445	1.64694	0.622065	1.28645	0.0484653	2.10163	0.404053	1.64161	0.534917	0.781115
PARP12	ENSG00000059378.8	protein_coding	0.0690212	0.76467	0.294621	1.04595	0.000556708	0.551502	0.26271	1.07054	0.0595206	1.36785	0.0894082	0.721228	0.0337548	1.40001	0.00063827	0.527272	0.626071	1.02351	0.00118811	1.94114
ALDH18A1	ENSG00000059573.4	protein_coding	0.0392314	1.18006	0.208059	1.13719	0.122212	1.05488	0.343113	0.885667	0.658305	0.96367	0.090849	0.893922	0.0680852	0.750527	0.393911	0.927623	0.107081	0.778822	0.206468	0.839589
TARBP1	ENSG00000059588.5	protein_coding	0.688863	0.876708	0.115417	0.626824	0.446077	0.860081	0.068237	0.507881	0.408054	0.714975	0.951208	0.981034	0.261773	0.579304	0.0335016	1.37212	0.179219	0.810244	0.00739143	0.590504
PET112	ENSG00000059691.7	protein_coding	0.0536092	1.29755	0.123739	1.20783	0.0384552	0.656654	0.0267053	0.636815	0.345152	0.930852	0.00593115	0.506072	0.00284874	0.490782	0.00200089	0.543665	0.00640175	0.52724	0.752289	0.969788
MXD1	ENSG00000059728.6	protein_coding	0.00348836	3.00231	0.00523626	2.68472	0.000457186	2.11855	0.000422203	5.29501	0.212685	0.894219	0.0157042	0.705638	0.000377913	1.76365	0.0478789	0.789111	0.000232069	1.97228	0.000291415	2.49936
CDK17	ENSG00000059758.3	protein_coding	0.169663	1.2198	0.719454	0.944517	0.412636	0.879782	0.152493	1.23435	0.0934065	0.77432	0.0329208	0.72125	0.89737	1.01192	0.632868	0.931463	0.0844719	1.30685	0.0309035	1.40301
DNAJC25	ENSG00000059769.15	protein_coding	0.382039	2.58327	0.222811	2.70791	0.534073	0.517976	0.768189	0.781686	0.945112	1.04825	0.275764	0.200512	0.324474	0.302596	0.149114	0.191283	0.181466	0.288668	0.0119724	1.50912
SLC2A3	ENSG00000059804.11	protein_coding	0.00410663	0.0540523	0.0030417	0.0685802	0.00480361	0.00369491	0.00456305	0.0125898	0.601172	1.26878	0.0651518	0.068358	0.0758168	0.232919	0.0910855	0.0538772	0.106402	0.183578	0.339275	3.40734
CTDP1	ENSG00000060069.11	protein_coding	0.076426	1.13213	0.562468	1.04308	0.0177474	0.725696	0.0132019	0.882389	0.309584	0.921347	0.00308673	0.641002	0.0266335	0.779407	0.0171449	0.695722	0.120028	0.845943	0.0753472	1.21592
CSDA	ENSG00000060138.8	protein_coding	0.0078164	2.07283	0.0182309	1.6938	0.0387272	1.06814	0.00382156	1.44134	0.0501556	0.817144	0.00778487	0.515306	0.0152518	0.695347	0.0202994	0.630618	0.107815	0.850947	0.00201336	1.34939
STYK1	ENSG00000060140.4	protein_coding	0.0289122	3.30303	0.0728358	2.9311	0.0101592	5.3174	0.0548135	8.75655	0.671079	0.887397	0.0877626	1.60986	0.105048	2.65107	0.0650786	1.81413	0.0900656	2.98747	0.222864	1.64677
WNK1	ENSG00000060237.12	protein_coding	0.0116684	0.781987	0.00914751	0.74264	0.00592057	0.726887	0.00208575	0.640812	0.511607	0.949683	0.264988	0.929538	0.0396582	0.819466	0.748192	0.978787	0.114986	0.862884	0.0289082	0.881585
CCAR1	ENSG00000060339.8	protein_coding	0.00927788	3.3831	0.0128393	2.35474	0.00340612	2.28596	0.00196559	1.93116	0.0491852	0.696031	0.0428714	0.675702	0.0272691	0.570826	0.801529	0.970792	0.168803	0.820115	0.12031	0.844789
OGFR	ENSG00000060491.11	protein_coding	0.00573665	0.675669	0.969991	1.00257	5.80716e-06	0.493174	0.764954	0.972469	0.0167042	1.48382	0.0248091	0.729905	0.050953	1.43927	0.0128474	0.49191	0.780043	0.969976	0.0262223	1.97186
GNA15	ENSG00000060558.2	protein_coding	0.0217485	1.45268	0.031037	1.44009	0.0131217	0.610514	0.00246926	1.87199	0.915144	0.991336	0.00229674	0.420267	0.0471317	1.28865	0.0080544	0.423941	0.0379765	1.29991	0.00179314	3.06625
PIGV	ENSG00000060642.6	protein_coding	0.00134472	0.180529	0.0013299	0.18121	0.00196464	0.199707	0.000260926	0.238986	0.964272	1.00378	0.193656	1.10623	0.125009	1.32381	0.20995	1.10207	0.12768	1.31883	0.245195	1.19669
PTPRU	ENSG00000060656.14	protein_coding	0.0253014	1.3206	0.073782	1.26464	0.28193	0.910186	0.357292	1.13566	0.640344	0.957628	0.0134481	0.689222	0.240539	0.85996	0.0406328	0.719718	0.412428	0.898011	0.16931	1.24773
SNRNP40	ENSG00000060688.8	protein_coding	3.09668e-05	2.13396	0.0381201	1.75869	0.000181461	1.66048	0.0133696	1.4956	0.139712	0.824144	0.00147601	0.778122	0.00555985	0.700855	0.606918	0.944157	0.24296	0.850403	0.160648	0.900701
COL11A1	ENSG00000060718.14	protein_coding	0.066205	2.29071	0.95277	1.03232	0.214314	105.151	0.239377	507.995	0.0430719	0.450657	0.218088	45.9034	0.240195	221.764	0.214409	101.859	0.239397	492.09	0.317646	4.8311
QSER1	ENSG00000060749.10	protein_coding	0.111945	4.8001	0.0243067	1.72331	0.0427307	1.60013	0.351233	1.16386	0.159107	0.359015	0.148257	0.333353	0.121828	0.242465	0.50689	0.92852	0.00100257	0.675362	0.0973509	0.727353
BRP44L	ENSG00000060762.14	protein_coding	5.2167e-05	2.03144	0.00830853	2.32869	0.186913	1.08062	0.0160262	0.627857	0.172235	1.14632	4.52697e-05	0.531946	0.00075214	0.30907	0.00992548	0.464045	0.00222507	0.269619	0.00986047	0.581018
ACAA1	ENSG00000060971.12	protein_coding	0.819135	0.982453	0.402316	1.10056	0.36919	0.910455	0.0660792	0.771803	0.294046	1.12022	0.352133	0.926717	0.00209024	0.785588	0.147063	0.827266	0.0553815	0.701282	0.137379	0.847711
HDAC7	ENSG00000061273.12	protein_coding	0.0264803	0.453188	0.0212337	0.469582	0.0195816	0.385165	0.00825685	0.37282	0.642808	1.03617	0.0307406	0.8499	0.273283	0.82266	0.0842292	0.82023	0.211129	0.793941	0.844167	0.967949
LZTS1	ENSG00000061337.11	protein_coding	8.22765e-05	0.00982605	0.000257825	0	0.000850874	2.26495	0.0001313	0.203149	0.183701	0	0.000522354	230.504	1.04642e-05	20.6746	0.000568547	#DIV/0!	0.000612207	#DIV/0!	0.000624047	0.0896927
PRDM6	ENSG00000061455.9	protein_coding	0.0775194	0.0248869	0.205967	0.472521	0.102713	0.220346	0.110234	0.257412	0.0163143	18.9867	0.182522	8.8539	0.179276	10.3433	0.11246	0.46632	0.201208	0.544763	0.81994	1.16822
SPAG4	ENSG00000061656.5	protein_coding	0.0202211	0.243397	0.348396	0.760627	0.0271216	0.330372	0.142593	0.546878	0.0854041	3.12504	0.357848	1.35734	0.260835	2.24685	0.121443	0.434343	0.463991	0.718984	0.389554	1.65534
NCKAP1	ENSG00000061676.9	protein_coding	0.00165874	1.90175	0.00501222	1.84089	0.156125	1.1495	0.00291966	1.71014	0.637116	0.967997	0.00068487	0.604443	0.130702	0.899243	0.0229223	0.624426	0.394021	0.928973	0.0192135	1.48772
MRPS35	ENSG00000061794.8	protein_coding	2.00236e-05	3.3795	4.09114e-05	3.01148	0.0045834	1.83395	7.42254e-05	1.82575	0.0109749	0.891104	0.000277839	0.542671	0.000115761	0.540244	0.000679237	0.608987	0.000307997	0.606263	0.935526	0.995528
GUCY1B3	ENSG00000061918.8	protein_coding	0.163395	2.01173	0.000326955	11.2105	0.000686962	33.3834	0.0166166	4.42459	0.00246993	5.57255	0.00167629	16.5944	0.00195025	2.1994	0.00106632	2.97788	0.00759797	0.394684	0.00225541	0.132539
TNK2	ENSG00000061938.12	protein_coding	0.112142	1.3857	0.607839	1.09767	0.429823	0.850409	0.711516	0.929995	0.0887235	0.79214	0.0258779	0.613702	0.025474	0.671135	0.0730697	0.774739	0.210624	0.847244	0.435592	1.09359
MON2	ENSG00000061987.10	protein_coding	0.0419244	1.20464	0.148738	1.12696	0.82827	0.986091	0.0479645	0.78681	0.314661	0.935521	0.0224455	0.818578	0.0091589	0.65315	0.0843336	0.874997	0.0167396	0.698167	0.0129901	0.797908
CDH3	ENSG00000062038.9	protein_coding	0.00429293	16.3112	0.00956196	12.7577	0.000549514	22.5992	0.00058002	21.4608	0.0925626	0.782148	0.0120664	1.3855	0.021795	1.31571	0.00514264	1.77141	0.00752374	1.68218	0.274423	0.949628
GPBP1	ENSG00000062194.10	protein_coding	0.00752686	2.95139	0.00131745	2.43657	0.00181683	1.67484	0.0227679	1.53008	0.124591	0.825568	0.023068	0.567474	0.00996713	0.518428	0.0126833	0.687373	0.00496434	0.627965	0.327988	0.913571
DGAT2	ENSG00000062282.9	protein_coding	0.0200536	0.211917	0.00573363	1.88814	0.352214	1.14581	0.935281	0.987135	0.00114252	8.90978	0.00072998	5.40685	0.00924942	4.65811	0.0023891	0.606844	0.00153745	0.522809	0.203155	0.861521
ZNF285	ENSG00000062370.10	protein_coding	0.0144041	1.38551	0.0292972	1.3968	0.0200171	1.21123	0.0279463	0.867588	0.919963	1.00815	0.0986005	0.874209	0.00996243	0.626185	0.140802	0.867145	0.0189387	0.621126	0.00671941	0.716288
CS	ENSG00000062485.13	protein_coding	0.0130445	2.04837	0.00211052	1.68878	0.0390683	1.1921	0.0943057	1.21368	0.102416	0.824452	0.01558	0.581975	0.011273	0.592509	0.00362623	0.705893	0.00964622	0.71867	0.827479	1.0181
ELMO2	ENSG00000062598.12	protein_coding	8.8428e-05	0.374229	8.36091e-05	0.598758	8.44237e-05	0.417399	0.000257052	0.691146	0.00323171	1.59998	0.229849	1.11536	0.000938798	1.84685	0.00226382	0.697107	0.0203377	1.1543	0.000869176	1.65584
WAPAL	ENSG00000062650.12	protein_coding	0.000297119	2.99253	0.00303681	2.57188	0.0162094	1.76756	0.00543452	1.76316	0.0117656	0.859433	0.00171965	0.590659	0.000920175	0.589187	5.25963e-05	0.687266	0.0103459	0.685553	0.967116	0.997507
VMP1	ENSG00000062716.4	protein_coding	0.00775029	0.583146	0.0122721	0.527455	0.0570402	0.80974	0.0341219	0.757445	0.153334	0.904499	0.00322946	1.38857	0.00713947	1.29889	0.00486857	1.53518	0.00518853	1.43604	0.195852	0.935418
APPBP2	ENSG00000062725.4	protein_coding	0.549538	0.945153	0.258944	0.876231	0.0486572	1.27687	0.0662367	0.754107	0.301535	0.927078	0.02672	1.35096	0.0731532	0.797867	0.00622926	1.45723	0.177291	0.860626	0.00268886	0.590591
POLD1	ENSG00000062822.7	protein_coding	0.00652264	1.90569	0.0109345	1.95952	0.000295744	1.90549	0.0523463	1.54841	0.775052	1.02825	0.998856	0.999897	0.131266	0.812521	0.738688	0.972427	0.10931	0.790198	0.123448	0.812604
EIF4B	ENSG00000063046.13	protein_coding	0.00462267	1.30633	0.0581897	1.47884	0.0516749	0.908171	0.062436	0.825173	0.304446	1.13205	0.00243534	0.695207	0.0112881	0.631672	0.0414904	0.614112	0.0223303	0.557988	0.253636	0.90861
SLC6A16	ENSG00000063127.10	protein_coding	0.094652	0.286519	0.31366	0.582562	0.00871837	3.23921	0.444523	1.54912	0.375339	2.03324	0.0111746	11.3054	0.152353	5.4067	0.00487489	5.56029	0.223494	2.65916	0.0758218	0.478241
SPHK2	ENSG00000063176.10	protein_coding	0.0588545	0.739939	0.0808206	0.687635	0.791526	0.975912	0.345503	0.902655	0.681742	0.929314	0.0206462	1.31891	0.0521114	1.21991	0.105294	1.41923	0.167831	1.31269	0.170723	0.924935
RPL18	ENSG00000063177.8	protein_coding	0.00295555	1.60965	0.00844196	1.65773	0.01508	1.46166	0.0263785	1.37866	0.711657	1.02987	0.240061	0.908064	0.0952748	0.856499	0.21697	0.881729	0.104148	0.831658	0.524963	0.943213
CA11	ENSG00000063180.3	protein_coding	0.0104036	0.0870097	0.0114337	0.100689	0.649861	1.05719	0.0104023	0.110434	0.428838	1.15722	0.00253366	12.1503	0.332913	1.26921	0.00334852	10.4996	0.63112	1.09678	0.002185	0.104459
ISOC2	ENSG00000063241.2	protein_coding	0.0157954	1.34956	0.0318642	1.69129	0.0133262	1.31736	0.0265989	0.734168	0.136723	1.25321	0.688514	0.976136	0.00580992	0.544005	0.12441	0.778908	0.0214985	0.434089	0.000221375	0.557304
U2AF2	ENSG00000063244.6	protein_coding	0.00462187	2.31245	0.00098869	2.09776	0.000524362	1.86086	0.000415261	1.81764	0.263479	0.907162	0.0708197	0.804712	0.0545752	0.786026	0.097041	0.887066	0.0638624	0.866467	0.502781	0.976778
MED29	ENSG00000063322.7	protein_coding	0.0045448	0.720603	0.0110383	0.817251	0.00583741	0.759933	0.000256312	0.609862	0.000468783	1.13412	0.359705	1.05458	0.0258001	0.846322	0.224937	0.929865	0.00573906	0.746236	0.0260354	0.802522
AHRR	ENSG00000063438.12	protein_coding	0.00388934	0.00845081	0.00402881	0.0693326	0.00286851	0.0358773	0.00405099	0.0252409	0.00757977	8.20425	0.200014	4.24542	0.0419089	2.9868	0.139988	0.517467	0.0199755	0.364056	0.552241	0.703535
ZNF275	ENSG00000063587.11	protein_coding	0.000742349	0.555122	0.00271564	0.469161	0.00348917	0.566136	0.00208962	0.598571	0.0352152	0.84515	0.622593	1.01984	0.134576	1.07827	0.000646021	1.2067	0.00448831	1.27583	0.112777	1.05729
MTMR1	ENSG00000063601.12	protein_coding	0.027642	1.45641	0.00144189	1.36521	0.00172451	1.43185	0.0181355	1.38656	0.425625	0.937381	0.824482	0.983133	0.579671	0.952039	0.255577	1.04881	0.793506	1.01564	0.616018	0.968372
GPC1	ENSG00000063660.4	protein_coding	0.00402038	1.73008	0.544655	1.07585	0.0210737	1.45538	0.00220474	2.50636	0.00244446	0.62185	0.0361845	0.841219	0.0207168	1.4487	0.0127792	1.35277	0.00418936	2.32966	0.0126914	1.72214
ADCK1	ENSG00000063761.11	protein_coding	0.083965	0.814508	0.216235	0.891263	0.79721	1.02583	0.0603583	0.533046	0.365516	1.09423	0.0931605	1.25945	0.165405	0.654438	0.214918	1.15098	0.10829	0.598079	0.048981	0.519624
HAGH	ENSG00000063854.7	protein_coding	0.0184165	0.723323	0.152607	0.769432	0.0010597	0.687251	0.00470465	0.637944	0.721593	1.06375	0.577635	0.95013	0.286774	0.881964	0.518852	0.893192	0.34177	0.829111	0.402957	0.928256
RNF4	ENSG00000063978.11	protein_coding	0.0215321	1.12859	0.66088	1.03312	0.981742	0.999351	0.570507	0.959155	0.265136	0.915408	0.0244845	0.885486	0.0850967	0.849871	0.646298	0.967314	0.438184	0.928407	0.56601	0.959779
CASP8	ENSG00000064012.16	protein_coding	0.0172564	1.35489	0.0642504	1.20125	0.0779221	0.817346	0.000330353	2.08648	0.145536	0.886607	0.0119708	0.603257	0.0016702	1.53996	7.76656e-05	0.68041	0.00428168	1.73692	0.00194032	2.55275
LIMCH1	ENSG00000064042.13	protein_coding	0.00166493	0.241565	0.000252799	0.360059	0.00685339	1.39256	0.000152833	0.267132	0.0882032	1.49053	0.00218303	5.76476	0.359399	1.10584	0.000224818	3.86759	0.119971	0.741911	0.000742555	0.191828
ASUN	ENSG00000064102.10	protein_coding	0.0214694	3.63302	4.33539e-05	2.07242	0.0104044	1.41219	0.0295041	1.26941	0.0591079	0.57044	0.0282041	0.388708	0.0251374	0.34941	0.00378187	0.681419	0.0017158	0.612528	0.19253	0.898901
TM7SF3	ENSG00000064115.6	protein_coding	0.637502	0.905948	0.0133389	0.525389	0.0279761	0.616951	0.0658588	0.688866	0.125847	0.579933	0.20941	0.681	0.320809	0.760381	0.362552	1.17427	0.247687	1.31115	0.527353	1.11657
DLX3	ENSG00000064195.7	protein_coding	0.930239	0.875989	0.0280376	81.1294	0.7646	1.61797	0.417254	4.14776	0.0280767	92.6146	0.713117	1.84702	0.400633	4.73495	0.0276221	0.0199431	0.0261987	0.0511253	0.518701	2.56356
SPA17	ENSG00000064199.2	protein_coding	0.102199	1.29392	0.0795658	1.30437	0.242433	0.838789	0.0696852	0.673921	0.926792	1.00808	0.0331467	0.648255	0.0156351	0.520837	0.000575864	0.643061	0.000193539	0.516664	0.0220185	0.803445
WISP2	ENSG00000064205.6	protein_coding	0.00258531	0.0187772	0.00263971	0.0151733	0.00296343	0.0100021	0.00291505	0.00943468	0.752075	0.808071	0.381972	0.53267	0.361295	0.502453	0.550539	0.659187	0.520863	0.621793	0.888786	0.943273
ST3GAL6	ENSG00000064225.8	protein_coding	0.00739544	0.185183	0.006787	0.14857	0.0688891	2.15986	0.51345	0.900765	0.335971	0.802284	0.028098	11.6634	0.0180528	4.86419	0.0271344	14.5377	0.0163543	6.06292	0.0552797	0.417048
ATP2C2	ENSG00000064270.7	protein_coding	0.124594	2.06565	0.0358653	2.74965	0.141025	2.96085	0.0111117	4.38137	0.12215	1.33113	0.414933	1.43338	0.0495259	2.12106	0.836683	1.07681	0.0864705	1.59343	0.257196	1.47977
NGFR	ENSG00000064300.4	protein_coding	0.00157783	31.1027	0.00420134	16.9867	0.000715676	16828.3	0.00422588	1559.52	0.00720518	0.546148	0.000718102	541.056	0.00438183	50.1411	0.000716947	990.678	0.00430628	91.8086	0.000515357	0.0926725
CDON	ENSG00000064309.10	protein_coding	0.00778954	0.169186	0.0147958	0.168554	0.0227456	0.36486	0.0157766	0.384797	0.990901	0.996269	0.034615	2.15657	0.0377829	2.27441	0.00504982	2.16464	0.0428293	2.28292	0.753566	1.05464
TAF2	ENSG00000064313.7	protein_coding	0.0446922	1.99064	0.0741531	1.44065	0.00189451	1.55754	0.145284	1.24092	0.127306	0.723712	0.197777	0.782433	0.0652718	0.623379	0.503303	1.08114	0.328536	0.861364	0.0826899	0.796719
HIPK2	ENSG00000064393.11	protein_coding	0.000722784	0.186089	0.000224539	0.247621	0.00099883	0.213194	0.000517063	0.146229	0.0399915	1.33066	0.0690014	1.14566	0.0379195	0.785802	0.148198	0.860967	0.00904072	0.590534	0.00697004	0.685897
TNPO3	ENSG00000064419.9	protein_coding	0.00408192	2.32737	0.00124552	2.25451	0.00198469	1.42694	0.0100274	1.43635	0.569731	0.968692	0.00573113	0.61311	0.00325357	0.617156	0.00109313	0.632925	0.000703104	0.637102	0.896973	1.0066
RFXANK	ENSG00000064490.6	protein_coding	0.0259833	0.584258	0.0332401	0.700318	0.214916	0.841576	0.109428	0.817394	0.0626336	1.19865	0.0866481	1.44042	0.00440775	1.39903	0.218895	1.2017	0.0449286	1.16717	0.797967	0.971265
TMEM161A	ENSG00000064545.8	protein_coding	0.326581	0.911941	0.692189	0.980772	0.0538446	1.19615	0.0142484	0.795899	0.419429	1.07548	0.0328892	1.31165	0.220228	0.872753	0.0446778	1.2196	0.0153916	0.811503	0.00708893	0.665385
LPAR2	ENSG00000064547.8	protein_coding	4.28951e-05	5.21354	0.00611748	4.96017	3.00719e-05	5.66802	2.24607e-05	5.97076	0.623274	0.951401	0.0921111	1.08717	0.0168289	1.14524	0.237328	1.14271	0.133833	1.20374	0.216222	1.05341
CTSA	ENSG00000064601.11	protein_coding	0.00386694	0.349966	0.00540325	0.614024	0.00162258	0.352958	0.00395808	0.484593	0.0221425	1.75453	0.927019	1.00855	0.011519	1.38469	0.0148373	0.574827	0.0919523	0.789208	0.0203373	1.37295
SUGP2	ENSG00000064607.11	protein_coding	0.0154552	0.755333	0.0037068	0.684151	0.00079497	0.738001	0.00922161	0.666471	0.161918	0.905761	0.665464	0.977053	0.138049	0.882354	0.137338	1.07871	0.698749	0.974157	0.165686	0.903076
SLC12A2	ENSG00000064651.9	protein_coding	0.000691631	4.11452	0.000983279	3.47065	6.28912e-05	7.72254	0.00102802	3.57183	0.0786828	0.843511	0.000218052	1.8769	0.122794	0.868104	0.000103321	2.2251	0.725453	1.02915	0.00011802	0.46252
SNX24	ENSG00000064652.6	protein_coding	0.167462	0.871452	0.00248844	0.68389	0.00188113	0.658369	0.0417489	0.827046	0.0771113	0.784771	0.0572135	0.755485	0.600297	0.949043	0.608071	0.962682	0.0684437	1.20932	0.0443539	1.2562
EYA2	ENSG00000064655.13	protein_coding	0.0328	3.1788	0.00314666	122.326	0.0246503	43.9311	0.00910967	268.234	0.00336948	38.4818	0.0276891	13.82	0.0092743	84.3822	0.00133772	0.359132	0.0233171	2.19278	0.00904862	6.10578
CNN2	ENSG00000064666.8	protein_coding	0.00209256	0.532259	0.00194328	0.463025	0.0140314	0.681719	0.0230082	0.73915	0.0444806	0.869924	0.012597	1.2808	0.0545924	1.3887	0.00377407	1.47232	0.0313431	1.59635	0.412542	1.08424
ABCA7	ENSG00000064687.7	protein_coding	0.00210877	0.396979	0.00439102	0.438111	0.0155114	0.5786	0.0010967	0.234879	0.318085	1.10361	0.0215113	1.45751	0.0160407	0.591666	0.0159483	1.32067	0.00569712	0.536116	0.00531233	0.405944
DDX20	ENSG00000064703.7	protein_coding	6.51332e-06	2.68141	0.00532682	2.47157	0.000352857	1.53388	0.00014578	1.57912	0.235463	0.921741	0.00010062	0.572042	3.85887e-05	0.588912	0.0126629	0.62061	0.0152932	0.638912	0.378311	1.02949
BTBD1	ENSG00000064726.5	protein_coding	0.0078536	1.60092	0.0500318	1.34841	0.443736	0.911157	0.604347	1.05975	0.048095	0.842271	0.00291421	0.569146	0.00433653	0.661964	0.000890373	0.675729	0.0101927	0.785928	0.0720917	1.16308
FAR2	ENSG00000064763.5	protein_coding	0.035689	1.5672	0.00741305	2.11972	0.51542	1.29725	0.0010693	2.0932	0.062538	1.35256	0.55715	0.82775	0.0448371	1.33564	0.147473	0.611988	0.892021	0.98749	0.163602	1.61358
BCAS1	ENSG00000064787.8	protein_coding	0.13538	430.553	0.0109399	5283.67	0.0561818	1135.61	0.0286109	503.651	0.00804182	12.2718	0.113693	2.63757	0.735585	1.16978	0.00726761	0.214929	0.0117899	0.0953222	0.144004	0.443506
CHI3L2	ENSG00000064886.8	protein_coding	0.678801	1.4923	0.520022	1.73058	0.0241031	6.67432	0.0402807	4.62799	0.769047	1.15968	0.013493	4.47252	0.0391135	3.10125	0.0068883	3.85669	0.0479929	2.67424	0.123947	0.693402
SBNO2	ENSG00000064932.10	protein_coding	0.458125	0.957523	0.09421	0.881935	0.87752	1.0074	0.00875272	1.40332	0.166937	0.921059	0.231679	1.05209	0.00892956	1.46557	0.0518078	1.14227	0.0050528	1.59118	0.0216537	1.39301
PMS1	ENSG00000064933.12	protein_coding	0.0586647	4.19595	0.00623745	2.26682	0.0276894	1.84385	0.00899009	2.15407	0.148141	0.540239	0.108716	0.439436	0.136359	0.513369	0.0856578	0.81341	0.583839	0.950262	0.100645	1.16825
HMG20B	ENSG00000064961.13	protein_coding	0.000523883	0.477234	0.000480103	0.464615	0.971112	1.00256	0.00407448	0.665137	0.789688	0.973558	0.00249925	2.10078	0.0298991	1.39374	0.00495106	2.15784	0.024255	1.43159	0.0102563	0.663437
TAF11	ENSG00000064995.12	protein_coding	0.031265	1.44801	0.036945	1.3642	0.464197	0.924847	0.960813	1.00462	0.51378	0.942123	0.0346575	0.638703	0.051995	0.693795	0.000510143	0.677941	0.00625873	0.736417	0.0511879	1.08626
ANKS1A	ENSG00000064999.12	protein_coding	0.00230877	1.98458	0.00259099	1.6463	0.0072105	1.44184	0.00061971	1.66554	0.00209591	0.829544	0.0143278	0.72652	0.0225272	0.839242	0.0821386	0.875807	0.738413	1.01169	0.0572064	1.15515
AP3D1	ENSG00000065000.10	protein_coding	0.00997574	1.17298	0.932715	1.00374	0.00604552	1.23625	0.0532597	1.1113	0.018341	0.855716	0.0327968	1.05395	0.170025	0.947417	0.0107527	1.23165	0.0702132	1.10716	0.041732	0.898924
ZNF76	ENSG00000065029.10	protein_coding	0.000585168	0.347744	0.00507707	0.374625	0.00719625	0.604603	0.000526638	0.36675	0.62793	1.0773	0.0226174	1.73864	0.767929	1.05465	0.00375726	1.61389	0.850369	0.978979	0.0119744	0.606597
SLC9A3R2	ENSG00000065054.8	protein_coding	0.571843	0.936217	0.372382	0.887452	0.0394742	0.634127	0.936658	0.992065	0.599569	0.947913	0.0110136	0.677329	0.386921	1.05965	0.0465311	0.714547	0.26311	1.11788	0.0042904	1.56446
UHRF1BP1	ENSG00000065060.12	protein_coding	0.000133532	1.86308	9.31185e-05	1.96261	0.00145314	1.39051	0.196107	1.17669	0.156596	1.05342	0.00388277	0.746352	0.00942718	0.631581	0.00249848	0.708502	0.0065981	0.599551	0.149839	0.846224
GNAI3	ENSG00000065135.7	protein_coding	0.000260366	2.58851	0.000440481	2.56571	0.00103853	1.69444	0.01475	1.96817	0.43551	0.991193	4.58363e-05	0.654599	0.0507154	0.760349	0.000111584	0.660415	0.055329	0.767105	0.20391	1.16155
IPO5	ENSG00000065150.13	protein_coding	0.000197088	1.65209	0.0171108	1.37043	0.10555	1.09171	0.160186	0.903198	0.0418458	0.829513	0.00176615	0.660804	0.00238418	0.546699	0.0277405	0.796616	0.00500805	0.65906	0.0347879	0.827324
OAT	ENSG00000065154.7	protein_coding	0.0205265	1.96949	0.00501808	1.81679	0.000410565	2.34311	0.00676932	1.99943	0.528477	0.922469	0.173251	1.18971	0.905024	1.0152	0.021569	1.2897	0.368969	1.10053	0.121778	0.853323
WDR3	ENSG00000065183.10	protein_coding	3.24062e-05	3.91396	0.0043338	3.42427	0.000340173	2.50621	0.0033595	2.1848	0.152285	0.874886	0.000556582	0.640325	0.0025945	0.558207	0.0406279	0.731895	0.0314398	0.638034	0.0755474	0.871756
PKN2	ENSG00000065243.14	protein_coding	0.047085	4.11386	0.00838833	2.30668	0.111502	1.39858	0.4122	1.15573	0.133972	0.560711	0.0632959	0.339969	0.0567913	0.280937	0.00968311	0.606318	5.36928e-05	0.501037	0.17355	0.826361
WDR18	ENSG00000065268.3	protein_coding	0.181448	1.13061	0.408845	1.11485	0.35812	1.08238	0.184919	0.8707	0.895302	0.986055	0.401737	0.957337	0.00655052	0.770113	0.788714	0.970876	0.128385	0.781004	0.0150634	0.804432
TRAM2	ENSG00000065308.4	protein_coding	0.000493224	0.089973	0.000410357	0.0906695	0.000367944	0.137477	7.3953e-05	0.144071	0.815065	1.00774	0.00604757	1.52798	0.0264862	1.60127	0.00102474	1.51624	0.0206189	1.58896	0.554228	1.04796
NTN1	ENSG00000065320.4	protein_coding	0.0277498	0.222628	0.0959031	0.486719	0.00471014	9.22404	0.00700326	12.0422	0.286691	2.18624	0.00521894	41.4325	0.00688811	54.0912	0.00337968	18.9515	0.0058516	24.7417	0.0861814	1.30553
MCM10	ENSG00000065328.11	protein_coding	0.000556325	5.80762	0.000692686	4.6481	0.000608838	4.67551	0.00205413	3.92092	0.0596552	0.800346	0.0631047	0.805065	0.015702	0.675133	0.931331	1.0059	0.123966	0.843552	0.1191	0.838607
DGKA	ENSG00000065357.14	protein_coding	0.407896	0.676935	0.0168642	0.374443	0.0133934	0.493131	0.121563	0.670396	0.430843	0.553144	0.614988	0.728477	0.985843	0.990341	0.19776	1.31697	0.155527	1.79038	0.322596	1.35947
ERBB3	ENSG00000065361.8	protein_coding	0.32226	1.28208	0.057276	1.73385	0.0470161	1.77947	0.460889	1.19673	0.0902816	1.35237	0.0513457	1.38795	0.483263	0.933425	0.843308	1.02631	0.0660679	0.690215	0.038327	0.672521
ROPN1	ENSG00000065371.12	protein_coding	0.418842	3.88208	0.189629	0	0.00223351	367.768	0.118618	22.3709	0.306162	0	0.00182382	94.7346	0.139453	5.76261	0.0022379	#DIV/0!	0.110428	#DIV/0!	0.000529153	0.060829
ANKRD44	ENSG00000065413.12	protein_coding	0.129909	0.104551	0.121117	0.0657609	0.308395	0.514743	0.160879	0.216035	0.312758	0.628985	0.054753	4.92338	0.0220046	2.06632	0.0455407	7.82749	0.00949803	3.28517	0.103248	0.419696
KARS	ENSG00000065427.10	protein_coding	0.000589051	2.20259	0.0124258	2.06394	0.00433839	1.26424	0.00126452	1.4514	0.381048	0.937051	0.000170644	0.573979	0.000321141	0.65895	0.0187381	0.612538	0.0322577	0.703217	0.0105223	1.14804
ADAT1	ENSG00000065457.6	protein_coding	0.00155844	0.627293	0.00144497	0.493239	0.000926782	0.559311	0.00423248	0.606364	0.0526123	0.786298	0.190389	0.891627	0.621905	0.966636	0.045872	1.13395	0.00248919	1.22935	0.104841	1.08413
PDIA5	ENSG00000065485.13	protein_coding	0.0247118	1.37612	0.00666972	1.49239	0.00659227	1.72148	0.0172862	1.36069	0.320039	1.08448	0.0437702	1.25097	0.877838	0.988783	0.0590438	1.15351	0.176558	0.911753	0.00970795	0.790416
TBC1D22B	ENSG00000065491.8	protein_coding	0.00542515	0.834991	0.0457114	0.887775	0.00743851	0.816312	0.313903	0.894443	0.222243	1.06321	0.599688	0.97763	0.53457	1.0712	0.15702	0.919504	0.943172	1.00751	0.434075	1.09571
NDUFB4	ENSG00000065518.7	protein_coding	0.333566	1.27247	0.0105566	1.54614	0.0134802	1.94854	0.00636671	2.14318	0.334612	1.21507	0.0681699	1.5313	0.0359454	1.68426	0.0783744	1.26026	0.0208391	1.38615	0.350511	1.09989
SPEN	ENSG00000065526.6	protein_coding	0.0516315	1.12086	0.63912	1.03809	0.628525	1.02064	0.743202	1.03406	0.330062	0.926157	0.0271901	0.910584	0.425345	0.922562	0.815795	0.983185	0.972265	0.996118	0.892472	1.01315
MYLK	ENSG00000065534.14	protein_coding	0.00342637	0.0156394	0.00333674	0.0186509	0.0239333	1.38545	0.00359672	0.0463119	0.520823	1.19256	0.00371461	88.5872	0.00389605	2.96124	0.00367445	74.2829	0.00597695	2.48308	0.00385944	0.0334274
ZC3H15	ENSG00000065548.13	protein_coding	2.93314e-05	5.20792	0.0199124	4.58933	0.000581524	3.08122	0.00819352	4.04459	0.396925	0.881221	0.000518567	0.591641	0.0772253	0.776623	0.112236	0.671388	0.480333	0.881304	0.110777	1.31266
MAP2K4	ENSG00000065559.8	protein_coding	2.45544e-05	2.52294	0.00666793	2.24352	0.0010751	1.62	0.000494835	1.68662	0.160242	0.889247	1.90189e-05	0.642107	0.000622494	0.668514	0.0385308	0.72208	0.0373277	0.751775	0.304803	1.04112
TMEM206	ENSG00000065600.8	protein_coding	0.00465926	0.459046	0.00113115	0.397479	0.00402444	0.568273	0.0020316	0.567628	0.368752	0.86588	0.0182801	1.23795	0.0860721	1.23654	0.0704693	1.4297	0.0662879	1.42807	0.988674	0.998864
SNAP91	ENSG00000065609.9	protein_coding	0.0232115	4.1001	0.871716	1.16412	0.718196	0.72128	0.568661	0.511877	0.0404156	0.283925	0.0154635	0.175918	0.0124746	0.124845	0.633103	0.619593	0.513759	0.439712	0.762023	0.709679
SLK	ENSG00000065613.9	protein_coding	8.44298e-07	9.55148	1.14141e-06	7.01286	0.00705528	4.52506	0.008925	3.82774	1.12139e-06	0.734217	0.00395904	0.473755	0.00248342	0.400748	0.0160651	0.645252	0.00799842	0.545818	0.193266	0.845898
CYB5R4	ENSG00000065615.7	protein_coding	0.000171565	3.31447	9.312e-05	3.036	0.075697	1.29122	0.00430187	1.74336	0.140943	0.915983	0.00024967	0.389571	0.000600563	0.525984	0.000177785	0.425304	0.00062694	0.57423	0.0252214	1.35016
COL17A1	ENSG00000065618.12	protein_coding	0.0039686	477.151	0.00328954	324.429	0.00503973	395.89	0.00120761	1173.66	0.0184116	0.679929	0.120143	0.829695	0.000269665	2.45972	0.112102	1.22027	0.000487786	3.61761	0.000207743	2.96461
GSTO2	ENSG00000065621.8	protein_coding	0.184849	0.842874	0.543834	1.07679	0.010957	1.51315	0.913092	1.0172	0.105658	1.27752	0.00290951	1.79523	0.304751	1.20682	0.0282946	1.40525	0.720107	0.944657	0.0514816	0.672236
SEC61A2	ENSG00000065665.15	protein_coding	0.19703	0.566967	0.397859	0.753393	0.179156	0.532306	0.5067	0.810988	0.0543385	1.32881	0.591563	0.938866	0.075217	1.4304	0.0199808	0.706545	0.573711	1.07645	0.0666202	1.52354
PRKCQ	ENSG00000065675.9	protein_coding	0.475508	1.14675	0.00418744	3.64202	0.00273588	2.5032	0.0183045	1.80761	0.00531538	3.17594	0.00397196	2.18286	0.0327557	1.57629	0.0360309	0.687312	0.00986599	0.496322	0.0399432	0.72212
TLE2	ENSG00000065717.9	protein_coding	5.60255e-05	0.05436	2.6113e-05	0.0722421	2.62054e-05	0.22198	0.000134406	0.0339926	0.209501	1.32896	0.000354257	4.08352	0.0970412	0.625323	0.000459808	3.07273	0.0335658	0.470537	0.000583957	0.153133
ASB1	ENSG00000065802.7	protein_coding	0.0133637	0.755496	0.00381571	0.570856	0.152883	0.784895	0.137761	1.40787	0.0551271	0.755605	0.806011	1.03891	0.0562778	1.8635	0.152525	1.37494	0.031604	2.46624	0.0484075	1.7937
FAM107B	ENSG00000065809.8	protein_coding	0.00196295	7.67091	1.77397e-06	8.06196	0.00924813	2.86703	0.00606059	8.1106	0.397337	1.05098	0.000832556	0.373754	0.568049	1.05732	0.000410943	0.355624	0.94259	1.00603	0.00609087	2.82892
ME1	ENSG00000065833.7	protein_coding	0.000110853	4.17835	0.0238601	3.54404	0.00476416	2.53571	0.00233798	2.70705	0.258074	0.84819	0.00116678	0.606869	0.000915037	0.647876	0.120883	0.715487	0.16924	0.763833	0.405454	1.06757
TBC1D1	ENSG00000065882.10	protein_coding	0.187775	0.818625	5.36632e-05	0.46495	0.000483206	0.644433	0.0276756	0.625694	0.0567109	0.567964	0.197266	0.787214	0.17935	0.764323	0.00534548	1.38603	0.140382	1.34572	0.820558	0.970921
CDK13	ENSG00000065883.10	protein_coding	0.0749402	1.25914	0.727998	1.0328	0.504803	0.933734	0.132285	0.808788	0.0784039	0.820246	0.0343921	0.741567	0.0140339	0.642335	0.024023	0.904079	0.00496065	0.783101	0.0252649	0.866186
MTHFD2	ENSG00000065911.7	protein_coding	0.0371164	2.41663	0.0127028	2.11961	0.000169196	2.41679	0.0170351	2.38375	0.42975	0.877093	0.999606	1.00007	0.930626	0.986396	0.175643	1.14021	0.354412	1.12462	0.887307	0.98633
SLC9A7	ENSG00000065923.5	protein_coding	0.244234	1.24845	0.576361	1.10211	0.7521	1.05663	0.107738	1.39421	0.157524	0.882784	0.0881823	0.846353	0.228588	1.11675	0.380448	0.958732	0.0534936	1.26503	0.0292837	1.31949
FOXJ2	ENSG00000065970.4	protein_coding	0.00728776	0.613104	0.00905393	0.601175	0.00583929	0.513786	0.00338412	0.524278	0.592536	0.980542	0.010641	0.838008	0.0281499	0.855121	0.00621583	0.854637	0.0402327	0.872089	0.678918	1.02042
YBX1	ENSG00000065978.13	protein_coding	0.000331971	2.03304	0.0390732	1.7017	0.00153032	1.48963	0.00274677	1.57726	0.144662	0.837024	0.000876353	0.732711	0.00253441	0.775813	0.284826	0.875376	0.494328	0.926872	0.244031	1.05883
PDE4A	ENSG00000065989.10	protein_coding	0.000180714	0.159888	0.00304751	0.353099	0.00297442	0.495378	0.000431812	0.255754	0.0934844	2.20841	0.0118058	3.09827	0.235018	1.59958	0.196055	1.40294	0.331018	0.72431	0.0369372	0.51628
PPP2R5A	ENSG00000066027.4	protein_coding	0.0184149	1.35754	0.791515	1.02813	0.00108922	1.72811	0.517877	0.937613	0.0422773	0.757346	0.00427071	1.27297	0.0135175	0.690671	0.00376191	1.68084	0.419138	0.911963	0.000925052	0.542565
ELAVL1	ENSG00000066044.8	protein_coding	0.0166044	1.42013	0.000663677	1.22555	0.0153309	1.20197	0.258549	1.09675	0.0861145	0.862986	0.0540965	0.84638	0.0220787	0.772293	0.580374	0.980757	0.171296	0.894907	0.234633	0.912466
DIP2B	ENSG00000066084.8	protein_coding	0.0638743	1.16598	0.051358	1.15502	0.882154	0.992463	0.287913	1.07619	0.867122	0.990601	0.0566151	0.851182	0.251168	0.922991	0.0286153	0.859258	0.250965	0.931748	0.199054	1.08436
SMARCD1	ENSG00000066117.10	protein_coding	0.670438	0.976167	0.00532315	0.677736	0.043138	0.84861	0.345226	0.878247	0.00853156	0.694283	0.106029	0.869329	0.441977	0.89969	0.0335638	1.25213	0.171603	1.29585	0.801988	1.03492
KDM4A	ENSG00000066135.8	protein_coding	6.75879e-05	0.486966	0.0276519	0.680365	4.97157e-05	0.561912	8.29134e-05	0.510979	0.0672246	1.39715	0.0261908	1.1539	0.354206	1.04931	0.166553	0.825898	0.0870516	0.751037	0.0797905	0.909357
NFYC	ENSG00000066136.14	protein_coding	0.290841	1.2113	0.00228747	1.43633	0.102368	1.226	0.285209	1.08603	0.267848	1.18578	0.937142	1.01214	0.498141	0.896578	0.118648	0.853565	0.00843457	0.75611	0.253439	0.885826
SLC9A3	ENSG00000066230.6	protein_coding	0.202966	0.0119071	0.20338	0.0133092	0.214457	0.0495491	0.223989	0.079575	0.712027	1.11775	0.00237395	4.16131	0.131325	6.68298	0.00138421	3.72294	0.136235	5.97897	0.388247	1.60598
NGEF	ENSG00000066248.10	protein_coding	0.0468969	3.53937	0.00344211	2.67356	0.0663164	1.56483	0.257802	1.29029	0.298424	0.755377	0.0810408	0.44212	0.0636724	0.364553	0.0136705	0.585297	0.00696987	0.48261	0.218676	0.824556
ASPM	ENSG00000066279.12	protein_coding	0.00177765	7.26291	0.00420458	5.14455	0.0123614	5.423	0.0307945	2.37418	0.00778553	0.708332	0.0480936	0.746671	0.000294097	0.326891	0.668981	1.05413	0.00246665	0.461494	0.0131513	0.437798
ELOVL1	ENSG00000066322.7	protein_coding	0.0489941	1.13393	0.12593	1.11436	0.00591482	0.848498	0.127981	1.16754	0.740083	0.982747	0.00561903	0.748283	0.679594	1.02964	0.0214689	0.761419	0.548653	1.04772	0.0371778	1.376
ZNRD1	ENSG00000066379.10	protein_coding	0.0111585	1.58394	0.00520699	1.6683	0.014936	1.49619	0.109183	1.67541	0.516449	1.05326	0.513977	0.944596	0.766291	1.05775	0.177836	0.896834	0.981051	1.00426	0.567577	1.11979
CLDN18	ENSG00000066405.8	protein_coding	0.0271976	0.196622	0.0250316	0.0996026	0.032813	0.235933	0.0224939	0.108955	0.155302	0.50657	0.535002	1.19994	0.226522	0.554137	0.0438735	2.36875	0.862436	1.0939	0.0838657	0.461805
ZBTB11	ENSG00000066422.4	protein_coding	0.00194557	4.19195	0.0009139	3.64649	0.000875397	2.87748	0.000404245	3.11196	0.0682883	0.869879	0.00584424	0.686431	0.0114117	0.742366	0.00905688	0.78911	0.0281365	0.853412	0.156394	1.08149
ATXN3	ENSG00000066427.16	protein_coding	0.533948	1.12935	0.282889	1.25029	0.144852	0.611079	0.219365	0.69883	0.194994	1.10709	0.00238336	0.54109	0.00189715	0.61879	0.00187231	0.48875	0.00356867	0.558935	0.25566	1.1436
GOLGA5	ENSG00000066455.8	protein_coding	0.0061069	1.4061	0.0236834	1.30182	0.429687	0.946664	0.324571	0.930213	0.0560592	0.925838	0.00072834	0.673254	0.000457862	0.661555	0.000109135	0.727183	0.000188468	0.714547	0.564499	0.982623
FGFR2	ENSG00000066468.15	protein_coding	0.0712256	0.310593	0.0780189	0.371906	0.000460277	5.1073	0.124336	1.48811	0.433908	1.1974	0.0029527	16.4437	0.000515179	4.7912	0.00238927	13.7328	0.000233174	4.00132	0.00405996	0.29137
LRRC40	ENSG00000066557.5	protein_coding	0.000182763	3.23793	0.000139252	3.39204	0.0168913	1.6684	0.0527235	1.68444	0.37088	1.0476	0.000949028	0.515269	0.0053671	0.520222	0.000476121	0.491859	0.0044625	0.496587	0.944264	1.00961
ISOC1	ENSG00000066583.6	protein_coding	0.00168225	3.70024	8.59739e-07	3.57864	9.00094e-05	3.05086	0.000154746	3.13459	0.485181	0.967138	0.0286574	0.824504	0.0385824	0.847133	0.0054261	0.85252	0.0131718	0.875917	0.443008	1.02744
EML1	ENSG00000066629.11	protein_coding	0.0220854	0.407698	0.858777	1.02998	0.548891	0.88383	0.0173576	0.36628	0.0158861	2.52633	0.0539195	2.16785	0.767093	0.89841	0.440152	0.858103	0.0103124	0.355618	0.0428463	0.414424
THUMPD1	ENSG00000066654.8	protein_coding	0.000209206	1.99573	0.000991935	2.01307	0.00644575	1.46142	0.22196	1.13618	0.867284	1.00869	0.00381895	0.732272	0.00126443	0.569303	0.0073972	0.725966	0.00146534	0.564401	0.0309734	0.777447
MSANTD3	ENSG00000066697.10	protein_coding	0.00315803	2.28127	0.0172291	1.93194	0.00607228	1.84125	8.69156e-05	3.40898	0.0971708	0.846873	0.018532	0.807117	0.00104655	1.49434	0.585833	0.953056	0.00349816	1.76453	0.000212208	1.85145
KIF26A	ENSG00000066735.10	protein_coding	0.853561	0.868701	0.00120572	8.39942	0.201296	0.0566331	0.186118	0	0.0005172	9.66893	0.200954	0.0651928	0.1837	0	0.000450527	0.0067425	0.000800308	0	0.42265	0
ATG2B	ENSG00000066739.7	protein_coding	0.0292312	1.3956	0.171496	1.24421	0.498176	0.864281	0.0717975	0.688658	0.317169	0.891528	0.0620524	0.619291	0.00307439	0.493451	0.123526	0.69464	0.0373108	0.553489	0.371092	0.796799
ARFGEF1	ENSG00000066777.3	protein_coding	0.000403334	2.24189	0.000839362	2.54798	0.000425088	2.23111	0.0790845	2.12989	0.05784	1.13653	0.916016	0.995188	0.783124	0.950042	0.00638515	0.875636	0.35603	0.835914	0.801092	0.954636
ZFAT	ENSG00000066827.11	protein_coding	0.00866978	0.654044	0.0992853	0.835139	0.0188657	0.694763	0.00897573	0.619812	0.0726638	1.27689	0.624909	1.06226	0.679172	0.947661	0.16099	0.831913	0.0577801	0.742166	0.421827	0.89212
MTFR1	ENSG00000066855.10	protein_coding	0.000938436	3.21232	0.0106482	2.58396	0.000653989	2.60453	0.00197555	2.18134	0.102751	0.804391	0.0496973	0.810794	0.0101659	0.679054	0.942988	1.00796	0.225067	0.844184	0.0703007	0.837518
STAG3	ENSG00000066923.12	protein_coding	0.0255741	0.334372	0.0317086	0.364202	0.0374706	0.486337	0.470356	0.852702	0.856921	1.08921	0.408419	1.45448	0.0628043	2.55016	0.0909731	1.33535	0.0726608	2.34129	0.111405	1.75331
FECH	ENSG00000066926.5	protein_coding	0.681772	0.975392	0.016264	1.26895	0.00127192	0.73498	0.0030237	0.54166	0.0126397	1.30097	0.0237725	0.753523	0.00294788	0.555325	0.00206235	0.579202	0.00035534	0.426856	0.0291859	0.736972
MYO9A	ENSG00000066933.11	protein_coding	0.00977463	2.27561	0.00255774	2.85206	0.046983	1.81095	0.63273	1.11693	0.0798928	1.25332	0.106183	0.795809	0.0145629	0.490829	0.0157975	0.634961	0.00488388	0.391623	0.00173399	0.616767
PFKP	ENSG00000067057.11	protein_coding	0.0860642	1.31672	0.0250626	1.09251	0.0239892	0.929518	0.00963261	1.42984	0.150358	0.829719	0.0579364	0.705935	0.385666	1.08591	0.0031749	0.850812	0.00996918	1.30877	0.00487203	1.53826
IDI1	ENSG00000067064.6	protein_coding	0.00214741	3.19325	0.00302947	3.2715	0.00140124	2.05826	0.000101052	2.00544	0.694054	1.0245	0.00330047	0.644567	0.00576784	0.628025	0.00537637	0.62915	0.0081884	0.613004	0.532337	0.974337
SP100	ENSG00000067066.12	protein_coding	0.000327618	1.40275	0.000620429	1.42377	0.000757753	0.60451	0.0109302	1.95494	0.617426	1.01499	8.01533e-05	0.430947	0.0361879	1.39365	5.29635e-05	0.424584	0.0351096	1.37308	0.00445627	3.23393
KLF6	ENSG00000067082.10	protein_coding	0.0124568	1.7573	0.0161872	1.37481	0.000283618	0.406717	0.0929261	0.905215	0.0470231	0.782344	0.00438597	0.231445	0.0118798	0.515118	0.00214618	0.295835	0.0124625	0.658429	0.000119529	2.22566
PPAP2A	ENSG00000067113.12	protein_coding	0.728981	0.972216	0.0798339	1.19256	0.0382754	0.788308	0.216408	0.903822	0.0535761	1.22664	0.0498795	0.810837	0.315284	0.929651	0.00866701	0.66102	0.041566	0.757882	0.0874203	1.14653
NEO1	ENSG00000067141.12	protein_coding	0.00285331	0.184502	0.00352125	0.101895	0.0250349	1.27582	0.00142948	0.402907	0.0197578	0.552269	1.42651e-05	6.91492	0.0256534	2.18375	0.000186939	12.5209	0.0177959	3.95415	0.000286318	0.315803
TRAM1	ENSG00000067167.3	protein_coding	0.0463151	0.711655	0.0514768	0.73765	0.0350467	0.682933	0.020538	0.527189	0.706178	1.03653	0.529945	0.95964	0.00960681	0.740794	0.454899	0.925822	0.0568708	0.714687	0.0240761	0.771949
PHKA1	ENSG00000067177.10	protein_coding	0.266183	1.05648	0.400257	1.13161	0.0047035	0.656294	0.0213119	0.805098	0.607449	1.07111	0.000538928	0.621209	0.00285617	0.762059	0.0596232	0.579967	0.116836	0.711465	0.00149896	1.22673
TNFRSF1A	ENSG00000067182.3	protein_coding	0.00245868	0.53607	0.0014799	0.47237	0.0116056	0.598427	0.017934	0.721991	0.202806	0.881173	0.153733	1.11632	0.0527159	1.34682	0.0451813	1.26686	0.0239209	1.52844	0.142892	1.20648
EVI5	ENSG00000067208.9	protein_coding	0.056282	1.54999	0.0399895	2.19068	0.132439	0.802197	0.0597906	1.48845	0.105932	1.41335	0.0163309	0.517548	0.763178	0.960293	0.0216411	0.366186	0.0868714	0.679446	0.0158383	1.85547
STOML1	ENSG00000067221.9	protein_coding	0.015085	0.215984	0.0230525	0.244775	0.0267663	0.399802	0.0229492	0.299553	0.515496	1.1333	0.0261436	1.85108	0.141941	1.38693	0.0531236	1.63334	0.153266	1.22379	0.106756	0.749254
DHX29	ENSG00000067248.5	protein_coding	0.000227507	4.12789	9.78088e-06	4.00596	0.00394504	2.69095	0.021124	2.32478	0.493063	0.97046	0.00338556	0.651893	0.00537348	0.563187	0.00898549	0.671736	0.013357	0.58033	0.282019	0.863926
DNTTIP2	ENSG00000067334.8	protein_coding	0.00205135	6.66048	0.00322789	6.01688	0.00179884	3.48883	0.0109186	3.16892	0.300254	0.903371	0.00406484	0.52381	0.00225487	0.47578	0.00968515	0.579839	0.00543588	0.526672	0.451695	0.908307
TP53BP1	ENSG00000067369.8	protein_coding	0.00115831	0.617011	0.00841035	0.68242	0.0365	1.58602	0.10695	0.868654	0.3019	1.10601	0.0149584	2.57049	0.0306619	1.40784	0.0104007	2.32411	0.0564709	1.2729	0.0173138	0.547695
RRP15	ENSG00000067533.5	protein_coding	0.00104752	3.0316	0.0239308	1.82075	0.0038739	2.4308	0.211756	1.35444	0.00333199	0.600591	0.0356174	0.80182	0.00152963	0.446773	0.0218706	1.33505	0.0818185	0.743889	0.00712479	0.557199
RHOA	ENSG00000067560.6	protein_coding	0.0316431	0.817794	0.00144559	0.750031	3.40771e-05	0.503638	0.000738752	0.607888	0.239821	0.917139	0.00983887	0.615849	0.0170425	0.743327	0.00197224	0.671489	0.0186076	0.810484	0.0455174	1.20699
DHX8	ENSG00000067596.4	protein_coding	0.245203	1.05247	0.202514	1.06011	0.000973314	0.70995	0.00177401	0.706287	0.872172	1.00726	0.00123952	0.674556	0.00126919	0.671075	0.00126936	0.669694	0.00125154	0.666238	0.928237	0.99484
PMS2P4	ENSG00000067601.6	pseudogene	0.190846	0.648827	0.134543	0.577094	0.216974	1.34089	0.930697	0.971086	0.545596	0.889443	0.0246756	2.06664	0.325464	1.49668	0.012985	2.32352	0.251565	1.68272	0.282204	0.72421
PRKCZ	ENSG00000067606.11	protein_coding	0.00396771	1.46709	0.0189143	1.66775	0.00113657	1.53113	0.0293993	1.72679	0.228319	1.13677	0.429172	1.04365	0.212937	1.17701	0.370453	0.918079	0.771009	1.0354	0.314172	1.12779
IARS2	ENSG00000067704.8	protein_coding	0.190169	0.94697	0.807402	1.02824	0.690552	1.02075	0.00296993	0.535587	0.504147	1.08582	0.20456	1.07791	0.00274576	0.56558	0.949573	0.992715	0.0388257	0.520876	0.00686306	0.524699
SYT1	ENSG00000067715.9	protein_coding	0.0440165	0.489947	0.0100247	0.148924	0.0357296	0.434681	0.300091	1.31889	0.0690867	0.303959	0.750981	0.887199	0.0462787	2.6919	0.129711	2.91881	0.0242749	8.85614	0.0378974	3.03416
NAV3	ENSG00000067798.9	protein_coding	0.582072	0.938948	0.00373333	0.260406	0.911993	1.01443	8.74731e-06	3.9689	0.00498494	0.277338	0.623905	1.08039	2.43298e-05	4.22696	0.0068122	3.89556	6.19802e-06	15.2412	0.000117119	3.91245
IDH3G	ENSG00000067829.13	protein_coding	0.333935	0.773305	0.00097457	0.443145	0.000389458	0.311253	0.00485023	0.356257	0.204677	0.573054	0.117775	0.402498	0.132067	0.460695	0.064984	0.702373	0.396329	0.803928	0.64902	1.14459
ROGDI	ENSG00000067836.7	protein_coding	0.0326068	0.574079	0.0379776	0.639186	0.0333471	1.43657	0.178424	0.819139	0.440587	1.11341	0.00856134	2.50239	0.00589299	1.42687	0.00453446	2.2475	0.093735	1.28153	0.0177698	0.570205
PDZD4	ENSG00000067840.7	protein_coding	0.209518	0	0.232567	0.0772982	0.316775	1.73966	0.431725	0.442117	0.42265	#DIV/0!	0.0257457	#DIV/0!	0.254245	#DIV/0!	0.021882	22.5058	0.320517	5.71963	0.0312824	0.25414
ROCK1	ENSG00000067900.5	protein_coding	0.00221164	4.49648	0.00486472	3.7682	0.066956	2.6012	0.061517	1.66244	0.158045	0.838034	0.0353877	0.578497	0.00213326	0.36972	0.117171	0.690303	0.00664297	0.441176	0.173754	0.639105
CBFB	ENSG00000067955.9	protein_coding	0.0262712	1.67835	0.0212109	1.69851	0.140938	1.30253	0.360769	1.16167	0.80341	1.01201	0.0260601	0.776074	0.00472858	0.692152	0.0212162	0.766865	0.00412513	0.683939	0.25979	0.891863
PDK3	ENSG00000067992.8	protein_coding	0.667164	1.04282	0.01384	1.33362	1.35532e-05	4.51821	0.00220321	4.48051	0.0488119	1.27886	6.49005e-06	4.33268	0.000927196	4.29654	4.74961e-06	3.38792	0.00187782	3.35966	0.868171	0.991658
HDAC4	ENSG00000068024.12	protein_coding	0.0402573	0.73899	0.547456	0.862884	0.0393359	0.638176	0.234285	1.20328	0.577292	1.16765	0.399562	0.863579	0.0500945	1.62827	0.361144	0.739586	0.211586	1.39448	0.0231437	1.88549
RASSF1	ENSG00000068028.13	protein_coding	0.00755928	0.593677	0.018594	0.659378	8.67613e-06	0.362609	0.00245497	0.488165	0.415364	1.11067	0.0303939	0.610784	0.16417	0.822273	0.0268271	0.549925	0.0715924	0.740342	0.0768953	1.34626
IFI35	ENSG00000068079.3	protein_coding	0.0610856	0.274651	0.0515142	0.265579	0.0660171	0.362493	0.228085	0.675587	0.884844	0.966968	0.29793	1.31983	0.0594144	2.4598	0.31037	1.36492	0.0407575	2.54383	0.0768658	1.86372
HEATR6	ENSG00000068097.9	protein_coding	0.00594546	0.458099	0.00595069	0.471947	0.0154269	0.642249	0.00406448	0.342064	0.438893	1.03023	0.000241526	1.40199	0.00147835	0.746703	0.000485637	1.36085	0.00127659	0.724793	2.75424e-05	0.532603
COASY	ENSG00000068120.9	protein_coding	0.0119663	1.33768	0.00572069	1.42289	0.430369	1.06042	0.808239	0.974369	0.235561	1.0637	0.00885285	0.792734	0.0254383	0.728402	0.00316087	0.74526	0.014518	0.684781	0.395274	0.918848
PLEKHH3	ENSG00000068137.9	protein_coding	0.116731	1.13696	0.299585	1.11667	0.000235563	1.88971	0.0265172	1.45902	0.838076	0.982156	0.000269642	1.66208	0.0671009	1.28327	0.00300945	1.69228	0.0584782	1.30658	0.0339612	0.772085
MEF2A	ENSG00000068305.12	protein_coding	0.0128891	1.67569	0.00764868	1.85673	0.00235686	1.86413	0.311891	1.15454	0.295327	1.10804	0.153975	1.11245	0.0275584	0.688995	0.964739	1.00398	0.0144505	0.621815	0.00583226	0.619349
OTUD5	ENSG00000068308.9	protein_coding	0.000658233	0.602152	0.00423935	0.564071	4.65247e-05	0.468553	0.0201171	0.672849	0.490969	0.936758	0.0104999	0.778131	0.343475	1.11741	0.157927	0.830663	0.215323	1.19284	0.0585043	1.43601
TFE3	ENSG00000068323.11	protein_coding	0.00687975	0.406844	0.00295107	0.35612	0.0049594	0.374668	0.0021655	0.459762	0.100768	0.875324	0.0896897	0.920915	0.217043	1.13007	0.453858	1.05208	0.0534731	1.29103	0.090895	1.22712
TBC1D25	ENSG00000068354.10	protein_coding	0.000291068	0.348704	0.00166406	0.389257	0.00117967	0.360363	0.00265631	0.398678	0.361177	1.1163	0.779622	1.03344	0.27571	1.14332	0.280645	0.925773	0.647202	1.0242	0.148066	1.10632
ACSL4	ENSG00000068366.14	protein_coding	0.00023253	3.53853	0.00697323	1.91305	6.71162e-05	4.12769	0.0143876	1.82231	0.000131335	0.540636	0.0245622	1.1665	0.00176342	0.514991	0.000425676	2.15764	0.624143	0.952566	0.000335139	0.441485
INPP5A	ENSG00000068383.13	protein_coding	0.0472214	0.850967	0.389921	0.886525	0.0161266	0.79057	0.110153	0.805836	0.772651	1.04178	0.340665	0.929026	0.6359	0.946965	0.45951	0.891764	0.567078	0.908983	0.870087	1.01931
GPKOW	ENSG00000068394.9	protein_coding	0.434122	0.942321	0.150372	0.871681	0.273349	0.91159	0.0262614	0.732604	0.123739	0.925036	0.0756603	0.967387	0.042379	0.777446	0.298304	1.04578	0.0772762	0.840449	0.0569639	0.803655
GRIPAP1	ENSG00000068400.9	protein_coding	0.0037364	0.489596	0.00155958	0.496682	0.00226765	0.531724	0.00108138	0.443908	0.889301	1.01447	0.474008	1.08605	0.366695	0.906683	0.607354	1.07055	0.40604	0.893747	0.221963	0.834847
FTSJ1	ENSG00000068438.10	protein_coding	0.0186047	0.869981	0.0623905	0.79134	8.92315e-05	0.540497	0.00202939	0.789173	0.32671	0.909605	0.000918982	0.621274	0.0687448	0.907115	0.0452119	0.683015	0.975064	0.997262	0.000420987	1.46009
PRR11	ENSG00000068489.8	protein_coding	0.00546282	1.7626	0.00821705	1.34403	0.00363248	1.76889	0.0125496	1.38674	0.0318886	0.762529	0.963853	1.00357	0.0384106	0.786758	0.0232633	1.3161	0.633909	1.03178	0.0290929	0.783963
ATP11A	ENSG00000068650.13	protein_coding	0.00408198	1.75305	0.0509958	1.3511	0.0342441	1.43385	0.0210027	1.45353	0.00789992	0.770711	0.0154577	0.817918	0.0524063	0.829141	0.0357934	1.06125	0.355857	1.07581	0.842072	1.01372
POLR1A	ENSG00000068654.11	protein_coding	0.0315872	1.49427	0.0660929	1.68057	0.0284372	1.45486	0.0890763	1.32406	0.472049	1.12468	0.520531	0.973626	0.242466	0.886093	0.398673	0.865692	0.230536	0.787862	0.344378	0.910095
LAPTM4A	ENSG00000068697.6	protein_coding	0.00772253	0.413	0.0127338	0.348645	0.0134639	0.243637	0.0118566	0.277115	0.465289	0.844178	0.137514	0.589922	0.187038	0.670982	0.0538871	0.698812	0.101932	0.794835	0.229424	1.13741
TTC7A	ENSG00000068724.11	protein_coding	0.562526	1.06299	0.0189279	1.50674	0.0241656	0.469932	0.77323	0.967878	0.0365448	1.41746	0.000180735	0.442086	0.180676	0.910526	0.00722754	0.311887	0.0166536	0.642367	0.00470917	2.05961
IP6K2	ENSG00000068745.10	protein_coding	0.00117334	0.295683	0.00107633	0.303684	0.00305743	0.384895	0.000421527	0.368518	0.69478	1.02706	0.00953761	1.30171	0.0688279	1.24633	0.015557	1.26742	0.0900804	1.21349	0.559936	0.957451
SRBD1	ENSG00000068784.8	protein_coding	0.00150496	2.43643	0.00866781	2.12995	0.0131738	2.75867	0.00963147	2.3769	0.119679	0.874211	0.268701	1.13226	0.7534	0.975567	0.0792037	1.29518	0.276637	1.11594	0.226409	0.861612
CYFIP1	ENSG00000068793.12	protein_coding	0.250141	1.10661	0.0671699	0.915473	0.00615102	1.32077	0.273831	0.867191	0.093108	0.82728	0.0657261	1.19353	0.104982	0.78365	0.00367903	1.44272	0.648215	0.94726	0.0215885	0.65658
KIF2A	ENSG00000068796.11	protein_coding	2.62794e-05	3.65566	7.60912e-05	3.38897	0.00372336	2.64084	0.00643455	2.22269	0.11554	0.927046	0.0113788	0.722397	0.00317269	0.608014	0.0250142	0.779246	0.0052069	0.655861	0.136241	0.841661
PSME4	ENSG00000068878.10	protein_coding	0.0144684	3.93122	0.00441752	2.21435	0.00190226	3.22771	0.000802534	3.05172	0.0550263	0.563274	0.246614	0.821047	0.177239	0.776279	0.000824891	1.45763	0.00150377	1.37816	0.142163	0.945475
SIRT2	ENSG00000068903.15	protein_coding	0.0221383	0.787476	0.323147	0.9419	0.0196077	0.763475	0.00452251	0.669084	0.0106385	1.1961	0.441875	0.969521	0.0434976	0.849656	0.00648101	0.810569	0.00301999	0.710356	0.0768866	0.876367
ERLEC1	ENSG00000068912.9	protein_coding	0.951358	0.995775	0.176495	1.12246	0.00309805	1.74981	0.0544356	1.27504	0.073179	1.12722	1.66845e-05	1.75723	0.0664928	1.28045	0.000821454	1.55891	0.184841	1.13594	0.0208421	0.728676
PPP2R5B	ENSG00000068971.8	protein_coding	0.0229152	0.119648	0.0235066	0.148859	0.0289593	0.211435	0.0391493	0.38341	0.309762	1.24414	0.00817343	1.76714	0.0114781	3.20448	0.0717151	1.42037	0.0110633	2.57566	0.0369709	1.81337
PITX1	ENSG00000069011.10	protein_coding	0.00741841	1.67237	0.0190563	1.50252	0.00262179	2.31666	0.0102142	1.65289	0.0464135	0.898439	0.000795491	1.38526	0.878508	0.988355	0.000123581	1.54185	0.293051	1.10008	0.0198842	0.713481
TRPC7	ENSG00000069018.12	protein_coding	0.442552	0.0761822	0.435207	0.0583764	0.472835	0.146352	0.581887	0.366455	0.447246	0.766274	0.231459	1.92109	0.0197945	4.81025	0.16748	2.50705	0.0245331	6.27745	0.0308618	2.50392
MAST4	ENSG00000069020.13	protein_coding	0.00420098	1.76645	0.129079	1.40316	0.0773379	0.786465	0.00253519	1.68848	0.14217	0.794336	0.000376836	0.445223	0.341613	0.955859	0.0470207	0.560497	0.213831	1.20334	0.000653168	2.14692
GPR116	ENSG00000069122.13	protein_coding	0.564092	0.684946	0.287484	0.41673	0.165144	1.85489	0.499397	0.582175	0.451142	0.608412	0.0381401	2.70808	0.84142	0.849957	0.0177144	4.45107	0.716989	1.39701	0.0607938	0.313859
NUP133	ENSG00000069248.8	protein_coding	0.139324	0.906177	0.996622	1.00033	0.126591	0.900914	0.00301264	0.53543	0.253357	1.1039	0.866391	0.994192	0.000442209	0.590866	0.23507	0.900616	0.0111335	0.535253	0.000110877	0.594318
NUCKS1	ENSG00000069275.12	protein_coding	0.332364	0.747511	0.00388783	0.29273	0.000555763	0.34406	0.00245759	0.147901	0.150177	0.391606	0.177838	0.460274	0.0950216	0.197858	0.236381	1.17535	0.00011825	0.505247	0.0207242	0.429869
VPS35	ENSG00000069329.11	protein_coding	0.000453653	2.09234	0.000559435	2.07918	0.0555844	1.20049	0.00611669	1.43529	0.90893	0.993711	0.00141158	0.573753	0.00549018	0.685974	0.0017603	0.577384	0.00663753	0.690316	0.0155285	1.19559
DNAJA2	ENSG00000069345.7	protein_coding	3.83429e-06	2.28694	0.00859481	2.05468	0.000256973	1.38503	0.0112074	1.63239	0.164671	0.898441	1.73593e-05	0.605627	0.00938524	0.713791	0.022976	0.674086	0.0414398	0.794477	0.0841732	1.1786
BCL3	ENSG00000069399.7	protein_coding	0.0534985	0.596845	0.0832443	0.585396	0.502347	1.0956	0.15363	1.25047	0.94512	0.980818	0.0109921	1.83566	0.00260209	2.09514	0.0588635	1.87156	0.0284296	2.13611	0.0631353	1.14135
KCNAB2	ENSG00000069424.8	protein_coding	0.000512026	0.176046	0.000931351	0.332298	0.133338	0.870757	0.00294983	0.313827	0.0704607	1.88756	0.000261613	4.94618	0.0511365	1.78264	0.00207064	2.62041	0.754365	0.944413	0.000122807	0.360407
ABCC9	ENSG00000069431.6	protein_coding	0.00232859	1.68598	0.0233194	1.49316	0.0383266	1.60236	0.118022	1.50573	0.202961	0.885633	0.636935	0.950399	0.469622	0.893085	0.585457	1.07313	0.959632	1.00841	0.721923	0.939694
CLEC2D	ENSG00000069493.9	protein_coding	0.0354634	0.501675	0.00258693	0.380612	0.00220495	0.345028	0.00181684	0.238279	0.436999	0.758683	0.331801	0.687753	0.155337	0.474966	0.644467	0.906508	0.0991565	0.62604	0.169513	0.690606
MAOB	ENSG00000069535.11	protein_coding	0.00398186	0.0416567	0.00467702	3.04012e-05	0.00484014	0.0217645	0.00468421	0.00961127	0.0854068	0.000729803	0.263892	0.522472	0.124894	0.230725	0.012964	715.908	0.107142	316.148	0.0504473	0.441603
RORA	ENSG00000069667.11	protein_coding	0.7267	0.862091	0.731529	1.15423	0.101994	1.87228	0.0694259	2.11519	0.38336	1.33888	0.0069064	2.17179	0.00226418	2.45355	0.0876315	1.6221	0.0522835	1.83255	0.24106	1.12974
TGFBR3	ENSG00000069702.6	protein_coding	0.115062	1.19329	0.0689362	1.40199	0.0931784	0.774237	0.00534417	0.190621	0.24302	1.17489	0.00979011	0.648825	0.00078075	0.159744	0.022551	0.552243	0.00945319	0.135965	0.00805718	0.246206
KIAA1107	ENSG00000069712.9	protein_coding	0.398243	1.26497	0.0770713	1.54692	0.0439954	1.60615	0.374423	1.30301	0.412898	1.22289	0.319442	1.26972	0.921149	1.03007	0.821201	1.03829	0.496125	0.842323	0.395156	0.811263
HES2	ENSG00000069812.7	protein_coding	0.0141628	4.13765	0.0142389	5.12201	0.0181504	2.42782	0.0141537	11.1846	0.288625	1.2379	0.0565185	0.586764	0.0213422	2.70312	0.0328903	0.473997	0.027083	2.18363	0.0178084	4.60683
ATP1B3	ENSG00000069849.6	protein_coding	0.224483	1.42112	0.00177524	1.30108	0.0700991	1.33814	0.135541	1.95425	0.671499	0.915527	0.775736	0.941608	0.325094	1.37515	0.754034	1.02849	0.238368	1.50203	0.254582	1.46042
NEDD4	ENSG00000069869.11	protein_coding	0.0191909	1.94498	0.00828428	1.86101	0.0188728	1.66657	0.430581	1.13148	0.496641	0.956826	0.0973502	0.856854	0.000347755	0.58174	0.234566	0.895517	0.0146948	0.60799	0.023583	0.678926
PIGB	ENSG00000069943.5	protein_coding	0.014859	1.5304	0.100041	1.24045	0.000593286	2.18754	0.717786	0.96067	0.0786449	0.810543	0.00634224	1.42939	0.0137866	0.627726	0.00269829	1.7635	0.00857279	0.774451	0.000656374	0.439156
MAPK6	ENSG00000069956.7	protein_coding	9.9636e-05	2.86131	0.00013118	2.92124	9.52286e-05	3.13604	0.00899116	1.90539	0.624464	1.02094	0.0880802	1.09601	0.0112436	0.665915	0.192896	1.07353	0.00536387	0.652256	0.00277606	0.60758
GNB5	ENSG00000069966.14	protein_coding	0.000743165	0.395658	0.00141878	0.434191	0.00287991	0.489018	0.000603671	0.428328	0.559896	1.09739	0.0396707	1.23596	0.538568	1.08257	0.413412	1.12628	0.934901	0.986498	0.274602	0.875894
RAB27A	ENSG00000069974.11	protein_coding	0.0858419	1.54436	0.19044	1.22847	0.00631431	2.09071	0.0271831	1.45936	0.226583	0.795459	0.0730118	1.35377	0.703682	0.944963	0.00705676	1.70188	0.2135	1.18795	0.0160268	0.698022
CECR5	ENSG00000069998.8	protein_coding	0.00805773	1.53992	0.00890674	1.71973	0.00686597	1.58435	0.0710587	1.25626	0.107755	1.11677	0.631921	1.02885	0.0348756	0.815797	0.0995086	0.921278	0.00726364	0.730499	0.0128287	0.792919
UFD1L	ENSG00000070010.13	protein_coding	0.00464306	1.54317	0.000342374	1.39052	0.0843699	1.19579	0.0815271	1.39994	0.0823673	0.901082	0.0138533	0.774892	0.368784	0.907186	0.0902894	0.859957	0.946046	1.00677	0.237314	1.17073
LRP6	ENSG00000070018.4	protein_coding	0.0296947	2.25673	0.291208	1.23969	0.00282481	2.53418	0.0147429	1.61742	0.0435972	0.54933	0.443979	1.12294	0.131503	0.716708	0.00510022	2.0442	0.125201	1.30469	0.0161484	0.638243
IKBKAP	ENSG00000070061.10	protein_coding	0.0011408	2.15055	0.0247509	2.15431	0.535556	0.921091	0.0148948	1.43183	0.988786	1.00175	0.000880654	0.428306	0.00741735	0.665799	0.0205548	0.427557	0.0752563	0.664636	0.0102661	1.5545
NUCB2	ENSG00000070081.9	protein_coding	0.0704379	0.807107	0.0523382	1.30445	0.0452705	1.44251	0.083392	0.675734	0.00794209	1.61621	0.0102669	1.78726	0.341132	0.83723	0.340697	1.10584	0.009608	0.518021	0.00593342	0.468442
PFN2	ENSG00000070087.9	protein_coding	0.0837059	1.16189	0.878739	1.01036	0.00195709	1.88319	0.000464528	2.41486	0.0185156	0.869583	0.00842288	1.6208	0.00245172	2.07839	0.00594325	1.86388	0.0021401	2.3901	0.0127515	1.28233
PTPN3	ENSG00000070159.7	protein_coding	0.00178877	8.62978	0.00104714	10.1024	2.32933e-05	6.36794	0.00370027	8.50038	0.0487956	1.17064	0.0265535	0.737903	0.847259	0.985005	0.00882744	0.63034	0.0656136	0.841422	0.049913	1.33487
SPTB	ENSG00000070182.13	protein_coding	0.00984386	3.3426	0.00327671	3.07085	0.0266334	6.31278	0.0406728	4.21036	0.562146	0.918699	0.0789192	1.88858	0.381277	1.25961	0.0763389	2.05571	0.268078	1.37107	0.169133	0.666958
DAPP1	ENSG00000070190.8	protein_coding	0.000422622	443.199	0.00206464	586.374	0.00678814	146.066	0.00029491	611.34	0.0229258	1.32305	6.64834e-05	0.329573	0.000363276	1.37938	0.000933203	0.249101	0.459683	1.04258	1.0406e-05	4.18536
SLC44A1	ENSG00000070214.10	protein_coding	0.983033	1.00203	0.0907472	1.22388	0.273676	0.880449	0.871835	1.01481	0.0408515	1.2214	0.101458	0.878661	0.79178	1.01275	0.010973	0.719391	0.0540372	0.829177	0.0672991	1.15261
C14orf101	ENSG00000070269.9	protein_coding	0.632865	0.908152	0.000984694	0.706612	0.100611	0.893724	0.00531312	0.579804	0.344299	0.778077	0.939005	0.984113	0.17731	0.638445	0.0229629	1.2648	0.0786811	0.820541	0.0059222	0.648751
SMG6	ENSG00000070366.8	protein_coding	0.012018	0.565914	0.00819362	0.596138	0.00144114	0.44814	0.00748168	0.537336	0.222233	1.05341	0.0620478	0.791887	0.158232	0.949502	0.0239661	0.751739	0.0600382	0.901362	0.0886841	1.19904
EXOC5	ENSG00000070367.11	protein_coding	3.6722e-05	3.8508	0.00304746	3.51566	0.0133421	3.94472	0.0065871	2.289	0.267588	0.912969	0.833306	1.02439	0.00610675	0.594422	0.406159	1.12204	0.0137649	0.651087	0.0352978	0.580269
CLTCL1	ENSG00000070371.11	protein_coding	0.000665675	0.0638584	0.00108936	0.0732235	0.00232893	0.0476802	0.00252123	0.076748	0.729958	1.14665	0.501369	0.746655	0.583157	1.20185	0.239157	0.65116	0.842839	1.04813	0.00280218	1.60964
FSTL3	ENSG00000070404.3	protein_coding	0.00386909	0.235661	0.00291685	0.318751	0.00311832	0.0069531	0.00340882	0.0538089	0.0369124	1.35258	0.00266388	0.0295046	0.00362831	0.228332	0.00441834	0.0218136	0.00584552	0.168812	0.00121821	7.73883
DGCR2	ENSG00000070413.13	protein_coding	0.0165482	0.729023	0.0215101	0.753665	0.0165127	0.676399	0.00805111	0.639196	0.678407	1.0338	0.341926	0.927816	0.256207	0.876785	0.147766	0.89748	0.154899	0.848118	0.559426	0.944999
RNF126	ENSG00000070423.11	protein_coding	0.00844991	2.09131	0.0350983	1.73382	0.0328683	1.60489	0.0281854	2.13	0.119959	0.829057	0.0353602	0.767409	0.872206	1.0185	0.52173	0.92564	0.18314	1.2285	0.0967125	1.32719
ZXDC	ENSG00000070476.10	protein_coding	0.105989	0.877725	0.698706	0.96963	0.14858	1.10044	0.170113	1.20047	0.260785	1.10471	0.0215319	1.25375	0.0685598	1.36771	0.146489	1.13491	0.131756	1.23807	0.419887	1.0909
JMJD6	ENSG00000070495.9	protein_coding	0.00137436	2.18023	0.00805882	1.88139	0.00168707	2.11434	0.00940838	1.90059	0.0411636	0.862932	0.57765	0.969781	0.052555	0.871738	0.0740339	1.12382	0.72763	1.01021	0.0927465	0.898902
POLB	ENSG00000070501.6	protein_coding	0.0187623	1.89463	0.0145529	1.83688	0.0433882	1.89076	1.73844e-05	2.14193	0.743049	0.969517	0.987534	0.997959	0.18651	1.13053	0.821343	1.02934	0.095253	1.16607	0.321954	1.13284
ST6GALNAC1	ENSG00000070526.9	protein_coding	0.0905298	1036.98	0.0086122	2484.89	0.117244	90.8959	0.0389388	657.321	0.0287522	2.39628	0.104323	0.0876548	0.379593	0.633883	0.00820293	0.0365795	0.00525239	0.264527	0.0440545	7.23158
WIPI1	ENSG00000070540.7	protein_coding	0.00189584	0.155014	0.00199457	0.219813	0.00289418	0.298466	0.00330535	0.283436	0.0434431	1.41802	0.00239035	1.92541	0.00291716	1.82846	0.0243478	1.35782	0.0402524	1.28944	0.480231	0.949643
FRMPD1	ENSG00000070601.5	protein_coding	0.890834	1.23268	0.1254	19.9092	0.0265822	13.0297	0.194429	28.8339	0.12687	16.1512	0.0245185	10.5702	0.19656	23.3912	0.461091	0.654455	0.62269	1.44827	0.389813	2.21294
GBA2	ENSG00000070610.10	protein_coding	0.425975	1.07963	0.686847	1.05878	0.00783232	0.656771	0.126976	0.830802	0.895816	0.980679	0.0160782	0.608327	0.0804165	0.769521	0.0691767	0.620312	0.20551	0.784682	0.121916	1.26498
NDST1	ENSG00000070614.9	protein_coding	0.000997472	0.160378	0.000697852	0.215029	0.0013144	0.268402	9.34147e-05	0.228866	0.0100174	1.34077	9.5419e-05	1.67356	0.0617788	1.42704	0.0104765	1.24821	0.558527	1.06435	0.167188	0.852699
ASNS	ENSG00000070669.12	protein_coding	0.000755158	2.84826	0.00253305	2.51026	2.3087e-05	3.33065	0.000159062	2.41057	0.153255	0.881332	0.0425618	1.16937	0.0556236	0.846331	0.0151685	1.32682	0.573427	0.960287	0.000684682	0.723753
AP3M2	ENSG00000070718.7	protein_coding	0.153365	1.31855	0.182667	1.28528	0.104879	1.39051	0.919336	1.01857	0.776871	0.974774	0.558553	1.05458	0.0896086	0.772497	0.120569	1.08187	0.0824027	0.792488	0.0361955	0.732515
ST6GALNAC2	ENSG00000070731.4	protein_coding	0.184304	0.718689	0.178877	0.716845	0.00285876	2.8868	0.218096	1.24897	0.986348	0.997434	0.000178801	4.01675	0.0107605	1.73784	5.30572e-06	4.02708	0.00223304	1.74231	3.15768e-05	0.432649
PABPC1	ENSG00000070756.9	protein_coding	0.630477	1.04165	0.0486529	0.733649	0.823402	0.989688	0.0652529	0.821682	0.0363955	0.704315	0.571088	0.950117	0.0774895	0.788828	0.0423266	1.34899	0.366954	1.11999	0.0691256	0.830243
TESK2	ENSG00000070759.12	protein_coding	0.018748	0.386318	0.0276848	0.54276	0.0149775	0.462977	0.0295501	0.460059	0.0430043	1.40496	0.301143	1.19844	0.0831926	1.19088	0.317254	0.853006	0.180027	0.84763	0.962989	0.993698
C16orf80	ENSG00000070761.3	protein_coding	0.0096563	1.4141	0.00291901	1.32651	0.00145667	1.35403	0.000395045	1.52467	0.296297	0.938062	0.453405	0.957525	0.217473	1.07819	0.477445	1.02075	0.0136334	1.14938	0.0199853	1.12602
CSNK2A2	ENSG00000070770.4	protein_coding	0.0133441	1.37721	5.63867e-05	1.32521	0.0377475	0.884972	0.356346	1.05782	0.402029	0.962241	0.00266355	0.642582	0.00986838	0.768091	0.000879839	0.667797	0.0250741	0.798231	0.0500752	1.19532
PTPN21	ENSG00000070778.8	protein_coding	0.00393542	0.45447	0.000379404	0.400288	0.00230126	0.295864	0.000513753	0.367867	0.225689	0.88078	0.000153415	0.651008	0.0569746	0.809442	0.0735343	0.739126	0.464519	0.919006	0.0836838	1.24337
EIF2B3	ENSG00000070785.12	protein_coding	6.54134e-05	2.40243	0.00199047	2.02173	0.00157356	1.54388	0.00420385	1.39684	0.031831	0.841533	0.000426629	0.642632	0.000520451	0.581427	0.0176937	0.763645	0.0128043	0.690914	0.0839013	0.904758
TCOF1	ENSG00000070814.12	protein_coding	0.0105147	5.16039	0.0127512	3.38817	0.0011152	3.22043	0.0541545	2.90426	0.0376547	0.656572	0.0402986	0.624067	0.0259706	0.562798	0.648134	0.950493	0.443506	0.857176	0.577474	0.901823
CDC42	ENSG00000070831.11	protein_coding	0.0133853	1.37804	0.0137654	1.39492	0.236319	0.893911	0.538144	1.05247	0.865141	1.01226	0.0154812	0.648685	0.0166788	0.763749	0.0175727	0.640831	0.0194214	0.754502	0.0644899	1.17738
OSBPL3	ENSG00000070882.8	protein_coding	0.0458788	1.8786	0.11587	1.31855	0.341036	0.845409	0.0331201	1.53878	0.128919	0.70188	0.0453603	0.450021	0.286197	0.81911	0.0233257	0.641165	0.129661	1.16702	0.000962761	1.82016
RAD18	ENSG00000070950.5	protein_coding	1.753e-05	4.6306	0.000450395	3.74452	0.000376008	2.27844	0.00855562	2.90816	0.0191949	0.808647	8.72634e-05	0.49204	0.0146615	0.628033	0.00285048	0.608472	0.047789	0.776646	0.100502	1.27639
ATP2B1	ENSG00000070961.10	protein_coding	0.000506545	2.70213	0.0340811	1.50076	0.112219	1.29878	0.919798	0.986652	0.00650961	0.555399	0.00103366	0.48065	0.0014449	0.365138	0.167593	0.865414	0.00273608	0.657434	0.0666103	0.759676
NCK2	ENSG00000071051.9	protein_coding	0.0560046	0.885491	0.0264083	0.665144	0.102182	1.09225	0.00869405	1.80782	0.0772988	0.751158	0.00511394	1.2335	0.00807513	2.0416	0.0166223	1.64213	0.00110043	2.71794	0.0133324	1.65513
MAP4K4	ENSG00000071054.10	protein_coding	0.0558868	1.19305	0.0829136	1.13016	2.93737e-05	0.779802	0.00254588	1.67336	0.380824	0.947286	0.0130708	0.653623	0.00186481	1.40259	0.0126225	0.689996	0.00064824	1.48064	0.00161105	2.14587
MGAT4A	ENSG00000071073.6	protein_coding	0.223968	0.510811	0.420985	0.70722	0.0385507	3.04378	0.0662145	2.09679	0.31046	1.3845	0.0333327	5.95873	0.0276658	4.10482	0.0405409	4.30387	0.0395613	2.96483	0.210032	0.688875
RPL31	ENSG00000071082.5	protein_coding	0.771041	1.03265	0.0414763	1.4212	0.27188	1.21604	0.101108	1.69507	0.00505502	1.37627	0.312836	1.1776	0.120346	1.64148	0.273364	0.855644	0.39918	1.1927	0.197887	1.39392
WDR1	ENSG00000071127.12	protein_coding	0.00255644	0.790539	0.00287635	0.654879	0.00203551	0.638536	0.0414789	0.792065	0.050339	0.828395	0.0364158	0.807722	0.978365	1.00193	0.739279	0.975044	0.0927812	1.20948	0.0703011	1.24044
SNX13	ENSG00000071189.16	protein_coding	0.000937067	2.39946	0.000706108	2.19996	0.0101375	1.43829	0.0762569	1.21074	0.236501	0.916855	0.00350616	0.599421	0.00283625	0.504587	0.0036801	0.65378	0.00226017	0.550346	0.0541539	0.841791
ARHGAP10	ENSG00000071205.7	protein_coding	0.00629005	0.699861	0.0177001	0.715094	0.00122912	0.303232	0.00357083	0.511248	0.636118	1.02176	0.000654395	0.433275	0.0671804	0.730498	0.000201311	0.424045	0.0713411	0.714938	0.0623156	1.68599
RPS6KA2	ENSG00000071242.7	protein_coding	1.16213e-05	0.142484	0.000111865	0.208192	0.000200183	0.0412859	4.17924e-05	0.0908596	0.125965	1.46116	0.00488693	0.289758	0.00774569	0.637682	0.024895	0.198306	0.0441063	0.436421	0.00900108	2.20074
ING3	ENSG00000071243.11	protein_coding	3.35867e-05	2.35252	0.0579215	2.18864	0.0386612	1.45199	0.0142613	1.56061	0.642134	0.93034	0.00603286	0.617207	0.00367385	0.663377	0.123527	0.663422	0.16573	0.713048	0.442973	1.0748
VASH1	ENSG00000071246.5	protein_coding	0.0321091	0.0761437	0.0330317	0.0913867	0.0404804	0.203982	0.0326063	0.0971503	0.11538	1.20019	0.0283246	2.67891	0.319217	1.27588	0.0311224	2.23208	0.762451	1.06307	0.0223758	0.476268
LMCD1	ENSG00000071282.7	protein_coding	0.00369451	0.0152606	0.00364761	0.032863	0.00402646	0.15846	0.00367101	0.0230039	0.0676807	2.15345	0.00574491	10.3836	0.139548	1.5074	0.00263404	4.82183	0.175802	0.699993	0.0037326	0.145172
WBSCR22	ENSG00000071462.7	protein_coding	0.012745	1.88957	0.0295927	1.81247	0.00173273	1.62392	0.0188806	1.37806	0.736219	0.959195	0.175862	0.85941	0.0623189	0.729299	0.376029	0.895971	0.119386	0.760324	0.0580903	0.848604
SEL1L	ENSG00000071537.9	protein_coding	0.778395	0.970216	0.520899	0.92801	0.890584	1.01538	0.106648	0.746695	0.163953	0.956498	0.407081	1.04655	0.00630618	0.769618	0.170813	1.09414	0.00257506	0.80462	0.0141909	0.735388
TRIP13	ENSG00000071539.9	protein_coding	0.00823219	2.90504	0.000546881	2.69996	0.00708924	1.90486	0.0012018	2.43455	0.52712	0.929405	0.0541278	0.655707	0.205927	0.838044	0.00749529	0.705513	0.138328	0.9017	0.00833425	1.27808
ATP6AP1	ENSG00000071553.12	protein_coding	0.000542411	0.501489	0.00174238	0.630146	0.00927007	0.642421	0.000358482	0.434723	0.0212501	1.25655	0.0305686	1.28103	0.137423	0.866864	0.653767	1.01948	0.00482182	0.689876	0.0135801	0.676695
TCF3	ENSG00000071564.9	protein_coding	0.16621	1.14951	0.0610757	0.760372	0.498597	0.941945	0.0823226	0.786912	0.00477983	0.661477	0.0507065	0.819434	0.00909214	0.684565	0.0245276	1.23879	0.708197	1.0349	0.113438	0.835413
TRIB2	ENSG00000071575.7	protein_coding	0.0690385	0.845687	0.00336235	0.476712	3.06274e-05	5.98571	0.000223468	3.28127	0.0129677	0.563698	9.50082e-05	7.07792	0.000481769	3.88001	7.34101e-06	12.5562	5.09744e-05	6.88313	4.0152e-05	0.548185
DAZAP1	ENSG00000071626.10	protein_coding	0.00904247	2.24315	0.0159437	2.17196	6.82032e-06	1.77664	3.1035e-05	1.67738	0.731872	0.968263	0.0591721	0.792027	0.0406804	0.747778	0.118823	0.817988	0.0803036	0.772288	0.00803607	0.944132
MBD3	ENSG00000071655.9	protein_coding	0.0899422	0.740776	0.0761452	0.722604	0.0614648	0.673399	0.0344488	0.617659	0.786335	0.975468	0.257609	0.909044	0.130785	0.833799	0.426748	0.931906	0.197562	0.854768	0.392592	0.917226
HLTF	ENSG00000071794.11	protein_coding	0.11827	1.22808	0.0114707	3.44415	6.93445e-05	2.71116	0.004294	2.14038	0.0128249	2.80451	0.000262492	2.20765	0.00700888	1.74287	0.130581	0.787179	0.0342167	0.621455	0.0319166	0.789471
FAM50A	ENSG00000071859.10	protein_coding	0.162498	0.606796	0.182764	0.629102	0.121357	0.521403	0.128557	0.543036	0.688879	1.03676	0.195307	0.859272	0.336496	0.894922	0.0269712	0.828806	0.122492	0.863192	0.643113	1.04149
FAM3A	ENSG00000071889.12	protein_coding	0.0175341	0.548281	0.063307	0.617499	0.0286334	0.614748	0.0168528	0.58786	0.623188	1.12625	0.214295	1.12123	0.610786	1.07219	0.983826	0.995545	0.838153	0.952001	0.71973	0.956261
CPSF1	ENSG00000071894.9	protein_coding	0.00365573	0.569102	0.00287143	0.555703	0.359701	0.926822	0.0171565	0.722205	0.816434	0.976455	0.00589782	1.62857	0.0696463	1.26902	0.00502191	1.66784	0.064307	1.29962	0.0425097	0.779227
CYBRD1	ENSG00000071967.7	protein_coding	0.00551221	0.102333	0.00662358	0.208874	0.00517229	0.0621974	0.0053255	0.147222	0.00151302	2.04113	0.00734567	0.607796	0.0387223	1.43866	0.00275828	0.297775	0.0118884	0.704838	0.0147752	2.36702
CDH19	ENSG00000071991.4	protein_coding	0.204473	289.401	0.0399642	364.331	0.00172276	300282	6.3087e-05	198121	0.694366	1.25892	0.00172363	1037.6	5.43073e-05	684.591	0.00172636	824.201	6.11051e-05	543.794	0.0135129	0.659783
PDCD2	ENSG00000071994.6	protein_coding	8.97126e-05	1.60997	0.00341048	1.41316	0.00326178	1.14936	0.00150806	1.39195	0.0191305	0.877758	0.000310904	0.713905	0.00686314	0.864581	0.0123822	0.813328	0.698736	0.984988	0.00716498	1.21106
SLC6A15	ENSG00000072041.11	protein_coding	0.00851086	6.97644	0.02422	3.82442	0.0958684	1.40183	5.0544e-05	3.86974	0.0142641	0.54819	0.00740782	0.200938	0.0322954	0.554687	0.0260162	0.366549	0.931211	1.01185	0.0026055	2.76048
RDH11	ENSG00000072042.8	protein_coding	3.54849e-05	2.32134	0.000355872	2.04559	0.000651824	3.35012	0.000192561	2.01743	0.029852	0.881212	0.00525202	1.44318	0.0151568	0.869081	0.00159798	1.63773	0.75854	0.986234	0.00195484	0.602197
PRKACA	ENSG00000072062.7	protein_coding	0.00997141	0.681246	0.00295998	0.535712	0.718766	0.978521	0.02737	0.780452	0.0906231	0.786371	0.00107054	1.43637	0.0551989	1.14562	0.00601182	1.82658	0.025712	1.45685	0.00520429	0.797583
LPHN1	ENSG00000072071.11	protein_coding	0.00101942	0.619356	0.000440505	0.521241	3.31694e-06	3.46154	0.203141	0.928427	0.0050514	0.841587	4.69126e-05	5.58893	0.00968824	1.49902	3.5809e-05	6.64095	0.00473791	1.78118	1.21005e-06	0.268212
ACTN1	ENSG00000072110.9	protein_coding	0.0165417	0.441367	0.0103425	0.284286	0.223971	0.868107	0.0175178	0.527864	0.000524862	0.644103	0.00593076	1.96686	0.0557209	1.19598	0.0033878	3.05364	0.00501381	1.85681	0.00415451	0.608064
EPN2	ENSG00000072134.11	protein_coding	0.0197673	0.530854	0.0147892	0.425873	0.0245955	0.451016	0.0323877	0.612937	0.162396	0.802241	0.235775	0.849605	0.41271	1.15462	0.56838	1.05904	0.11023	1.43925	0.155345	1.35901
PTPN18	ENSG00000072135.7	protein_coding	0.0707096	0.891049	0.0703878	0.685064	0.00290731	0.746475	0.0498512	1.21417	0.133685	0.768828	0.0258647	0.837749	0.00886969	1.36263	0.560748	1.08964	0.0120652	1.77234	0.00694452	1.62654
ASIC4	ENSG00000072182.8	protein_coding	0.42265	#DIV/0!	0.42265	#DIV/0!	0.0121404	#DIV/0!	0.42265	#DIV/0!	0.467721	0.109909	0.00494823	17.6291	0.865639	1.29651	0.0120899	160.398	0.456883	11.7963	0.00375512	0.0735439
SPEG	ENSG00000072195.10	protein_coding	0.000819341	0.0747539	0.000265061	0.0849983	0.000131213	0.31344	0.0002763	0.231071	0.428565	1.13704	0.00405649	4.19296	0.00385774	3.09109	0.000942007	3.6876	0.000879623	2.71853	0.0210115	0.737209
LNX1	ENSG00000072201.9	protein_coding	0.00651803	2.38299	0.0809266	2.17371	0.00237067	4.01801	0.00605687	6.20836	0.662069	0.912179	0.020805	1.68612	0.0161099	2.60528	0.0244712	1.84846	0.00561537	2.85611	0.0386747	1.54513
ALDH3A2	ENSG00000072210.13	protein_coding	0.00141498	2.07765	0.0147917	2.3116	0.218185	1.17874	0.0143168	1.60703	0.404195	1.1126	0.00707746	0.567342	0.0105871	0.773487	0.0358855	0.509923	0.0799552	0.695204	0.0110314	1.36335
TFRC	ENSG00000072274.8	protein_coding	0.00258055	5.60469	0.0044821	7.04538	0.00415828	3.21993	0.00816983	4.64797	0.0562655	1.25705	0.00294887	0.574506	0.101428	0.8293	0.00542439	0.457027	0.0132693	0.659719	0.0367078	1.4435
SREBF1	ENSG00000072310.11	protein_coding	0.000187267	4.10187	0.020645	2.79597	4.22666e-06	4.50775	0.0100185	1.92931	0.0460394	0.681633	0.0112637	1.09895	0.00348089	0.470349	0.0244646	1.61223	0.079245	0.690033	0.000881431	0.427999
AFF4	ENSG00000072364.8	protein_coding	0.848262	1.03247	0.960949	0.991504	0.5481	0.892711	0.5649	0.897451	0.502173	0.960326	0.0181347	0.86464	0.0289487	0.86923	0.174841	0.90036	0.195016	0.905141	0.914607	1.00531
UBE2D1	ENSG00000072401.9	protein_coding	0.0056917	1.96277	0.00136324	1.96374	0.49456	1.05002	0.0238023	1.29462	0.994275	1.00049	0.0153169	0.534967	0.0162527	0.659587	2.23227e-05	0.534702	0.00291062	0.659261	0.0433049	1.23295
MPP5	ENSG00000072415.4	protein_coding	0.0197144	0.651056	0.0145094	0.593854	0.0205799	0.660056	0.00257984	0.466834	0.0629048	0.912139	0.718765	1.01382	0.0275036	0.71704	0.0437705	1.11148	0.066122	0.786108	0.0240375	0.707263
RHOBTB1	ENSG00000072422.12	protein_coding	0.0358413	0.217596	0.072734	0.46707	0.0361149	0.249845	0.0212435	0.243732	0.000638076	2.1465	0.392756	1.14821	0.796809	1.12011	0.00522224	0.53492	0.121749	0.521831	0.952623	0.975531
ASAH2C	ENSG00000072444.9	protein_coding	0.00433278	2.20961	0.116555	1.32018	0.0310596	1.46619	0.00768851	1.97259	0.0118642	0.597472	0.0224679	0.66355	0.329533	0.892733	0.37559	1.1106	0.0280004	1.49418	0.0546	1.34539
SMC1A	ENSG00000072501.12	protein_coding	3.11416e-05	2.47018	0.0208247	2.31327	0.00211366	1.79566	0.00878364	1.37847	0.537411	0.936481	0.00552241	0.726935	0.0003786	0.558044	0.121907	0.776241	0.0392987	0.595894	0.0148718	0.767667
HSD17B10	ENSG00000072506.8	protein_coding	0.125382	1.12676	0.261746	1.15689	0.178612	1.12058	0.10629	0.853998	0.80948	1.02674	0.941017	0.994515	0.0224943	0.757924	0.777977	0.968618	0.0780396	0.738187	0.0309145	0.762104
MARK2	ENSG00000072518.15	protein_coding	0.0190499	2.11421	0.00457001	1.7775	0.00154234	1.63935	0.026963	1.86725	0.172059	0.840735	0.0937778	0.775396	0.342178	0.883189	0.230838	0.922282	0.643539	1.0505	0.279249	1.13902
HMMR	ENSG00000072571.14	protein_coding	0.0013807	4.26934	0.000462566	2.55402	0.00173422	3.58482	0.0367751	2.64592	0.00214336	0.598223	0.0237597	0.839665	0.0245593	0.619749	0.00581638	1.4036	0.807727	1.03598	0.0886034	0.738091
CHFR	ENSG00000072609.11	protein_coding	0.0565225	0.677713	0.00922364	0.656499	0.000730193	0	7.81596e-05	0.335899	0.847383	0.968697	0.0164364	0	0.0487635	0.495636	0.00601414	0	0.0104744	0.511652	0.00744003	#DIV/0!
P4HA2	ENSG00000072682.12	protein_coding	0.0153183	0.398611	0.0303707	0.645007	0.00933979	0.299819	0.0140819	0.500172	0.0246367	1.61814	0.0313814	0.752161	0.0996064	1.25479	0.00794366	0.464831	0.0789828	0.775452	0.0164652	1.66824
NFATC3	ENSG00000072736.14	protein_coding	0.094968	1.08553	0.170166	1.0649	0.0485931	0.885807	0.00195737	0.661206	0.485233	0.980995	0.00123628	0.816016	8.00146e-05	0.609111	0.00262213	0.831825	0.000125643	0.620911	0.000877157	0.746445
TRNT1	ENSG00000072756.12	protein_coding	0.00244472	3.49177	0.00120059	3.11577	0.0377071	1.72336	0.00589832	2.1996	0.232508	0.892319	0.00407806	0.49355	0.0117428	0.629938	0.0144049	0.553109	0.0268446	0.705956	0.126587	1.27634
ACADVL	ENSG00000072778.13	protein_coding	0.927363	0.985573	0.0846088	0.701329	0.102098	1.26597	0.770407	0.960909	0.122062	0.711595	0.122893	1.2845	0.866862	0.974974	0.000114948	1.8051	0.0707855	1.37013	0.0477917	0.759028
STK10	ENSG00000072786.7	protein_coding	0.0145574	1.40861	0.952121	1.0055	0.0337841	0.613812	0.0352654	1.32395	0.00880023	0.713827	0.00544239	0.435757	0.425568	0.939901	0.00804334	0.610453	0.028279	1.31671	0.00933534	2.15694
FBXW11	ENSG00000072803.13	protein_coding	0.315761	1.07885	0.820624	1.04367	0.0303545	0.830419	0.119078	0.865469	0.856776	0.967391	0.0284381	0.769726	0.0494231	0.802214	0.328747	0.795672	0.400118	0.829255	0.599146	1.04221
ACAP1	ENSG00000072818.6	protein_coding	0.0447883	0.130846	0.0878905	0.297516	0.052416	0.0768058	0.927676	0.948707	0.295175	2.27379	0.704639	0.586994	0.215775	7.25057	0.0313756	0.258157	0.29568	3.18876	0.200403	12.352
CRMP1	ENSG00000072832.9	protein_coding	6.58099e-05	0.204049	3.4449e-05	0.196258	2.70008e-05	0.264269	0.000521839	0.243196	0.803606	0.961816	0.117015	1.29512	0.430423	1.19185	0.13227	1.34654	0.389799	1.23916	0.678933	0.920261
EVC	ENSG00000072840.8	protein_coding	0.00107463	0.233224	0.00197014	0.233268	0.00137949	0.259274	0.000390186	0.312138	0.997524	1.00019	0.171729	1.1117	0.0445993	1.33836	0.110919	1.11149	0.0570836	1.33811	0.113762	1.20389
DERL2	ENSG00000072849.6	protein_coding	0.668973	0.932825	0.764151	0.951808	0.0545825	0.799892	0.0372473	0.791557	0.924356	1.02035	0.423475	0.857495	0.395004	0.848559	0.382981	0.840393	0.358687	0.831635	0.909958	0.989579
SIDT1	ENSG00000072858.6	protein_coding	0.643234	0.66068	0.646137	1.32381	0.090502	2.51252	0.396889	0.41732	0.326411	2.00371	0.0405785	3.80292	0.67569	0.631653	0.115239	1.89794	0.149145	0.315242	0.0212585	0.166097
NDE1	ENSG00000072864.8	protein_coding	0.000579644	1.10643	0.851585	1.01821	0.00284774	0.757889	0.132903	0.829702	0.411418	0.920266	0.00209532	0.684983	0.0573677	0.749888	0.0869852	0.744332	0.16586	0.81486	0.412618	1.09475
MRVI1	ENSG00000072952.13	protein_coding	0.0311086	0.0195485	0.0281764	0.179649	0.0237296	0.121049	0.0232767	0.123263	0.210435	9.18995	0.368983	6.19226	0.376571	6.30552	0.664643	0.673807	0.682474	0.686132	0.986967	1.01829
TMEM38A	ENSG00000072954.1	protein_coding	0.826488	1.03313	0.425168	0.867389	0.012218	3.09473	0.0457259	2.67319	0.0327056	0.839571	0.0227461	2.99548	0.0584822	2.58746	0.0186636	3.56786	0.0481404	3.08188	0.468121	0.863789
AP1M1	ENSG00000072958.3	protein_coding	5.2897e-05	0.471061	8.98738e-05	0.420465	0.00013549	0.296325	2.25695e-05	0.373778	0.181956	0.89259	0.00156548	0.629058	0.0132213	0.79348	0.0302654	0.704755	0.215714	0.888963	0.0277049	1.26138
PVR	ENSG00000073008.8	protein_coding	0.000793978	3.40535	0.00233897	3.2902	1.82305e-05	2.64998	0.00234069	3.40631	0.592027	0.966186	0.0149281	0.778181	0.996428	1.00028	0.0430847	0.805416	0.629088	1.03529	0.0326637	1.28541
IKBKG	ENSG00000073009.8	protein_coding	0.0176948	0.474308	0.0178592	0.475962	0.0386753	0.594203	0.0579594	0.69158	0.973253	1.00349	0.0459456	1.25278	0.0115343	1.45808	0.0473591	1.24843	0.011807	1.45302	0.0967861	1.16388
XRCC1	ENSG00000073050.6	protein_coding	0.0150184	1.13522	0.0904472	1.22637	0.000162404	1.26687	0.11477	1.12109	0.344543	1.0803	0.0121236	1.11597	0.801769	0.987551	0.642095	1.03302	0.306743	0.914148	0.077784	0.884926
SCARB1	ENSG00000073060.9	protein_coding	0.00466357	2.12267	0.00101727	2.31647	0.0117805	3.37816	0.055936	2.05666	0.146973	1.0913	0.0312027	1.59147	0.82983	0.968906	0.050356	1.45832	0.4277	0.887846	0.0236559	0.608812
MCM2	ENSG00000073111.9	protein_coding	0.00136697	2.25266	0.00466937	2.16071	0.000225792	2.95449	0.0212959	2.21391	0.628994	0.959181	0.00613695	1.31155	0.889021	0.982796	0.0166219	1.36737	0.861297	1.02462	0.0731069	0.749337
PANX2	ENSG00000073150.9	protein_coding	0.00963264	0.176067	0.00957285	0.302384	0.437298	0.897485	0.451769	1.11826	0.153796	1.71744	0.00111833	5.09741	0.00435543	6.35134	0.00715358	2.96803	0.00350151	3.69815	0.140068	1.24599
RP3-402G11.5	ENSG00000073169.9	protein_coding	0.524842	0.805128	0.00660945	0.204679	0.00722609	0.150622	0.0334158	0.363742	0.120042	0.254219	0.107701	0.187078	0.213435	0.451781	0.647988	0.735895	0.434347	1.77714	0.300613	2.41493
TP63	ENSG00000073282.7	protein_coding	0.000844763	571610	0.0185624	637808	0.00198761	1.54412e+06	0.00633302	1.27196e+06	0.532822	1.11581	0.0033666	2.70135	0.0182922	2.22522	0.00159838	2.42098	0.0096854	1.99427	0.100382	0.823744
ALPK1	ENSG00000073331.13	protein_coding	0.0344587	0.631367	0.0327021	0.616731	0.0481067	0.626994	0.0126916	0.474812	0.882603	0.976819	0.942138	0.993073	0.0990248	0.752038	0.907308	1.01664	0.209805	0.769885	0.0863036	0.757283
LLGL2	ENSG00000073350.9	protein_coding	0.000409527	6.02546	0.000475448	6.17876	0.00103411	5.17443	0.0119372	3.36452	0.773829	1.02544	0.11337	0.858761	0.0129907	0.558383	0.0936324	0.837454	0.0136782	0.544529	0.00272894	0.65022
PDE8A	ENSG00000073417.10	protein_coding	0.093411	2.21965	0.00886831	1.76432	0.136233	1.23258	0.00974805	1.6044	0.387217	0.794863	0.134812	0.555302	0.27611	0.722818	0.0231184	0.698614	0.0306391	0.909362	0.0400828	1.30167
CLCN4	ENSG00000073464.7	protein_coding	0.0278823	0.530277	0.0489108	0.685994	0.0740254	1.31178	0.298531	1.11781	0.177833	1.29365	0.0150612	2.47376	0.00591873	2.10798	0.00870939	1.91223	0.0131897	1.62948	0.179092	0.852135
NLE1	ENSG00000073536.12	protein_coding	0.0058051	1.92534	0.0171999	2.00177	0.0365019	1.41616	0.0610701	1.33588	0.726226	1.0397	0.0135261	0.735537	0.00434961	0.693837	0.0716388	0.707453	0.0569445	0.667346	0.506172	0.943307
SDHA	ENSG00000073578.11	protein_coding	0.0525619	1.55411	0.0986434	1.37326	0.00920527	0.744285	0.272145	0.887226	0.408989	0.883631	0.0278275	0.478913	0.02562	0.570888	0.0397082	0.541983	0.0475706	0.646071	0.189352	1.19205
SMARCE1	ENSG00000073584.14	protein_coding	0.0679434	1.3288	0.0274186	1.19222	0.596979	1.02379	0.0204578	0.827781	0.27395	0.897218	0.0642424	0.77046	0.0228364	0.622954	0.0336082	0.858721	0.00194777	0.694317	0.016833	0.808549
FNDC8	ENSG00000073598.4	protein_coding	0.23754	1.23902	0.0173909	0.439022	0.22853	1.18389	0.402945	1.11948	0.0123892	0.35433	0.720207	0.955502	0.473	0.903522	0.00324149	2.69665	0.00190073	2.54995	0.396051	0.9456
GSDMB	ENSG00000073605.13	protein_coding	0.262033	0.595695	0.122629	0.368173	0.864095	0.943225	0.0514192	1.93153	0.21472	0.618056	0.150686	1.5834	0.0166867	3.24249	0.0504892	2.56191	0.00440072	5.24627	0.0188945	2.0478
KDM5A	ENSG00000073614.7	protein_coding	0.28999	0.845145	0.114688	0.766428	0.0272398	0.541496	0.0544236	0.677634	0.472453	0.906859	0.0545251	0.640714	0.184961	0.801796	0.0175313	0.706519	0.267308	0.884145	0.109943	1.25141
ADAM11	ENSG00000073670.8	protein_coding	0.204718	0.125418	0.298948	0.333947	0.0155528	4.28357	0.305756	1.66924	0.23466	2.66267	2.09557e-05	34.1543	0.0142924	13.3094	0.00015532	12.8271	0.030724	4.99852	0.00321399	0.389684
PPP2R3A	ENSG00000073711.6	protein_coding	0.00201668	2.5779	0.00439573	2.21895	0.0144371	1.71754	0.00132697	2.14925	0.00141406	0.860759	5.00076e-05	0.666254	0.0138795	0.833721	0.000259455	0.774031	0.439732	0.968588	0.0154417	1.25136
FERMT2	ENSG00000073712.9	protein_coding	0.014172	0.288812	0.0131358	0.303821	0.0117318	0.20865	0.00876636	0.115898	0.489237	1.05197	0.0029065	0.722443	0.00048512	0.401291	0.0183547	0.686753	0.00127856	0.381466	0.00566417	0.555464
ABCB11	ENSG00000073734.8	protein_coding	0.55322	1.49674	0.0328254	4.81171	0.00338311	29.4434	0.45582	1.8255	0.0449937	3.2148	0.00277942	19.6718	0.770344	1.21965	0.00213075	6.11912	0.0737163	0.379387	0.00172981	0.0620003
DHRS9	ENSG00000073737.11	protein_coding	0.00125877	13.1388	0.00595188	43.3995	0.000198269	8.61224	0.0271486	6.31581	0.0100088	3.30316	0.0061715	0.655482	0.00623575	0.480699	0.00850759	0.198441	0.00494568	0.145527	0.123907	0.733352
PTGS2	ENSG00000073756.7	protein_coding	0.0168089	1.83999	0.00280227	2.42386	0.0848935	2.34894	0.0118311	4.18253	0.0193946	1.31732	0.381342	1.27661	0.0300076	2.27313	0.886761	0.969092	0.0516721	1.72557	0.0458011	1.7806
IGF2BP2	ENSG00000073792.11	protein_coding	0.0285554	1.52998	0.000716838	1.29307	0.00481285	2.08456	0.00102833	2.44623	0.136728	0.845157	0.0151565	1.36248	0.00254682	1.59887	0.0107084	1.61211	0.00227299	1.8918	0.0384272	1.1735
ST6GAL1	ENSG00000073849.10	protein_coding	0.00571839	2.30416	0.0115302	1.57137	0.000583858	2.53749	0.0106383	1.95018	0.0316952	0.681972	0.30079	1.10126	0.199214	0.846372	0.00132501	1.61482	0.11954	1.24107	0.0507074	0.768547
FRY	ENSG00000073910.14	protein_coding	0.128132	0.877235	0.00117775	0.311309	5.86639e-05	0.238836	2.60828e-05	0.12803	0.00156976	0.354876	0.00259647	0.27226	0.00111547	0.145947	0.301329	0.767198	0.0537548	0.411262	0.0320523	0.536058
PICALM	ENSG00000073921.12	protein_coding	0.0226036	1.54128	0.126663	1.27244	0.757496	0.959293	0.22164	1.19822	0.0501654	0.825577	0.0163831	0.6224	0.0289006	0.777416	0.0284064	0.753898	0.325459	0.941665	0.0212019	1.24906
NSF	ENSG00000073969.13	protein_coding	0.606482	0.968696	0.0555257	1.04972	0.00463616	1.11528	0.000631148	0.651211	0.249967	1.08364	0.0932813	1.15132	0.012811	0.672255	0.0218938	1.06246	0.00125004	0.620368	0.000290865	0.583897
GLI2	ENSG00000074047.16	protein_coding	0.00670325	0.00349104	0.00620878	0.030936	0.00485602	0.0675421	0.00183511	0.0782502	0.14845	8.86154	0.107435	19.3473	0.24764	22.4146	0.252638	2.18329	0.416158	2.52942	0.849455	1.15854
CLASP1	ENSG00000074054.12	protein_coding	8.17915e-06	0.421306	2.62444e-05	0.409272	0.000245649	0.438012	4.61738e-05	0.498379	0.630552	0.971437	0.334405	1.03965	0.0325973	1.18294	0.262072	1.07022	0.0279117	1.21772	0.0762573	1.13782
MRPS34	ENSG00000074071.8	protein_coding	0.035143	2.05043	0.0112856	2.18036	0.000962795	2.27861	0.0500896	2.01366	0.700286	1.06337	0.461107	1.11129	0.925095	0.982066	0.679711	1.04506	0.645881	0.923542	0.438708	0.883721
NOTCH3	ENSG00000074181.3	protein_coding	0.00750286	25.2899	0.0362199	2.80227	0.00140948	99.16	0.00291664	126.811	0.00999674	0.110806	0.000310682	3.92092	0.00215283	5.01427	0.00158098	35.3856	0.00306729	45.2528	0.0370374	1.27885
CLNS1A	ENSG00000074201.3	protein_coding	0.00199857	2.50384	0.00555463	1.94981	0.000118926	1.6662	0.0171436	1.64949	0.0106505	0.778729	0.00561306	0.665458	0.00285303	0.658782	0.0683002	0.854544	0.0819337	0.845972	0.881641	0.989969
PPP2R2C	ENSG00000074211.9	protein_coding	0.000264616	10.6139	0.0044847	6.40878	1.85002e-06	16.115	0.00158521	16.7314	0.00258853	0.603808	0.000419106	1.51829	0.00584824	1.57637	0.000560994	2.51452	0.000651244	2.61071	0.485217	1.03825
TEAD2	ENSG00000074219.8	protein_coding	0.0068545	0.509724	0.00233637	0.139781	0.0243601	1.23378	0.00517845	0.422167	2.98239e-05	0.274229	0.00011867	2.42048	0.00630801	0.828226	8.23522e-05	8.82648	4.63124e-05	3.0202	0.000131336	0.342174
EED	ENSG00000074266.11	protein_coding	0.00241852	1.97264	0.0108707	2.12133	0.0568442	1.64474	0.0567486	1.62526	0.349563	1.07537	0.170399	0.833775	0.145909	0.823902	0.082683	0.775335	0.0702119	0.766154	0.935217	0.988159
TSG101	ENSG00000074319.7	protein_coding	0.774029	1.03386	0.00489156	0.687932	0.00217061	0.531244	0.00583572	0.665513	0.066391	0.665399	0.020828	0.513843	0.047077	0.643714	0.0694299	0.772233	0.696057	0.967411	0.120403	1.25275
C17orf85	ENSG00000074356.11	protein_coding	0.00402944	1.34618	0.127965	1.09889	0.227641	0.932256	0.193308	0.869032	0.011209	0.816308	0.00439846	0.692522	0.00733371	0.645555	0.0170336	0.848358	0.0616443	0.790823	0.458946	0.932181
CA12	ENSG00000074410.9	protein_coding	0.00755161	5.39211	0.000874361	11.6592	0.00167156	36.9082	0.0073368	13.6164	0.00028689	2.16228	0.00122106	6.84485	0.01017	2.52524	0.00235902	3.16557	0.20768	1.16786	0.000352901	0.368926
MGLL	ENSG00000074416.9	protein_coding	2.79579e-05	0.532804	0.00968477	0.389318	0.0218026	0.32021	2.84097e-05	0.305761	0.169131	0.730696	0.182584	0.600991	0.00204742	0.573872	0.619635	0.822491	0.350073	0.785377	0.905629	0.954876
NTN4	ENSG00000074527.7	protein_coding	0.90426	0.992916	0.154687	1.1222	0.00089525	0.470595	0.000861722	0.480497	0.152829	1.13021	0.00366376	0.473952	0.00365405	0.483925	0.00501522	0.41935	0.00502768	0.428173	0.674153	1.02104
BCS1L	ENSG00000074582.8	protein_coding	0.0592725	1.82929	0.0830311	1.71713	0.27262	1.37113	0.0527225	1.87567	0.643745	0.938683	0.100017	0.749541	0.840143	1.02535	0.12544	0.798503	0.452437	1.09233	0.037683	1.36797
NUAK1	ENSG00000074590.9	protein_coding	0.0147253	0.0763171	0.0152979	0.0713713	0.762283	0.959649	0.0293025	0.461528	0.736516	0.935194	3.01414e-05	12.5745	0.0739613	6.0475	2.44521e-08	13.4459	0.0738046	6.46657	0.0471468	0.480934
DPP8	ENSG00000074603.14	protein_coding	0.00328607	1.69478	0.0034268	1.83826	0.00355776	1.66695	0.196519	1.12018	0.322976	1.08466	0.821404	0.983573	0.00797543	0.660955	0.247763	0.906805	0.00800791	0.609367	0.00864045	0.671993
SLC24A1	ENSG00000074621.8	protein_coding	3.0022e-05	0.289884	0.000403643	0.145021	0.0068238	0.521484	0.00615289	0.29597	0.0215322	0.500275	0.0406002	1.79894	0.942762	1.021	0.0214808	3.59591	0.172949	2.04087	0.0750895	0.567554
ZNF532	ENSG00000074657.8	protein_coding	0.000158913	0.443306	0.000571262	0.453624	3.28216e-05	0.544277	1.26769e-05	0.456468	0.181887	1.02327	0.0167675	1.22777	0.478662	1.02969	0.0287964	1.19984	0.867234	1.00627	0.0163483	0.838669
LMAN1	ENSG00000074695.4	protein_coding	0.00147443	2.44494	0.00168479	2.16622	0.000577467	2.06355	0.0153526	1.77022	0.000536762	0.886001	0.0371125	0.844008	0.036386	0.724033	0.32183	0.952603	0.0956713	0.817193	0.149773	0.857852
PTPLAD1	ENSG00000074696.7	protein_coding	0.281551	1.09285	0.0449277	1.23527	0.0037121	1.59016	0.12933	1.15597	0.0373595	1.13032	0.000390898	1.45505	0.176306	1.05776	0.00164601	1.28729	0.136028	0.935803	0.00327914	0.726955
ZZEF1	ENSG00000074755.9	protein_coding	0.777479	0.946631	0.13199	0.870978	0.00116727	0.54882	0.000339457	0.387749	0.695374	0.920082	0.128249	0.579762	0.0698391	0.409609	0.01066	0.63012	0.0031371	0.445188	0.0334705	0.706513
ENO1	ENSG00000074800.8	protein_coding	0.0427761	1.18102	0.247533	1.16124	0.0229286	1.27633	0.0833341	1.14232	0.865655	0.983248	0.075982	1.0807	0.359246	0.967228	0.370468	1.09912	0.869234	0.983708	0.00604716	0.894999
C19orf10	ENSG00000074842.2	protein_coding	0.497398	0.928298	0.348004	1.05241	0.14349	1.1037	0.109942	0.873865	0.289598	1.1337	0.169792	1.18895	0.620691	0.941363	0.459628	1.04873	0.0527388	0.830343	0.0281545	0.791757
ANO8	ENSG00000074855.5	protein_coding	0.00305593	0.312345	0.00856283	0.410248	0.00528834	0.411256	0.00807039	0.290694	0.0608097	1.31344	0.0706336	1.31667	0.543026	0.93068	0.976448	1.00246	0.0151263	0.70858	0.045581	0.706844
TUBE1	ENSG00000074935.8	protein_coding	0.00147399	2.82463	0.00511869	2.53997	0.0430741	1.63655	0.0264748	1.77372	0.211833	0.899222	0.00561448	0.579384	0.0084034	0.627947	0.0030969	0.644317	0.0176255	0.698323	0.485556	1.08382
ARHGEF10L	ENSG00000074964.12	protein_coding	0.0309376	0.23451	0.0741532	0.516254	0.14529	0.678355	0.0321859	0.229019	0.000739296	2.20141	0.0021826	2.89264	0.827526	0.976583	0.0357826	1.31399	0.00175563	0.443616	0.00541985	0.337609
TACR2	ENSG00000075073.10	protein_coding	0.0214501	2.511	0.00669999	9.97755	0.0446216	1.6626	0.169385	1.86659	0.00568595	3.97354	0.0553132	0.662126	0.267709	0.743366	0.00610326	0.166634	0.00217049	0.187079	0.682758	1.1227
ACTR6	ENSG00000075089.5	protein_coding	0.00560039	1.45596	0.015212	1.68625	0.0784461	0.909926	0.312623	0.830318	0.135093	1.15817	0.00389533	0.624965	0.0246649	0.570287	0.0122301	0.539614	0.00712812	0.492404	0.597909	0.912511
TIPIN	ENSG00000075131.5	protein_coding	0.00594047	2.83084	0.0297028	2.38246	0.0129019	2.75106	0.0575167	1.55328	0.289497	0.84161	0.814573	0.971818	0.00368186	0.5487	0.442911	1.15471	0.106455	0.651965	0.0435103	0.564612
SRI	ENSG00000075142.9	protein_coding	0.00314856	1.4864	0.000913273	1.63868	0.0129833	1.7157	0.0306274	1.34817	0.123889	1.10245	0.159713	1.15426	0.242044	0.907003	0.573382	1.047	0.0478411	0.822719	0.0589711	0.785785
EIF4G3	ENSG00000075151.14	protein_coding	0.0158492	1.16393	0.206609	1.07223	0.012881	0.824707	0.712746	0.978286	0.11085	0.921218	0.000354024	0.708552	0.0358754	0.840501	0.00792368	0.769148	0.18104	0.91238	0.0566743	1.18622
NUP37	ENSG00000075188.3	protein_coding	2.74432e-05	2.23234	0.0202053	1.90198	0.000409424	1.37656	0.00108339	1.3016	0.13329	0.852011	0.00019158	0.616643	0.000243466	0.583066	0.0607385	0.72375	0.0478274	0.684341	0.0510842	0.945549
SEMA3A	ENSG00000075213.5	protein_coding	0.00285856	582.876	0.0575406	221.409	0.00249167	690.92	0.00971311	803.253	0.00932615	0.379855	0.0822505	1.18536	0.0948515	1.37809	0.00375532	3.12057	0.00557607	3.62792	0.294594	1.16258
GTSE1	ENSG00000075218.14	protein_coding	0.00956774	1.74523	0.0347947	1.35853	0.609552	1.05381	0.880196	1.02016	0.0285672	0.778428	0.000682218	0.603823	0.0126438	0.584542	0.0358705	0.775696	0.0489358	0.750926	0.762563	0.968068
SEMA3C	ENSG00000075223.9	protein_coding	0.0667892	0.55611	0.0443358	0.418327	0.0953416	0.594553	0.0528329	0.460547	0.2113	0.752239	0.679606	1.06913	0.349862	0.828158	0.0301521	1.42126	0.495621	1.10092	0.056999	0.774611
TTC38	ENSG00000075234.12	protein_coding	0.0599296	0.882095	0.00989507	0.50128	7.42823e-06	0.503918	0.00933859	0.42852	0.00783714	0.568283	0.00405491	0.571274	0.00671992	0.485798	0.967129	1.00526	0.431219	0.854853	0.343889	0.850378
ACAT1	ENSG00000075239.9	protein_coding	0.00870491	1.70022	0.0393093	1.50415	0.782732	1.04402	0.638098	1.06143	0.119217	0.884677	0.00788507	0.614046	0.00804285	0.624289	0.0383468	0.694091	0.000380565	0.705669	0.88121	1.01668
GRAMD4	ENSG00000075240.12	protein_coding	0.704946	1.11152	0.314301	0.672335	0.138367	1.56295	0.570004	0.830341	0.0350657	0.604877	0.0813279	1.40613	0.089745	0.747029	0.0265262	2.32465	0.193392	1.23501	0.0242564	0.531266
CELSR1	ENSG00000075275.12	protein_coding	0.00488093	1.53983	0.228843	1.08733	0.00148903	1.56348	0.0556402	1.20931	0.0197823	0.706136	0.786829	1.01535	0.0246968	0.785348	0.00158646	1.4379	0.163352	1.11218	0.0108285	0.773473
ZNF638	ENSG00000075292.12	protein_coding	0.000583061	3.9395	0.00126992	3.04002	0.0169634	3.56815	0.00193396	2.45985	0.0317171	0.771677	0.4819	0.905737	0.00576169	0.624407	0.334807	1.17373	0.0727158	0.809157	0.103187	0.689391
SLC25A40	ENSG00000075303.8	protein_coding	0.238537	1.25032	0.190879	1.1891	0.212355	0.835274	0.0999652	0.751122	0.736898	0.951036	0.102101	0.66805	0.06162	0.600745	0.0282903	0.702444	0.0114066	0.631674	0.31145	0.899252
TIMM21	ENSG00000075336.7	protein_coding	0.0087016	3.66975	0.014683	4.09527	0.00175778	2.36324	0.00507393	2.29933	0.471334	1.11595	0.0382205	0.643977	0.0307281	0.626563	0.0451361	0.577065	0.0382892	0.56146	0.780249	0.972958
ADD2	ENSG00000075340.16	protein_coding	0.0208035	46.633	0.00213625	59.0256	9.02809e-06	41.6504	0.00156543	11.0736	0.20727	1.26575	0.544809	0.893153	0.0333251	0.237463	0.0327056	0.705633	0.00276343	0.187607	8.72068e-05	0.26587
RASAL2	ENSG00000075391.12	protein_coding	0.0309019	0.648978	0.0145371	0.591185	0.0716798	0.792564	0.0476354	0.71546	0.181183	0.910947	0.0427992	1.22125	0.0229256	1.10244	0.0131343	1.34064	0.0371631	1.21021	0.152472	0.902716
C16orf7	ENSG00000075399.8	protein_coding	0.0325671	0.411399	0.0067944	0.127232	0.00282072	0.283138	0.12803	0.411549	0.178157	0.309266	0.460127	0.688232	0.999606	1.00037	0.0694293	2.22537	0.365177	3.23464	0.654309	1.45353
ZNF37A	ENSG00000075407.11	protein_coding	0.000266038	2.74832	0.0110766	1.61366	0.00331659	1.83632	0.108554	1.42322	0.00125561	0.587147	0.00198847	0.668162	0.0081476	0.517852	0.173008	1.13798	0.390545	0.88198	0.113972	0.775039
SLC25A3	ENSG00000075415.8	protein_coding	0.0950808	1.08445	0.00278209	1.24654	0.0270638	0.906773	0.021211	0.883428	0.0267165	1.14947	0.0160188	0.836161	0.017907	0.814634	0.000115618	0.727431	7.76995e-06	0.708703	0.236643	0.974254
FNDC3B	ENSG00000075420.8	protein_coding	0.923565	1.01318	0.0396183	0.723832	0.00398411	3.92576	0.000990053	3.03964	0.109971	0.714416	0.00146573	3.87469	0.00027928	3.0001	0.00252875	5.42358	0.00035493	4.19938	0.0384473	0.774281
FOSL2	ENSG00000075426.7	protein_coding	1.13173e-05	0.299178	9.22282e-06	0.356695	1.44533e-07	0.258378	7.26898e-05	0.315628	6.82526e-05	1.19225	0.00582225	0.863629	0.379613	1.05499	0.00038744	0.724367	0.104089	0.884867	0.0487273	1.22157
CACNG4	ENSG00000075461.5	protein_coding	0.232578	59.4849	0.305156	38.0773	0.00661272	1876.08	0.0622757	925.104	0.652974	0.640118	0.00515973	31.5388	0.0673103	15.5519	0.00565675	49.2702	0.0653402	24.2954	0.0377864	0.493105
FRYL	ENSG00000075539.9	protein_coding	0.0518207	1.91626	0.0995593	2.05527	0.0294538	1.34533	0.0038851	1.35179	0.764526	1.07255	0.114624	0.702061	0.124198	0.705431	0.185837	0.654574	0.19125	0.657716	0.946353	1.0048
TMEM131	ENSG00000075568.12	protein_coding	0.0389011	1.2148	0.0104839	1.13434	0.00408398	1.39284	0.000358956	1.92988	0.260682	0.933769	0.0611347	1.14656	0.000549875	1.58864	0.0176226	1.22788	0.00118097	1.70132	0.000983227	1.38557
FSCN1	ENSG00000075618.12	protein_coding	0.0299344	1.25122	0.188082	0.909272	0.00471825	1.44878	0.000199473	1.76528	0.0118917	0.726711	0.0715342	1.1579	0.00304986	1.41085	0.00234885	1.59334	0.000114478	1.94142	0.0102848	1.21846
ACTB	ENSG00000075624.9	protein_coding	0.0111455	0.436588	0.00271305	0.312619	0.0142108	0.458438	0.00499507	0.452035	0.0798348	0.716052	0.416174	1.05005	0.777714	1.03538	0.0616451	1.46644	0.0879401	1.44596	0.903656	0.986034
MOCOS	ENSG00000075643.4	protein_coding	0.00265891	1.93967	0.0172135	1.96859	0.157561	1.04592	0.0297175	1.20259	0.860042	1.01491	0.00339854	0.539227	0.00135457	0.619999	0.0193777	0.531305	0.0210925	0.610891	0.0572339	1.14979
PLD1	ENSG00000075651.11	protein_coding	0.3308	0.869898	0.917164	1.01673	0.00631244	6.07451	9.28365e-05	3.33983	0.338686	1.16879	0.00705905	6.98301	0.000214357	3.83933	0.00578058	5.97457	0.000126197	3.28488	0.022659	0.549811
ATP12A	ENSG00000075673.7	protein_coding	0.0890145	0.12505	0.0715498	0.00260998	0.0904941	0.133412	0.0860209	0.106985	0.0387219	0.0208715	0.827618	1.06687	0.627745	0.855544	0.0351569	51.1161	0.0452952	40.991	0.489327	0.80192
WDR62	ENSG00000075702.9	protein_coding	0.000839705	1.88882	0.00483422	1.6648	0.00317581	1.94142	0.00213015	1.69024	0.0509684	0.881392	0.499817	1.02784	0.0808029	0.894862	0.00332224	1.16616	0.724285	1.01528	0.0344697	0.87062
DLG1	ENSG00000075711.15	protein_coding	0.0592138	1.48854	0.00568481	1.79462	0.0105694	2.50159	0.000304733	2.86992	0.158606	1.20563	0.0258951	1.68057	0.00382964	1.92801	0.077952	1.39394	0.000405564	1.59918	0.239297	1.14724
RAB7A	ENSG00000075785.8	protein_coding	0.0339206	1.72999	0.383512	1.2189	0.0146756	1.86948	0.00649348	2.09212	0.110028	0.704567	0.47832	1.08063	0.10732	1.20932	0.0606316	1.53375	0.0309643	1.71641	0.19823	1.11909
BCAP29	ENSG00000075790.6	protein_coding	0.000200258	2.74369	0.00119997	1.99985	0.00251648	2.16616	0.00277676	2.06866	0.00484477	0.728892	0.0249784	0.789508	0.0133062	0.753969	0.32866	1.08316	0.651139	1.0344	0.606618	0.954985
SEC31B	ENSG00000075826.11	protein_coding	0.000385123	0.128015	0.000173281	0.112063	0.00123796	0.279577	9.95702e-05	0.154353	0.776036	0.875392	0.00271694	2.18394	0.474296	1.20574	0.0638118	2.49481	0.494726	1.37737	0.031359	0.552095
SART3	ENSG00000075856.7	protein_coding	0.00865672	2.17461	9.37941e-05	1.74594	0.0209514	1.91496	0.048121	1.53258	0.0650928	0.802874	0.24333	0.880598	0.0224948	0.704761	0.359689	1.09681	0.232374	0.877798	0.118155	0.800321
ARHGAP15	ENSG00000075884.8	protein_coding	0.272467	3.22058	0.358795	2.18931	0.0261753	3.54525	0.0237185	6.74553	0.60029	0.679788	0.853982	1.10081	0.137071	2.09451	0.316339	1.61935	0.0383307	3.08112	0.0834997	1.90269
EXOSC7	ENSG00000075914.8	protein_coding	0.00167759	2.00282	0.089524	1.5532	0.112347	1.38781	0.151517	1.29902	0.138116	0.775507	0.037202	0.692931	0.0162803	0.648598	0.547215	0.89352	0.354601	0.836354	0.684702	0.936022
KIFAP3	ENSG00000075945.8	protein_coding	0.00296578	1.41928	0.0609545	1.31191	0.00159576	0.457899	0.0380415	0.821622	0.382474	0.92435	0.000302733	0.322628	0.000938034	0.578901	0.00828832	0.349032	0.026146	0.626278	0.0007976	1.79433
MKRN2	ENSG00000075975.11	protein_coding	0.117058	0.939943	0.785735	0.968158	8.62926e-05	0.593549	0.000483099	0.643805	0.810207	1.03002	0.000511829	0.631473	0.000960636	0.684941	0.0633177	0.61307	0.0785871	0.664979	0.173449	1.08467
MCM6	ENSG00000076003.4	protein_coding	0.00156232	3.43898	0.00945739	3.26478	7.7128e-05	2.37783	0.000123562	2.64777	0.565911	0.949346	0.0138295	0.691434	0.0137846	0.769928	0.0640848	0.728327	0.113321	0.811009	0.0435381	1.11352
REXO2	ENSG00000076043.5	protein_coding	0.00251413	1.33289	0.00657843	1.2811	0.0299837	0.881917	0.169823	1.36517	0.394845	0.961148	0.00266564	0.661659	0.872295	1.02422	0.00526144	0.688405	0.682172	1.06562	0.109223	1.54796
RBM7	ENSG00000076053.6	protein_coding	0.000354129	1.93613	0.000301758	2.02249	0.579724	0.953199	0.08392	1.17774	0.335718	1.0446	0.000131158	0.492321	0.000326344	0.608295	0.000251625	0.471299	0.000628078	0.58232	0.0294857	1.23556
RBMS2	ENSG00000076067.6	protein_coding	0.0629969	0.778979	0.00690751	0.65871	0.00364967	0.286859	0.0135063	0.685775	0.233607	0.845606	0.0186289	0.368249	0.354883	0.88035	0.0169498	0.435486	0.73721	1.04109	0.0193796	2.39064
BAZ2A	ENSG00000076108.7	protein_coding	0.216384	0.897953	0.0701936	0.815552	0.00657953	0.768106	0.657039	0.958305	0.376787	0.908235	0.140838	0.855396	0.569544	1.06721	0.53157	0.941823	0.222787	1.17504	0.119762	1.24762
PTPN23	ENSG00000076201.9	protein_coding	0.0447987	0.604816	0.0808015	0.692694	0.0759196	0.680984	0.0697131	0.695436	0.0549944	1.1453	0.0778204	1.12594	0.114859	1.14983	0.498625	0.983096	0.947474	1.00396	0.730635	1.02122
MLH1	ENSG00000076242.10	protein_coding	0.0578516	1.42446	0.439639	1.11532	0.610743	0.928686	0.416255	0.87155	0.0903824	0.782974	0.034906	0.651954	0.0189337	0.611844	0.0573309	0.832664	0.0671864	0.781436	0.554839	0.938477
UNG	ENSG00000076248.5	protein_coding	0.0037516	1.87036	0.00401617	1.92734	0.018387	1.64382	0.0675262	1.32919	0.735028	1.03046	0.159519	0.878877	0.0293413	0.710659	0.131534	0.852894	0.0305872	0.689649	0.00102217	0.808599
FMO4	ENSG00000076258.5	protein_coding	0.00529297	0.231798	0.0103815	0.201006	0.00864955	0.384412	0.00618337	0.280098	0.605747	0.867162	0.110096	1.65839	0.52529	1.20837	0.0673125	1.91244	0.249285	1.39348	0.237321	0.728641
KLHL20	ENSG00000076321.6	protein_coding	0.00359541	0.79268	0.00173593	0.713864	0.00299851	0.730282	0.000542502	0.650963	0.0495777	0.900571	0.186878	0.921282	0.0087964	0.821218	0.667284	1.023	0.0599297	0.911886	0.110477	0.891387
RGS11	ENSG00000076344.11	protein_coding	0.0511198	0.0359941	0.0487402	0	0.0492913	0.00759326	0.0509207	0.0262649	0.221345	0	0.299472	0.210959	0.701988	0.729701	0.42265	#DIV/0!	0.132212	#DIV/0!	0.233376	3.45898
SLC46A1	ENSG00000076351.8	protein_coding	0.0696049	0.846442	0.000882487	0.773582	0.012189	1.29921	0.111422	1.20227	0.249793	0.913922	0.00192073	1.5349	0.0228524	1.42038	0.00197325	1.67947	0.0243124	1.55415	0.338843	0.925384
PLXNA2	ENSG00000076356.6	protein_coding	0.0800413	1.42327	0.278539	0.851528	0.013892	1.6582	0.657913	1.05331	0.0500015	0.598288	0.237492	1.16506	0.116662	0.740061	0.000109156	1.94733	0.0127371	1.23696	0.000345759	0.635211
SPAG5	ENSG00000076382.9	protein_coding	0.00591917	1.83646	0.0370153	2.05472	0.254464	1.15829	0.473535	1.15143	0.486916	1.11885	0.014378	0.630719	0.0297958	0.626982	0.0614465	0.563721	0.0462282	0.560381	0.970892	0.994075
ANKRD13A	ENSG00000076513.11	protein_coding	0.00277312	0.493494	0.00480716	0.569122	0.00100812	0.182526	0.000645407	0.235263	0.00469333	1.15325	2.26053e-05	0.369865	0.000178339	0.476729	7.37087e-06	0.320716	0.0001412	0.413379	0.0383415	1.28893
TPD52	ENSG00000076554.10	protein_coding	0.000741885	2.90389	0.00278539	2.70503	0.00189708	3.42098	0.00113862	2.123	0.431665	0.931518	0.111966	1.17807	0.0160854	0.731089	0.0560388	1.26467	0.0616183	0.784835	0.0133981	0.620584
ACACB	ENSG00000076555.11	protein_coding	0.0164728	0.00269063	0.0144163	0.0378608	0.0165179	0.00484043	0.0161894	0.0140394	0.336322	14.0713	0.531459	1.79899	0.4483	5.21788	0.359905	0.127848	0.497555	0.370817	0.529877	2.90044
TRAF4	ENSG00000076604.9	protein_coding	0.00366836	1.75368	0.00132213	1.86376	0.0042248	1.87867	0.0984933	1.6671	0.21353	1.06277	0.0685654	1.07127	0.756234	0.950629	0.83741	1.008	0.50497	0.894482	0.474565	0.887386
PAG1	ENSG00000076641.3	protein_coding	0.022969	0.345263	0.0163871	0.351226	0.366896	0.838392	0.0905645	1.42108	0.962805	1.01727	0.0290873	2.42827	0.0127145	4.11594	0.0318664	2.38705	0.0051273	4.04606	0.035253	1.69501
GPATCH1	ENSG00000076650.1	protein_coding	0.00997829	1.65047	0.00355106	1.78134	0.195205	1.16514	0.0338649	1.36666	0.406195	1.07929	0.0427607	0.705946	0.102114	0.828042	0.0197207	0.654083	0.026718	0.767208	0.108876	1.17295
NT5C2	ENSG00000076685.14	protein_coding	0.00230643	1.98353	0.00651878	1.74359	0.119927	1.23827	0.0245714	1.44685	0.176113	0.879034	0.0092724	0.624275	0.016897	0.729429	0.02555	0.710183	0.0846807	0.829807	0.0647763	1.16844
MCAM	ENSG00000076706.8	protein_coding	0.00160451	0.0937461	0.00134091	0.111192	0.00140279	0.0375715	0.00141026	0.00689126	0.102495	1.1861	0.000263188	0.40078	0.000409977	0.0735099	0.00229027	0.337897	0.00331589	0.0619761	0.0072415	0.183417
GPC4	ENSG00000076716.7	protein_coding	0.17981	0.866068	0.6849	0.948314	0.012781	2.5791	0.00626874	1.71203	0.544641	1.09496	0.00898305	2.97794	0.00266286	1.97678	0.00606953	2.71967	0.00558437	1.80534	0.0354293	0.663806
MBNL3	ENSG00000076770.10	protein_coding	0.00316684	11.3411	0.00291839	10.5862	0.00856093	5.95221	0.0223007	4.10723	0.476973	0.933439	0.00466431	0.524834	0.00164135	0.362153	0.00617086	0.562258	0.00180128	0.387978	0.0802529	0.690035
CAMSAP3	ENSG00000076826.4	protein_coding	0.00666271	18.6094	0.00213305	16.0764	0.000844985	14.9623	0.00846391	17.2781	0.227315	0.863887	0.120591	0.804021	0.567585	0.928462	0.315618	0.930701	0.537869	1.07475	0.268858	1.15477
RAP1GAP	ENSG00000076864.13	protein_coding	0.000169826	85.3605	0.00199641	79.188	0.0109364	67.5014	0.0196739	53.6452	0.265983	0.927689	0.122312	0.79078	0.0451751	0.628455	0.248262	0.852419	0.0590959	0.677441	0.25817	0.794727
XAB2	ENSG00000076924.6	protein_coding	0.938637	1.00485	0.259125	1.10598	0.0312555	0.769551	0.148996	0.869059	0.225417	1.10065	0.010821	0.765839	0.0977428	0.864866	0.0138124	0.695808	0.0382718	0.78578	0.176999	1.12931
ARHGEF1	ENSG00000076928.12	protein_coding	0.107621	1.20736	0.395111	1.10349	0.850446	1.01855	0.210708	1.14769	0.294012	0.913976	0.0264916	0.84362	0.408903	0.95058	0.386768	0.923022	0.656574	1.04005	0.13876	1.12679
STXBP2	ENSG00000076944.8	protein_coding	0.212642	1.10282	0.0513102	1.22218	0.0409711	0.766918	0.0846615	1.24727	0.157514	1.10823	0.00129055	0.695412	0.229332	1.13098	0.00719863	0.627498	0.821076	1.02053	0.0238345	1.62634
MAP2K7	ENSG00000076984.12	protein_coding	0.411653	1.05001	0.148069	0.871669	0.0723199	0.861054	0.0292566	0.811559	0.0691848	0.830151	0.0359795	0.820042	0.013436	0.772904	0.870056	0.987823	0.405431	0.93104	0.0789317	0.942518
DGKD	ENSG00000077044.5	protein_coding	0.00490556	1.7735	0.08318	1.65534	0.334145	1.13961	0.00920351	3.74353	0.649683	0.933372	0.0122043	0.642575	0.0140483	2.11081	0.120337	0.688445	0.00574099	2.26149	0.00639837	3.28493
CTTNBP2	ENSG00000077063.6	protein_coding	0.0499731	0.000226514	0.0499521	0	0.0499684	0.0001761	0.0499699	0.000192478	0.216001	0	0.828782	0.777434	0.890805	0.849741	0.42265	#DIV/0!	0.42265	#DIV/0!	0.952975	1.09301
TOP2B	ENSG00000077097.9	protein_coding	0.000922612	2.80643	0.00010119	2.78925	0.00348427	2.29303	0.0870062	1.65608	0.851337	0.993876	0.0660147	0.817063	0.0349326	0.590101	0.0544976	0.822097	0.0271948	0.593737	0.0878629	0.722222
TM9SF3	ENSG00000077147.10	protein_coding	0.0253489	1.93477	0.090203	1.39065	0.75449	1.0507	0.742719	1.0562	0.113952	0.718768	0.0419618	0.543061	0.0371167	0.545903	0.0116176	0.755545	0.036406	0.759499	0.959262	1.00523
NFKB2	ENSG00000077150.12	protein_coding	0.0321557	0.64422	0.0106299	0.595231	0.423177	0.912844	0.0210555	1.61855	0.638334	0.923957	0.074745	1.41698	0.00443654	2.51243	0.028924	1.5336	0.0090724	2.7192	0.01368	1.77309
UBE2T	ENSG00000077152.5	protein_coding	0.106536	1.18566	0.596553	0.956146	0.0017868	1.6701	0.265582	1.10202	0.00996821	0.806428	0.0115766	1.40859	0.0179994	0.929464	0.00153812	1.7467	0.022108	1.15257	0.00646272	0.659854
PPP1R12B	ENSG00000077157.15	protein_coding	0.00025492	0.385589	0.000659098	0.50036	0.00187007	0.469943	0.00030486	0.291815	0.047404	1.29765	0.25408	1.21876	0.165844	0.756802	0.640275	0.939209	0.0235293	0.583209	0.062392	0.620958
DNAJC10	ENSG00000077232.11	protein_coding	0.00365728	2.28027	0.0141788	2.03086	0.0627879	1.2285	0.00302556	2.15823	0.30408	0.890624	0.0141463	0.538751	0.53289	0.946478	0.0373032	0.604915	0.565901	1.06271	0.0142935	1.7568
GTF3C1	ENSG00000077235.13	protein_coding	0.0215994	0.735213	0.0313222	0.807395	0.0100742	0.754025	0.0106924	0.620568	0.371936	1.09818	0.796578	1.02559	0.239753	0.844066	0.42189	0.933899	0.0765544	0.768606	0.154242	0.823007
IL4R	ENSG00000077238.9	protein_coding	7.99892e-05	2.09877	0.000229839	2.09487	5.23439e-05	2.43515	0.0198178	2.68934	0.962175	0.998143	0.0110149	1.16028	0.146868	1.28139	0.0161615	1.16244	0.142317	1.28377	0.431668	1.10438
USP33	ENSG00000077254.10	protein_coding	0.012413	1.3469	0.0176633	1.2997	0.394663	0.935414	0.226676	0.89989	0.440263	0.964956	0.000955157	0.694494	0.0016391	0.66812	0.00413522	0.719715	0.00574863	0.692383	0.307742	0.962024
PAK3	ENSG00000077264.9	protein_coding	0.00698434	0.0115674	0.00686364	0.0142465	0.00660453	0.133325	0.00750563	0.118388	0.813558	1.23161	0.021964	11.5259	0.0108902	10.2346	0.0199378	9.35844	0.00909984	8.30998	0.605488	0.887966
CAPN6	ENSG00000077274.7	protein_coding	0.041095	0.016336	0.0405685	0	0.00108472	21.249	0.0484112	0.101641	0.42265	0	0.00163762	1300.75	0.0304611	6.22192	0.00164053	#DIV/0!	0.0355073	#DIV/0!	0.00164838	0.00478333
SNRPA	ENSG00000077312.3	protein_coding	0.000566869	1.76484	0.0268632	1.58169	0.00015309	1.78274	0.00331773	1.55716	0.230955	0.896224	0.317951	1.01014	0.0618946	0.882324	0.201661	1.12711	0.852616	0.98449	0.0488874	0.873465
SPAG6	ENSG00000077327.9	protein_coding	0.956048	1.02358	0.234751	0.464032	0.0552581	2.67448	0.427976	20.3698	0.196047	0.453344	0.0578681	2.61288	0.428444	19.9006	0.0292597	5.76356	0.417469	43.8974	0.462696	7.61637
EXOSC5	ENSG00000077348.3	protein_coding	4.02166e-05	2.75537	0.0116779	2.37361	0.001649	2.72594	0.000835809	2.06527	0.166344	0.861449	0.852088	0.989319	0.003972	0.749544	0.202684	1.14844	0.237065	0.870097	0.032119	0.757636
DYNC1I2	ENSG00000077380.11	protein_coding	0.0489234	1.36378	0.052872	1.40313	0.0917812	0.850312	0.137219	1.44688	0.808639	1.02885	0.0245886	0.623495	0.727028	1.06093	0.0292748	0.606012	0.856224	1.03118	0.0844414	1.70159
FAM76B	ENSG00000077458.8	protein_coding	0.0266602	2.57784	0.0241356	2.09544	0.0936674	1.49398	0.603076	1.17299	0.296169	0.812865	0.0757563	0.579546	0.0341744	0.455029	0.0291663	0.712967	0.0626365	0.559784	0.325957	0.785148
SIRT6	ENSG00000077463.9	protein_coding	0.711981	0.983435	0.163259	0.918486	0.393439	0.934462	0.0619837	1.3539	0.299044	0.933957	0.538764	0.950202	0.0435164	1.37671	0.837185	1.01739	0.0295488	1.47406	0.0262951	1.44886
POLD3	ENSG00000077514.4	protein_coding	0.00219617	2.19494	0.00296847	2.14693	0.0666861	1.43066	0.151049	1.28748	0.749946	0.97813	0.018019	0.651801	0.00457017	0.586567	0.00522676	0.666375	0.00348801	0.599683	0.297648	0.899917
CAPZB	ENSG00000077549.12	protein_coding	0.000306399	0.741438	0.000411579	0.708469	0.000324321	0.693097	0.0725595	0.833527	0.249195	0.955534	0.04954	0.9348	0.21052	1.1242	0.535451	0.978301	0.122713	1.17652	0.107744	1.20261
GPR137B	ENSG00000077585.9	protein_coding	0.00893672	0.159489	0.00824322	0.111138	0.00780681	0.35283	0.0107446	0.293762	0.0204976	0.696836	0.0258524	2.21224	0.00721525	1.84189	0.0177264	3.1747	0.00431124	2.64322	0.239813	0.832588
NAALAD2	ENSG00000077616.6	protein_coding	0.0412005	10.4356	0.0262675	4.41799	0.0372187	10.7735	0.0785302	4.06622	0.0913022	0.423357	0.915065	1.03238	0.0763973	0.389649	0.0793906	2.43855	0.798138	0.920378	0.0657922	0.377429
PHF17	ENSG00000077684.11	protein_coding	0.64803	1.01874	0.0075182	0.753457	0.000220308	0.54048	0.00430293	0.405785	0.00458325	0.739596	0.00106801	0.530538	0.000597593	0.39832	0.00516718	0.717334	0.00518796	0.538564	0.0808105	0.750786
SLC25A43	ENSG00000077713.13	protein_coding	0.0122405	0.774333	0.0401526	0.862494	0.00241217	0.558503	0.0443905	0.803267	0.130349	1.11385	0.0187775	0.721269	0.682667	1.03737	0.000375608	0.647544	0.385099	0.93133	0.0362716	1.43825
UBE2A	ENSG00000077721.11	protein_coding	0.154852	0.879245	0.0398458	0.789664	0.00237258	0.575692	0.0275653	0.771649	0.225085	0.898116	0.011589	0.654757	0.209187	0.877627	0.0340406	0.729034	0.753215	0.977187	0.0413235	1.34039
FGFR1	ENSG00000077782.15	protein_coding	0.000790551	0.268684	0.00366438	0.427533	0.0360133	1.44418	1.22249e-05	0.127441	0.0714251	1.59121	0.00198742	5.37502	0.0524446	0.474317	0.00204237	3.37794	0.0143089	0.298085	0.00316354	0.0882447
FKBP6	ENSG00000077800.7	protein_coding	0.00107682	0.128489	0.0810275	0.582718	0.0015526	0.243496	0.00378038	0.318018	0.0732209	4.53514	0.225119	1.89507	0.139457	2.47505	0.126653	0.417863	0.201944	0.54575	0.516561	1.30605
GTF2I	ENSG00000077809.8	protein_coding	0.0182372	0.81896	0.930325	1.00589	0.0135714	0.769749	0.00258809	0.62261	0.0555631	1.22825	0.114873	0.93991	0.00178297	0.760245	0.0387275	0.765241	0.0115169	0.618964	0.0031857	0.808849
SMC1B	ENSG00000077935.12	protein_coding	0.0434449	9.30194	0.00518071	313.503	0.00829378	20.7622	0.02946	27.9788	0.00522871	33.703	0.0123875	2.23203	0.0450432	3.00785	0.00562986	0.0662264	0.00466837	0.0892456	0.266061	1.34758
FBLN1	ENSG00000077942.13	protein_coding	0.00103109	0.029148	0.00101431	0.0221797	0.00109661	0.0551002	0.00102092	0.0213822	0.00997505	0.760933	0.000160115	1.89036	0.00497852	0.733575	0.000139095	2.48427	0.578257	0.964047	3.69848e-06	0.388061
ITGA8	ENSG00000077943.7	protein_coding	0.206565	3.68008	0.56906	0.725364	0.285167	0.648472	0.0504034	0.100541	0.175602	0.197105	0.174075	0.176211	0.134093	0.0273204	0.855205	0.893995	0.222954	0.138608	0.0186118	0.155044
CST7	ENSG00000077984.4	protein_coding	0.593314	2.06722	0.379961	2.28508	0.909563	0.897772	0.28182	2.15073	0.915142	1.10539	0.541308	0.43429	0.963518	1.0404	0.307254	0.392884	0.909798	0.941205	0.043885	2.39563
MAP2	ENSG00000078018.15	protein_coding	0.00416781	0.0149843	0.00425143	0.0280099	0.00889311	0.376721	0.00460839	0.0658378	0.0142027	1.86928	0.000753534	25.1411	0.000143942	4.39378	0.000582672	13.4496	0.000254031	2.35052	0.000807187	0.174765
PIAS2	ENSG00000078043.10	protein_coding	0.0017822	2.01502	0.0032562	1.69563	0.000191391	2.37749	0.000289553	2.2514	0.00299401	0.841495	0.00689905	1.17988	0.0211837	1.11731	0.000620961	1.40213	0.00110376	1.32777	0.145705	0.946967
ARAF	ENSG00000078061.7	protein_coding	0.0691293	0.879303	0.986738	1.00076	0.0147055	0.746192	0.00372767	0.626692	0.00847492	1.13813	0.00520061	0.848618	0.000578227	0.712715	0.000525658	0.745623	0.000122119	0.626214	0.00772689	0.839853
MCCC1	ENSG00000078070.7	protein_coding	0.00746727	1.1561	0.0844982	1.2203	5.8142e-05	1.47691	0.0589699	1.08446	0.473741	1.05553	0.000797229	1.27749	0.105542	0.938029	0.0656622	1.21029	0.193135	0.888685	0.000590087	0.734276
LAMP3	ENSG00000078081.3	protein_coding	0.0123513	0.0750096	0.0147613	0	0.352624	1.30692	0.319074	1.35566	0.15892	0	0.0365761	17.4233	0.0391247	18.0732	0.0346011	#DIV/0!	0.0368501	#DIV/0!	0.90052	1.0373
FAP	ENSG00000078098.8	protein_coding	0.952347	0.991782	0.295836	0.849968	0.0180688	0.30564	0.621071	0.919283	0.250046	0.857011	0.0102341	0.308172	0.627886	0.9269	0.0113785	0.35959	0.630438	1.08155	0.0289246	3.00773
NEBL	ENSG00000078114.13	protein_coding	0.0839707	1.27766	0.000620523	2.57826	0.0089014	0.0256531	0.0072227	0.069893	0.00164799	2.01796	0.0033327	0.0200782	0.00189986	0.054704	0.00210966	0.00994976	0.0016291	0.0271086	0.186547	2.72454
ACER3	ENSG00000078124.6	protein_coding	2.33863e-05	2.72254	0.00594148	2.09228	0.00145615	2.85164	2.80969e-05	2.64919	0.028337	0.768502	0.405899	1.04742	0.227554	0.973056	0.0120959	1.36293	0.0371591	1.26617	0.236326	0.929005
UBE2K	ENSG00000078140.9	protein_coding	0.00178962	2.53993	0.069866	1.98871	0.00238634	1.71167	0.00317816	1.87425	0.178372	0.782978	0.00137472	0.673905	0.00183985	0.737913	0.421717	0.860694	0.720849	0.942444	0.069389	1.09498
PIK3C3	ENSG00000078142.5	protein_coding	0.00283448	1.59223	0.00777125	1.61463	0.990301	1.00091	0.009602	1.40512	0.476333	1.01407	0.000962506	0.62862	0.00560674	0.882483	0.00499146	0.619899	0.0101431	0.87024	0.00405768	1.40384
N4BP2	ENSG00000078177.9	protein_coding	0.0342255	1.66049	0.0243144	2.87691	0.500991	1.08286	0.0450966	0.759181	0.0403158	1.73257	0.0292132	0.652132	0.0103399	0.457203	0.0189968	0.376396	0.0166193	0.263887	0.0638602	0.701089
C12orf5	ENSG00000078237.4	protein_coding	0.00455537	2.25238	0.0024249	2.23477	0.000544097	2.00796	0.00107326	3.46446	0.884696	0.992182	0.0980034	0.891482	0.000661289	1.53813	0.0604629	0.898507	0.000533614	1.55025	0.0010864	1.72537
TULP3	ENSG00000078246.10	protein_coding	0.0156687	0.764343	0.0363361	0.74545	0.000738419	0.780733	0.0140242	0.722413	0.786125	0.975282	0.70967	1.02144	0.477846	0.945143	0.583565	1.04733	0.74782	0.969097	0.276734	0.925302
ADCY2	ENSG00000078295.11	protein_coding	0.014159	0.167101	0.721204	0.775248	0.261917	0.646823	0.843923	0.86255	0.374993	4.6394	0.146933	3.87086	0.369151	5.16186	0.840704	0.834344	0.919332	1.11261	0.763349	1.33352
PPP2R5C	ENSG00000078304.13	protein_coding	0.00414451	1.36173	0.0940364	1.28402	0.00272353	1.36043	0.00939744	1.36066	0.528826	0.942931	0.972562	0.99904	0.965305	0.999213	0.537725	1.0595	0.532128	1.05969	0.994403	1.00017
PMS2P1	ENSG00000078319.7	pseudogene	0.0161163	0.444038	0.0201624	0.492195	0.058125	0.6253	0.0150189	0.352435	0.660013	1.10845	0.202829	1.40821	0.288985	0.793705	0.352804	1.27043	0.21939	0.716048	0.091252	0.563625
GNB1	ENSG00000078369.10	protein_coding	0.0121406	0.836632	0.00456818	0.541349	0.000778163	0.643384	0.0295746	0.739917	0.0202123	0.647057	0.00460714	0.769017	0.233584	0.8844	0.18881	1.18848	0.0667661	1.3668	0.234815	1.15004
HOXA9	ENSG00000078399.11	protein_coding	0.00509913	1.71672	0.0117636	1.57082	0.00152119	2.15224	0.00333628	2.15385	0.210822	0.915014	0.0372772	1.25369	0.064266	1.25463	0.0178696	1.37013	0.0347047	1.37116	0.993108	1.00075
EDN1	ENSG00000078401.6	protein_coding	0.00141723	0.0856774	0.000781934	0.0826062	0.00127796	0.203566	0.00133276	0.174565	0.824309	0.964153	0.00161435	2.37596	0.0021554	2.03747	0.00142145	2.4643	0.0037615	2.11322	0.0962654	0.857535
MLLT10	ENSG00000078403.12	protein_coding	0.0367111	1.69846	0.00221839	1.55524	0.193589	1.1018	0.484463	1.06481	0.462615	0.915679	0.0631958	0.648706	0.042053	0.626927	0.00226351	0.708443	0.00735235	0.684658	0.626731	0.966427
NRD1	ENSG00000078618.14	protein_coding	0.0138627	1.28836	0.0128535	1.27919	0.593126	1.03323	0.145	0.878581	0.853671	0.99288	0.00220015	0.801969	0.00337671	0.681936	0.00856785	0.80772	0.00272848	0.686826	0.0547983	0.850327
VDAC3	ENSG00000078668.8	protein_coding	8.27775e-06	1.91916	0.0332287	2.11585	0.000374765	1.46597	0.0100065	1.14069	0.453162	1.10249	0.000262606	0.763863	1.18827e-05	0.594372	0.0921227	0.692854	0.0434244	0.539119	0.000465177	0.778113
PCM1	ENSG00000078674.12	protein_coding	0.0023056	3.09785	0.000810358	2.70577	0.0169939	2.37597	0.111824	1.33049	0.195255	0.873435	0.0954436	0.766973	0.00661722	0.429488	0.321653	0.878111	0.000365062	0.491722	0.0417432	0.559978
TNRC6C	ENSG00000078687.11	protein_coding	0.000932985	0.504263	0.000592039	0.375071	0.958735	1.00249	0.000313121	0.322282	0.0176348	0.743799	0.000124833	1.98804	0.00669993	0.639115	3.6947e-05	2.67282	0.188656	0.859257	3.93728e-05	0.32148
CBFA2T2	ENSG00000078699.16	protein_coding	0.0135323	0.55867	0.369986	0.843467	0.0108748	0.300388	0.024766	0.552903	0.143903	1.50978	0.0438909	0.537684	0.934372	0.989676	0.0502471	0.356135	0.149484	0.655512	0.000804602	1.84063
DBC1	ENSG00000078725.7	protein_coding	0.00138323	0.000101646	0.00138307	4.26406e-05	0.00138335	0.000168596	0.00138376	0.000360931	0.0977406	0.4195	0.515209	1.65865	0.203206	3.55085	0.273291	3.95389	0.149848	8.4645	0.318101	2.1408
ITCH	ENSG00000078747.7	protein_coding	0.000244305	2.06726	0.00127772	2.90167	0.0219364	1.28022	0.000138229	2.51065	0.0160514	1.40363	0.000198551	0.619284	0.0131379	1.21448	0.00318039	0.441201	0.0740678	0.865243	0.00054881	1.96111
PKD2L2	ENSG00000078795.12	protein_coding	0.415946	0.55613	0.447056	0.569805	0.198652	0.189639	0.33015	0.452736	0.966483	1.02459	0.152049	0.340998	0.597953	0.814084	0.270993	0.332814	0.689882	0.794545	0.00853919	2.38735
TP53INP2	ENSG00000078804.8	protein_coding	0.000908579	0.050146	0.000879778	0.0833332	0.000314314	0.0838597	0.000540191	0.0940911	0.00532167	1.66181	0.0755098	1.67231	0.0246903	1.87634	0.9634	1.00632	0.272685	1.1291	0.454727	1.12201
SDF4	ENSG00000078808.11	protein_coding	0.0709305	0.736564	0.00154306	0.542342	0.00559674	0.634818	0.00304731	0.587356	0.137321	0.736314	0.354679	0.861865	0.219118	0.797427	0.0961837	1.17051	0.483837	1.083	0.428203	0.925235
TP73	ENSG00000078900.9	protein_coding	0.00393607	0.0172865	0.00373498	0.0108921	0.15283	0.825956	0.00381201	0.0338688	0.394857	0.630093	0.00850099	47.7805	0.119005	1.95926	0.00818994	75.8307	0.0619023	3.10948	0.0085437	0.0410055
TOLLIP	ENSG00000078902.11	protein_coding	0.00375591	0.716158	0.0695007	0.730542	0.000835202	0.578416	0.132369	0.87109	0.884704	1.02009	0.0324866	0.807666	0.0880247	1.21634	0.205765	0.791763	0.246228	1.19239	0.0178017	1.50599
UBE2D4	ENSG00000078967.6	protein_coding	0.00319202	0.567773	0.0153592	0.72622	0.00583123	0.593193	0.0117678	0.587058	0.0433925	1.27907	0.638284	1.04477	0.694672	1.03396	0.0357517	0.816823	0.0387928	0.808375	0.845239	0.989657
CLUL1	ENSG00000079101.11	protein_coding	0.0691307	22.2313	0.601823	2.60834	0.159361	10.6742	0.000575815	6.77262	0.0629747	0.117328	0.198757	0.480143	0.120118	0.304644	0.207792	4.09233	0.249699	2.59652	0.471347	0.634485
THOC1	ENSG00000079134.7	protein_coding	0.00171391	2.56282	0.000601051	2.45452	0.0140859	1.77409	0.128291	1.27457	0.588705	0.957741	0.0192463	0.692239	0.00377799	0.497329	0.020977	0.722783	0.00105258	0.519273	0.0504203	0.718435
FKBP7	ENSG00000079150.13	protein_coding	0.00701355	0.0967886	0.00734517	0.0507541	0.00602574	0.112206	0.00640748	0.114357	0.0667581	0.524381	0.558085	1.15929	0.479713	1.18151	0.0882672	2.21078	0.0692816	2.25316	0.940158	1.01917
OSBPL6	ENSG00000079156.12	protein_coding	0.00959135	1.48576	0.455251	1.06639	0.0235444	1.38352	0.0125474	1.47889	0.0303416	0.71774	0.304918	0.931186	0.953857	0.99537	0.00586381	1.29739	0.0377721	1.38681	0.369579	1.06893
SLC1A3	ENSG00000079215.8	protein_coding	0.00669324	14.9527	1.35842e-05	22.5392	0.0015397	11.6328	0.00524458	14.6985	0.0188256	1.50737	0.0977522	0.777971	0.88559	0.983001	0.000365093	0.516113	0.0124038	0.652132	0.0896217	1.26354
XRCC5	ENSG00000079246.11	protein_coding	9.54895e-06	2.37747	0.00458075	2.2236	5.47024e-05	1.88379	0.00971252	2.63788	0.298007	0.935282	0.000448613	0.79235	0.28332	1.10953	0.0818656	0.847178	0.135851	1.18631	0.0484839	1.40031
LXN	ENSG00000079257.3	protein_coding	5.31273e-06	6.88755	0.00100881	7.58664	2.57134e-05	6.09569	8.64767e-05	6.59685	0.133292	1.1015	0.0127683	0.88503	0.243044	0.957793	0.0237	0.803477	0.0607929	0.869534	0.0873525	1.08221
SP140	ENSG00000079263.12	protein_coding	0.238921	1.38834	0.0458821	1.81702	0.233708	0.580279	0.0190236	10.6521	0.214621	1.30877	0.0571816	0.417967	0.0205169	7.67259	0.0161106	0.319358	0.02246	5.86242	0.0169636	18.3569
MKNK1	ENSG00000079277.14	protein_coding	0.0232185	1.2958	0.00335749	1.52113	0.100806	0.834883	0.0263211	1.36881	0.0447635	1.17389	0.00325251	0.6443	0.313489	1.05634	0.000824198	0.548858	0.111495	0.899864	0.00659547	1.63952
TNS1	ENSG00000079308.11	protein_coding	0.00532813	0.317874	0.00276131	0.165308	0.0107659	0.214251	0.00831166	0.289905	0.142482	0.520043	0.216185	0.674013	0.711758	0.912013	0.500629	1.29607	0.161981	1.75373	0.161736	1.35311
REXO1	ENSG00000079313.6	protein_coding	0.0315578	1.47736	0.130822	1.19252	0.0264565	1.36051	0.0237936	1.50982	0.113315	0.807197	0.418003	0.920905	0.848081	1.02197	0.100039	1.14087	0.083565	1.26607	0.308894	1.10974
SAR1A	ENSG00000079332.8	protein_coding	0.913988	1.0149	0.268299	0.891447	0.0375491	0.644021	0.0691601	0.750362	0.366085	0.878359	0.0730872	0.634565	0.128958	0.739345	0.000186054	0.722444	0.00138594	0.841735	0.00683536	1.16512
CDC14A	ENSG00000079335.13	protein_coding	0.00737388	0.681792	0.00934332	0.672411	0.138477	0.810837	0.290062	0.936013	0.882046	0.98624	0.25919	1.18927	0.00243319	1.37287	0.245619	1.20587	0.0283884	1.39203	0.271367	1.15438
RAPGEF3	ENSG00000079337.10	protein_coding	0.00452876	9.97037	0.0036917	16.6306	2.00416e-05	17.8281	0.00877233	18.0907	0.0101951	1.668	0.00319851	1.7881	0.0256337	1.81444	0.393498	1.072	0.515985	1.08779	0.89253	1.01473
CEACAM1	ENSG00000079385.15	protein_coding	0.00106344	408.905	0.012331	137.712	0.00111222	590.529	0.00231506	712.494	0.000209249	0.336782	0.00265124	1.44417	0.00623564	1.74245	8.44721e-05	4.28815	0.0009283	5.1738	0.0499674	1.20653
SENP1	ENSG00000079387.9	protein_coding	2.19353e-05	1.65816	0.0288138	1.33246	0.00263994	1.25549	0.00274625	1.18598	0.032813	0.803576	0.000828232	0.757159	3.13591e-05	0.715237	0.371484	0.942237	0.152828	0.890067	0.117105	0.944632
CIC	ENSG00000079432.2	protein_coding	0.530798	0.923302	0.449794	0.877488	0.00855336	1.76327	0.0214594	1.4986	0.706638	0.950381	0.00130378	1.90975	0.00708502	1.62308	0.00656214	2.00945	0.0129931	1.70782	0.0236236	0.849894
LIPE	ENSG00000079435.4	protein_coding	0.00226838	6.80301	0.000555011	5.7451	0.0169857	2.18557	0.0160483	2.0085	0.122249	0.844493	0.00850729	0.321265	0.00304532	0.295236	0.006243	0.380423	0.000907795	0.349602	0.444402	0.918982
FDFT1	ENSG00000079459.7	protein_coding	0.000396791	2.90045	0.00129017	2.85095	0.000298815	1.95652	0.00124363	2.07731	0.717826	0.982936	0.000250004	0.674557	0.0098023	0.716202	0.013087	0.686268	0.00797389	0.728635	0.294049	1.06174
PAFAH1B3	ENSG00000079462.2	protein_coding	0.020917	1.40488	0.00174092	1.85165	0.000493228	2.21599	0.0302093	1.53501	0.0152397	1.31801	0.00209775	1.57735	0.432784	1.09263	0.0361486	1.19677	0.113413	0.828995	0.014658	0.692696
OPHN1	ENSG00000079482.11	protein_coding	0.0652994	0.727209	0.0891642	0.767925	0.268023	0.883187	0.930239	0.990279	0.15669	1.05599	0.00334947	1.21449	0.0573075	1.36175	0.00680825	1.1501	0.080067	1.28955	0.265394	1.12126
KIF22	ENSG00000079616.8	protein_coding	0.00518362	2.08408	0.0163321	2.03633	0.0125149	1.35097	0.00415549	1.42189	0.826257	0.97709	0.0231469	0.648236	0.0205353	0.682264	0.0498908	0.663435	0.0542507	0.698262	0.267188	1.05249
LRRC16A	ENSG00000079691.14	protein_coding	0.00122925	2.24175	0.00938072	1.81415	0.00636406	1.88596	0.0690912	1.50152	0.061936	0.809258	0.0180978	0.84129	0.0290506	0.669797	0.647383	1.03958	0.208646	0.827668	0.129978	0.796155
PGM1	ENSG00000079739.10	protein_coding	0.00876935	1.37203	0.0381569	1.38442	0.568148	0.97604	0.112441	1.0537	0.906946	1.00903	0.00463726	0.711383	0.0193711	0.767984	0.0283688	0.705015	0.0569796	0.76111	0.12003	1.07956
DDX1	ENSG00000079785.9	protein_coding	0.000216329	3.18559	0.00152401	2.87	7.96141e-05	3.06672	0.000157455	2.57796	0.152058	0.900932	0.385344	0.962685	0.0125055	0.809255	0.292158	1.06854	0.162549	0.898242	0.0151567	0.840623
DNM2	ENSG00000079805.10	protein_coding	0.334921	0.920973	0.723696	1.02656	0.0366354	0.752015	0.0524205	0.797119	0.13233	1.11465	0.0346337	0.816545	0.102047	0.865519	0.00635188	0.73256	0.0154289	0.776497	0.410775	1.05998
EPB41L2	ENSG00000079819.11	protein_coding	0.0378881	1.87706	0.1036	0.809828	0.00192301	4.83248	0.0226163	1.58792	0.022633	0.431434	0.000590058	2.5745	0.2904	0.845961	0.00141309	5.9673	0.00909057	1.96081	0.000861603	0.328593
RIMS1	ENSG00000079841.14	protein_coding	0.696299	0.697361	0.809165	0.831334	0.00848713	5043.41	0.243998	200.066	0.798935	1.19211	0.00848617	7232.14	0.243507	286.89	0.00848664	6066.65	0.243726	240.657	0.00631278	0.0396687
MOXD1	ENSG00000079931.10	protein_coding	0.00157604	0.0443911	0.00205644	2.53806e-05	0.00276815	0.189512	0.0004155	0.149318	0.0416868	0.000571749	0.00057406	4.26914	0.0377654	3.3637	0.000884164	7466.8	0.0262151	5883.17	0.241356	0.78791
STX7	ENSG00000079950.8	protein_coding	0.00491122	1.12785	0.316334	1.1312	0.00616628	0.620424	5.56594e-05	0.827349	0.97622	1.00297	0.00136411	0.550096	0.00103432	0.733566	0.0259606	0.548467	0.0916366	0.731393	0.023378	1.33352
RABL2B	ENSG00000079974.13	protein_coding	0.000943098	0.54122	0.000994805	0.566944	0.00100511	0.508041	0.00246405	0.51025	0.511552	1.04753	0.354951	0.938696	0.336159	0.942778	0.158816	0.896105	0.153232	0.900002	0.933066	1.00435
KEAP1	ENSG00000079999.8	protein_coding	0.0111481	0.745022	0.0197865	0.784329	0.000298651	0.385093	0.000386883	0.477844	0.558926	1.05276	0.00594899	0.516888	0.00959977	0.641382	0.00472434	0.490984	0.0062849	0.609239	0.0942064	1.24085
PTPRH	ENSG00000080031.4	protein_coding	0.0098677	33.7535	0.0166347	11.9225	0.0327117	11.7583	0.0028238	16.0732	0.011798	0.353222	0.00908166	0.348359	0.0253649	0.476193	0.954453	0.986232	0.116984	1.34814	0.171413	1.36696
SLC35C2	ENSG00000080189.10	protein_coding	0.0617044	0.691481	0.789917	0.970057	0.0440948	0.653932	0.239906	0.831729	0.0100567	1.40287	0.613035	0.945698	0.211022	1.20282	0.0109698	0.674117	0.216005	0.857402	0.143111	1.27189
CRYBG3	ENSG00000080200.5	protein_coding	0.00374857	3.51742	0.00606985	4.46369	0.00818477	2.44356	0.0280032	2.92768	0.158039	1.26902	0.055817	0.6947	0.330537	0.832335	0.0339304	0.547429	0.065244	0.655886	0.375991	1.19812
RFX3	ENSG00000080298.11	protein_coding	0.0370907	4.98245	0.0055108	3.57071	0.00981447	5.31335	0.0427458	4.86183	0.218201	0.716657	0.748491	1.06641	0.923071	0.975791	0.0498332	1.48804	0.263062	1.36159	0.67381	0.915021
RIF1	ENSG00000080345.12	protein_coding	0.00224312	11.0588	0.00876817	8.25167	0.010905	6.06858	0.00855123	6.71714	0.0370395	0.746164	0.00288767	0.548756	0.00481428	0.607403	0.0758728	0.735437	0.167578	0.814034	0.458723	1.10687
RAB21	ENSG00000080371.4	protein_coding	0.0107696	1.73157	0.00854521	1.50846	0.6343	1.02957	0.0121671	1.35111	0.176641	0.871152	0.0186075	0.594584	0.0697187	0.780279	0.0019293	0.682526	0.00611466	0.895687	0.00107845	1.31231
SLC4A4	ENSG00000080493.9	protein_coding	0.0114889	0.149469	0.00872506	0.0453597	0.0770284	0.600285	0.944778	0.952743	0.552642	0.303471	0.0877609	4.0161	0.309608	6.37417	0.00285226	13.2339	0.267804	21.0042	0.615061	1.58715
SMARCA2	ENSG00000080503.14	protein_coding	0.0783316	0.80726	0.015685	0.721554	0.00759902	0.75733	0.0523989	0.78353	0.343168	0.893832	0.536477	0.938149	0.796381	0.970604	0.585008	1.04958	0.462208	1.08589	0.726642	1.03459
SESN1	ENSG00000080546.9	protein_coding	0.328547	0.928483	0.437538	1.07548	0.0346547	0.747416	0.0422452	0.77456	0.150536	1.15832	0.0724735	0.804986	0.0109215	0.834221	0.0221864	0.694959	0.0383984	0.720198	0.695077	1.03632
COL5A3	ENSG00000080573.6	protein_coding	0.0452734	0	0.0447973	0.0412205	0.374041	1.57685	0.0473716	0.132532	0.42265	#DIV/0!	0.0871849	#DIV/0!	0.21143	#DIV/0!	0.0903071	38.254	0.352524	3.21519	0.0984606	0.0840484
SRCAP	ENSG00000080603.12	protein_coding	0.0102061	0.750885	0.0155688	0.765382	0.0185147	0.727832	0.0100872	0.672738	0.699918	1.01931	0.507156	0.969298	0.289538	0.895926	0.19223	0.950939	0.22214	0.878957	0.415362	0.924304
KIAA0020	ENSG00000080608.8	protein_coding	0.000515417	12.7146	9.76456e-06	10.1258	0.000702863	8.12454	0.0172708	9.05159	0.00775991	0.79639	0.000374468	0.638994	0.0673662	0.711907	0.00543012	0.802364	0.423424	0.893918	0.481607	1.11411
CHRNA3	ENSG00000080644.11	protein_coding	0.0520215	5.00398	0.0553319	15.1136	0.0414658	13.6269	0.193645	11.4634	0.0918395	3.02032	0.0717228	2.72322	0.356439	2.29087	0.755691	0.901633	0.607588	0.758485	0.745902	0.841235
CNOT4	ENSG00000080802.14	protein_coding	0.0116249	1.19918	0.22587	1.12972	0.110703	1.09721	0.193852	1.08842	0.470462	0.942074	0.102289	0.914963	0.126224	0.907634	0.726917	0.971222	0.671733	0.963443	0.886853	0.99199
PSEN1	ENSG00000080815.13	protein_coding	0.0786585	0.818419	0.0634683	0.798917	0.00689625	0.492456	0.0136271	0.656614	0.757595	0.976172	0.00318989	0.601717	0.0422588	0.802296	0.00831162	0.616405	0.0788634	0.82188	0.0332923	1.33335
CPOX	ENSG00000080819.2	protein_coding	0.217365	1.46846	0.245637	1.07365	0.00267538	1.35528	0.0994129	1.20119	0.273253	0.731142	0.712124	0.922925	0.421783	0.817992	0.0076708	1.26231	0.231364	1.11879	0.167346	0.886304
CLDND1	ENSG00000080822.11	protein_coding	0.015099	1.43769	0.00239132	1.54045	0.0484486	1.2075	0.00051537	1.86877	0.337441	1.07147	0.0869175	0.839889	0.0157365	1.29984	0.00736342	0.783863	0.0182206	1.21313	0.00143435	1.54763
MOK	ENSG00000080823.16	protein_coding	0.802929	0.975507	0.0017903	0.605513	4.99502e-05	3.2981	0.00986095	1.92315	0.0437741	0.620717	5.23961e-05	3.38091	0.00307445	1.97143	0.000246865	5.44678	0.00630389	3.17606	0.00153118	0.583108
HSP90AA1	ENSG00000080824.13	protein_coding	0.00216146	6.67932	0.00478131	5.79085	0.0011113	8.51583	0.0151792	5.93556	0.117838	0.866982	0.00909586	1.27495	0.359216	0.888647	0.00399897	1.47057	0.850607	1.02499	0.0371992	0.697003
RBL1	ENSG00000080839.7	protein_coding	0.000220204	3.2563	0.000538252	4.11533	0.00302017	2.07475	0.000689046	2.40891	0.0336776	1.26381	0.000134314	0.637149	0.00091657	0.739769	0.00534781	0.50415	0.00581705	0.585349	0.0224701	1.16106
DLGAP4	ENSG00000080845.12	protein_coding	0.00297067	0.26458	0.000961582	0.332109	0.00436231	0.264565	0.0151043	0.626563	0.219651	1.25523	0.999463	0.999945	0.000107539	2.36814	0.220803	0.796624	0.00887247	1.88662	0.000134347	2.36827
IGSF9B	ENSG00000080854.9	protein_coding	0.213795	1.69678	0.498467	1.27168	0.197377	1.57425	0.269003	0.536423	0.364371	0.749468	0.775733	0.92779	0.0762024	0.316142	0.282079	1.23793	0.0392836	0.421822	0.0124843	0.340747
CFHR2	ENSG00000080910.6	protein_coding	0.0511574	0.025208	0.051375	0.0359936	0.0681558	0.190751	0.0440329	0.12061	0.781918	1.42786	0.0517413	7.56708	0.501187	4.78461	0.0577766	5.29958	0.547497	3.35089	0.620634	0.632293
CROCCP3	ENSG00000080947.9	pseudogene	5.21242e-05	0.174299	1.88543e-05	0.165704	0.00263578	0.402872	3.56562e-06	0.364496	0.712293	0.950688	0.0305678	2.31139	0.000972098	2.09122	0.0159571	2.43128	0.00289628	2.19969	0.457392	0.904745
NDC80	ENSG00000080986.7	protein_coding	4.93182e-05	2.96996	0.0314297	3.04616	0.0107426	1.50142	0.013524	1.62849	0.865795	1.02566	0.000198476	0.505535	0.00310394	0.54832	0.0539731	0.492889	0.0692746	0.534604	0.260488	1.08463
AP4E1	ENSG00000081014.6	protein_coding	0.0155918	1.5671	0.0601131	1.32561	0.53964	1.06448	0.236885	0.854638	0.00902059	0.845903	0.00130552	0.679266	0.00288261	0.545363	0.023197	0.803007	0.0155125	0.644712	0.0504925	0.802872
RSBN1	ENSG00000081019.9	protein_coding	0.013836	1.46755	0.0973351	1.58666	0.436084	0.934026	0.607354	0.951687	0.627998	1.08116	0.00227759	0.636451	0.00940977	0.648485	0.0848866	0.588675	0.0845454	0.599806	0.818939	1.01891
MAGI3	ENSG00000081026.14	protein_coding	0.0522891	1.31016	0.213969	1.16039	0.00874446	1.63893	0.0573623	1.33465	0.115807	0.885686	0.011173	1.25094	0.8304	1.0187	0.00756616	1.4124	0.191853	1.15018	0.0588052	0.814342
CXCL2	ENSG00000081041.7	protein_coding	0.00748339	0.0951041	0.00742708	0.0737846	0.00561256	0.231778	0.00347795	1.90591	0.103663	0.77583	0.0377874	2.4371	0.00345833	20.0403	0.031803	3.14128	0.00347137	25.8307	0.00246737	8.22301
COL4A4	ENSG00000081052.10	protein_coding	0.00268613	0.0085415	0.00265031	0.00189123	0.00267979	0.00753127	0.00268328	0.00792098	0.000400407	0.221417	0.204538	0.881727	0.299755	0.927353	0.00131338	3.9822	0.000638522	4.18827	0.565452	1.05175
TCF7	ENSG00000081059.15	protein_coding	0.000551744	16.0307	0.000750613	8.61594	0.000432354	16.5881	0.00277241	31.4379	0.00135144	0.537466	0.588089	1.03477	0.00658556	1.96111	0.000914776	1.92528	0.00357104	3.64881	0.00745399	1.89521
OSTM1	ENSG00000081087.10	protein_coding	0.444642	0.926395	0.442375	0.858587	0.073963	0.772875	0.342142	1.08694	0.69456	0.926805	0.154607	0.834282	0.0869838	1.1733	0.629122	0.90017	0.249774	1.26597	0.0230301	1.40636
PCNP	ENSG00000081154.7	protein_coding	0.0041839	1.71394	0.0453109	1.46986	0.0118393	1.50171	0.0170008	1.88622	0.188581	0.857593	0.100291	0.876175	0.400563	1.10052	0.845146	1.02167	0.117644	1.28326	0.125627	1.25605
EXD2	ENSG00000081177.13	protein_coding	0.104061	0.813818	0.0546353	0.753538	0.981149	1.00195	0.0215967	0.643291	0.256905	0.92593	0.0086212	1.23117	0.0211227	0.790461	0.00599259	1.32966	0.0875006	0.853694	0.0018471	0.642041
ARG2	ENSG00000081181.3	protein_coding	0.150973	1.22068	0.314593	1.12993	0.192425	1.18651	0.347921	0.873286	0.0188925	0.925654	0.259558	0.972002	0.0284414	0.715407	0.119078	1.05007	0.0472273	0.772866	0.0284589	0.736013
MEF2C	ENSG00000081189.9	protein_coding	0.940058	1.09308	0.555082	0.288772	0.00442951	15.3246	0.127835	4.15876	0.285599	0.264182	0.00902131	14.0197	0.124383	3.80463	0.0114528	53.0682	0.0884996	14.4016	0.00811448	0.271378
UBA5	ENSG00000081307.8	protein_coding	0.00420347	2.839	0.00641411	2.40248	0.00789835	2.24039	0.00709086	2.48753	0.0335215	0.846242	0.0228343	0.789148	0.243943	0.876198	0.384478	0.932533	0.749692	1.0354	0.395811	1.11031
STK17B	ENSG00000081320.5	protein_coding	0.00959853	1.87448	0.00443688	1.57527	0.020326	0.783795	0.0126837	1.3328	0.106511	0.840379	0.00692572	0.418141	0.0416625	0.711023	0.00236109	0.497562	0.072778	0.846075	0.00199856	1.70044
CDC14B	ENSG00000081377.12	protein_coding	0.504741	1.08506	0.0299089	1.57395	0.0997601	0.757243	0.779737	0.963388	0.0480992	1.45057	0.0246883	0.697884	0.324568	0.88787	0.0148795	0.481111	0.0256015	0.612084	0.115508	1.27223
ZNF510	ENSG00000081386.8	protein_coding	0.0892957	1.49373	0.287315	1.24635	0.488424	0.85446	0.523517	0.865873	0.045793	0.834391	0.00550306	0.572031	0.00197921	0.579671	0.0110149	0.685567	0.00754469	0.694724	0.851998	1.01336
LRP2	ENSG00000081479.8	protein_coding	0.105694	2.198	0.0402378	2.78545	0.112182	16.3171	0.153472	5.01454	0.244094	1.26726	0.129267	7.42361	0.263794	2.28141	0.138043	5.85797	0.34786	1.80026	0.174593	0.307318
ZNF506	ENSG00000081665.7	protein_coding	0.0186879	0.105606	0.0169951	0.048975	0.0221891	0.131153	0.0142671	0.146709	0.160688	0.463752	0.415853	1.24191	0.521521	1.38921	0.0456095	2.67796	0.185281	2.99559	0.79061	1.11861
JMJD4	ENSG00000081692.7	protein_coding	0.0010841	0.548644	0.00724049	0.536739	0.211463	1.06875	0.16292	0.810027	0.88426	0.978302	0.00116679	1.94799	0.0889586	1.47642	0.0105321	1.99119	0.0793246	1.50916	0.100775	0.757919
DUSP12	ENSG00000081721.6	protein_coding	0.907007	0.986881	0.562714	0.930255	0.400578	0.89582	0.106729	0.732866	0.354434	0.942621	0.131635	0.907728	0.00394433	0.742608	0.58741	0.962983	0.0356697	0.787812	0.0347974	0.818096
AACS	ENSG00000081760.12	protein_coding	0.0542758	0.819662	0.0155976	0.794737	0.000279479	0.613058	0.000471617	0.745737	0.706673	0.969592	0.0482906	0.74794	0.270477	0.90981	0.0305391	0.771397	0.308462	0.938344	0.00288927	1.21642
KIAA0141	ENSG00000081791.4	protein_coding	0.000337751	0.576236	0.000972983	0.478746	0.00138033	0.552315	0.000134775	0.403522	0.024925	0.830816	0.368681	0.958488	0.00321296	0.700272	0.00578229	1.15367	0.0314409	0.842872	0.00446558	0.730601
CADPS2	ENSG00000081803.11	protein_coding	0.00541782	0.697825	0.872633	0.985523	0.00372336	0.618589	0.000280195	0.428847	0.0575395	1.41228	0.225957	0.886453	0.00184673	0.614547	0.0206816	0.627676	0.0115269	0.435146	0.0361823	0.693266
PCDHB4	ENSG00000081818.1	protein_coding	0.0561716	0.459898	0.0242892	0	0.00229837	17.2981	5.39901e-05	5.78731	0.0330939	0	0.00257015	37.613	3.015e-06	12.5839	0.00262791	#DIV/0!	0.00030545	#DIV/0!	0.00541923	0.334563
PCDHA6	ENSG00000081842.13	protein_coding	0.458901	0.832093	0.0694944	0.368876	0.00355044	3.35197	0.013431	2.45638	0.00204192	0.443311	8.71507e-05	4.02836	0.0244607	2.95205	3.48761e-06	9.087	0.0137598	6.65909	0.0705082	0.732815
PCDHGA2	ENSG00000081853.13	protein_coding	0.0357971	0.0257724	0.0349846	0.0107942	0.0345681	6.53419e-07	0.0350881	0.00832001	0.411731	0.418827	0.183994	2.53535e-05	0.307518	0.322826	0.387063	6.05345e-05	0.829779	0.770787	0.121632	12733
HSPB11	ENSG00000081870.6	protein_coding	0.00480724	0.696414	0.0823532	0.884774	0.00905745	0.685027	0.111895	0.900968	0.0181698	1.27047	0.864927	0.98365	0.0135873	1.29373	0.0370618	0.77424	0.708095	1.0183	0.0313121	1.31523
PHLPP1	ENSG00000081913.8	protein_coding	0.00715354	2.40768	0.016735	2.52524	0.000203197	2.51428	0.0131311	1.65285	0.7186	1.04883	0.628857	1.04428	0.0308626	0.686491	0.96927	0.995663	0.0511731	0.654532	0.00525295	0.657383
ATP8B1	ENSG00000081923.5	protein_coding	9.27731e-05	3.09663	0.0020497	3.66919	0.000367982	2.10354	0.00122631	1.9954	0.089143	1.1849	0.000256697	0.6793	0.00217376	0.644376	0.00967088	0.573299	0.00497296	0.543825	0.377142	0.948588
IL12RB2	ENSG00000081985.6	protein_coding	0.816042	0.880092	0.254114	0.288056	0.618882	0.704977	0.301758	1.74945	0.0136922	0.327302	0.625155	0.801026	0.18694	1.9878	0.301625	2.44737	0.0813923	6.0733	0.13376	2.48157
SMARCD3	ENSG00000082014.12	protein_coding	0.000507257	0.0354823	1.26616e-05	0.08541	0.000286584	0.152494	0.00020654	0.0431502	0.104604	2.40712	0.00139393	4.29776	0.422991	1.2161	0.048754	1.78544	0.128399	0.505212	0.000492871	0.282962
WDR70	ENSG00000082068.4	protein_coding	0.207754	0.831958	0.824351	0.977825	0.00847593	0.505669	0.0191756	0.580187	0.233903	1.17533	0.0414875	0.607805	0.0837874	0.697376	0.00363712	0.517136	0.00950043	0.593345	0.222021	1.14737
FYB	ENSG00000082074.11	protein_coding	0.000912185	695.856	0.00350731	998.216	0.00516285	76.1566	0.00192422	885.245	0.0257186	1.43452	0.000599384	0.109443	0.0221361	1.27217	0.00385017	0.0762927	0.19702	0.886827	0.00194367	11.624
MPP4	ENSG00000082126.12	protein_coding	0.00244684	0.01893	0.00400933	0	0.000399178	0.0509197	0.000991731	0.163048	0.391637	0	0.602396	2.6899	0.174869	8.61325	0.42265	#DIV/0!	0.149543	#DIV/0!	0.276559	3.20207
STRADB	ENSG00000082146.7	protein_coding	0.00783031	0.518746	0.00412712	0.46532	0.00283305	0.265675	0.00457905	0.507216	0.0501999	0.897008	5.99437e-05	0.512149	0.569815	0.977773	0.000748378	0.570952	0.131052	1.09004	0.000611001	1.90916
BZW1	ENSG00000082153.13	protein_coding	0.00293017	5.22613	0.00534766	3.83775	0.000160187	1.68981	0.00164133	3.59558	0.0148567	0.734339	0.00439754	0.323339	0.00944373	0.688	0.00986137	0.440313	0.423488	0.936898	0.00368407	2.1278
C1QTNF3	ENSG00000082196.15	protein_coding	0.0375637	0.508774	0.184278	0.611399	0.0499958	0.551408	0.00887068	0.217824	0.663578	1.20171	0.744875	1.0838	0.0560218	0.428135	0.804563	0.901879	0.174499	0.356271	0.0654711	0.395032
ME2	ENSG00000082212.6	protein_coding	2.72774e-05	3.54252	0.000269504	2.98191	5.85272e-05	2.38029	0.00032515	2.41383	0.0198993	0.841748	2.21086e-05	0.67192	6.92606e-06	0.681388	0.0139039	0.798243	0.0214366	0.809492	0.453588	1.01409
CCNT2	ENSG00000082258.8	protein_coding	0.00185866	2.56097	0.0510507	1.51925	0.070222	1.42489	0.0380107	1.52238	0.0194682	0.593232	0.0058699	0.556387	0.0126221	0.594456	0.493854	0.93789	0.968212	1.00206	0.505303	1.06842
FAM135A	ENSG00000082269.12	protein_coding	0.000786614	17.7115	0.000560081	13.9218	0.00182872	10.6912	0.000114129	16.2938	0.00799534	0.786028	0.000901148	0.603629	0.120339	0.919954	0.00967717	0.767948	0.0152052	1.17038	0.0016276	1.52404
COBLL1	ENSG00000082438.10	protein_coding	0.00935191	18.4252	1.4771e-05	12.8703	0.000572427	18.1001	0.000610055	11.4021	0.0900376	0.698516	0.882419	0.982351	0.06226	0.618829	0.0116775	1.40634	0.0451847	0.885919	0.0130588	0.629947
DLG3	ENSG00000082458.7	protein_coding	0.0124336	2.65784	0.00360911	2.25132	3.63534e-07	2.03886	0.0221919	1.93028	0.151104	0.847049	0.0807986	0.767109	0.0405632	0.726258	0.115867	0.905626	0.140319	0.857398	0.526419	0.946746
KCNK2	ENSG00000082482.9	protein_coding	0.00149238	0.0943301	0.00167287	0.0232093	0.000317448	0.36448	0.00100952	0.0420366	0.00892992	0.246044	0.0150568	3.86387	0.0161494	0.445633	0.0111888	15.704	0.199381	1.81119	0.00868503	0.115333
SERTAD4	ENSG00000082497.7	protein_coding	0.837578	0.975874	0.0375403	0.722031	0.000201862	2.48556	0.647419	1.04685	0.0782598	0.739882	0.000223888	2.54701	0.543939	1.07273	0.000432393	3.44245	0.0185574	1.44987	0.000246376	0.421174
TRAF5	ENSG00000082512.10	protein_coding	0.605446	0.977448	0.705687	1.04642	0.441358	0.939617	0.0110882	0.513339	0.590872	1.07056	0.637148	0.961297	0.00470531	0.525183	0.446441	0.897936	0.020237	0.490567	0.00786238	0.546328
MRPL22	ENSG00000082515.12	protein_coding	0.00397149	1.85994	0.000245622	1.60926	0.0376277	1.26121	0.159254	1.20979	0.0836414	0.865222	0.00533375	0.678095	0.00789186	0.650445	0.0238149	0.783724	0.0508505	0.751767	0.689783	0.959224
GEMIN5	ENSG00000082516.8	protein_coding	0.000126947	2.64548	0.00231139	2.28179	9.19002e-05	1.77492	0.00664503	1.77145	0.0465101	0.862523	3.33598e-05	0.670925	0.00792598	0.669612	0.0231564	0.777863	0.0108822	0.776341	0.969069	0.998043
OPRK1	ENSG00000082556.6	protein_coding	0.00792702	#DIV/0!	0.28877	#DIV/0!	0.0214892	#DIV/0!	0.189124	#DIV/0!	0.0194229	0.221176	0.0413108	3.05162	0.178664	0.498614	0.0166885	13.7972	0.414444	2.25438	0.0146051	0.163393
NFE2L1	ENSG00000082641.11	protein_coding	0.110781	0.636869	0.224728	0.753787	0.121679	0.632927	0.0593948	0.502799	0.188593	1.18358	0.955765	0.99381	0.175803	0.789486	0.0161083	0.839662	0.0276953	0.66703	0.12288	0.794403
GSK3B	ENSG00000082701.10	protein_coding	0.559078	0.96644	0.465491	0.953331	0.190777	1.21999	0.000198179	1.45627	0.854635	0.986436	0.145785	1.26235	0.00222941	1.50684	0.131822	1.27971	0.00333658	1.52756	0.171171	1.19368
ITGB5	ENSG00000082781.6	protein_coding	0.00334576	0.464409	0.00470526	0.220939	0.00733783	0.296863	0.00388705	0.435715	0.0438304	0.475742	0.0968548	0.639228	0.765152	0.938214	0.0180639	1.34364	0.083933	1.97211	0.180531	1.46773
ERC1	ENSG00000082805.13	protein_coding	0.00616875	0.805122	0.0443467	0.915665	0.000499749	0.700755	0.000539132	0.611566	0.0366011	1.1373	0.0426473	0.870372	0.00794821	0.759595	0.00138932	0.765297	0.00140957	0.667894	0.0651407	0.872725
XPO1	ENSG00000082898.12	protein_coding	0.000221581	2.33558	0.00663023	2.14029	0.0017185	1.80553	0.00146257	1.76024	0.283136	0.916388	0.00752809	0.773056	0.00483059	0.753664	0.11025	0.84359	0.0833119	0.822429	0.688038	0.974915
RNF13	ENSG00000082996.14	protein_coding	0.000272906	1.72028	0.0922688	1.49574	0.0335637	1.29435	0.0324935	1.53313	0.313424	0.869472	0.0109965	0.752404	0.238239	0.891209	0.359869	0.865358	0.864511	1.025	0.164436	1.18448
PALB2	ENSG00000083093.5	protein_coding	0.00223613	3.32121	0.00031129	2.98218	0.00245082	2.24339	0.00261467	2.23032	0.262487	0.897921	0.0195825	0.675473	0.0188406	0.671539	0.0156558	0.752263	0.0150648	0.747882	0.949028	0.994176
DOPEY1	ENSG00000083097.9	protein_coding	0.000403698	2.73685	0.00194291	2.30606	0.00267507	1.83153	0.0242616	1.61963	0.0659851	0.842598	0.00456387	0.669214	0.00963062	0.591787	0.0436289	0.794227	0.0204917	0.702336	0.271199	0.884302
LYRM2	ENSG00000083099.6	protein_coding	0.0036564	2.80067	0.000615169	2.56988	0.0108662	1.6272	0.0120444	1.60548	0.36885	0.917594	0.011269	0.581003	0.0107772	0.573249	0.00403689	0.633181	0.00370006	0.62473	0.887202	0.986653
BCKDHB	ENSG00000083123.9	protein_coding	0.026787	1.91835	0.00241878	2.46639	0.00807038	1.47233	0.0761204	1.30953	0.0827499	1.28568	0.12801	0.767496	0.0619183	0.682632	0.00857782	0.596956	0.0032541	0.530949	0.261408	0.889427
KAT6A	ENSG00000083168.5	protein_coding	0.000297081	1.52527	0.00303249	1.47485	0.000202172	1.49784	0.0250606	1.119	0.441545	0.966941	0.556724	0.982017	0.0021009	0.733642	0.706291	1.01559	0.0124558	0.758725	0.00124491	0.747076
ZCCHC6	ENSG00000083223.13	protein_coding	3.24388e-05	3.00216	0.0654782	2.58174	0.180164	1.31544	0.0622935	1.78673	0.43892	0.85996	0.004543	0.438165	0.0264957	0.595149	0.0878299	0.509518	0.205332	0.692066	0.171738	1.35828
ULK2	ENSG00000083290.14	protein_coding	0.0212923	0.26632	0.0347149	0.278358	0.0323563	0.26351	0.0391915	0.323333	0.857371	1.0452	0.96691	0.98945	0.434533	1.21408	0.48155	0.946659	0.0255996	1.16157	0.0460771	1.22702
GRHL2	ENSG00000083307.6	protein_coding	0.00211576	1.04868e+06	0.000632775	1.49534e+06	0.000652636	837349	0.000307663	1.0482e+06	0.00234581	1.42593	0.03276	0.798482	0.993269	0.999543	0.000454006	0.559974	0.00202849	0.700977	0.00187275	1.2518
TNPO1	ENSG00000083312.11	protein_coding	0.534907	0.92579	0.212015	0.829472	0.0351018	0.522743	0.0336958	0.534736	0.14767	0.895962	0.00660277	0.564646	0.00415939	0.577599	0.000808503	0.630212	0.000846377	0.64467	0.691031	1.02294
PLOD1	ENSG00000083444.11	protein_coding	0.000412082	0.571907	1.48531e-05	0.373767	0.0150632	0.823122	0.00295437	0.640833	0.00216189	0.653544	0.00259772	1.43926	0.129716	1.12052	0.000651446	2.20224	0.00356266	1.71453	0.0102978	0.77854
P2RX5	ENSG00000083454.16	protein_coding	0.00497606	20.3838	0.0124028	7.59469	0.000723511	11.1996	0.000642936	12.3114	0.00793129	0.372585	0.0256777	0.549436	0.0340296	0.603981	0.0651932	1.47466	0.0316507	1.62106	0.395792	1.09927
ITGAE	ENSG00000083457.6	protein_coding	0.001778	0.590181	0.00745639	0.677662	0.00603182	0.686241	0.0411701	0.703077	0.210801	1.14823	0.147023	1.16276	0.277173	1.19129	0.900639	1.01266	0.795642	1.0375	0.859873	1.02453
DIS3	ENSG00000083520.10	protein_coding	7.39533e-05	5.59741	0.000803317	5.27079	0.000962066	2.6063	0.00186817	2.74557	0.252484	0.941647	0.00164176	0.465625	0.00012993	0.490507	0.00516103	0.49448	0.000803001	0.520903	0.431062	1.05344
PIBF1	ENSG00000083535.11	protein_coding	0.000889394	2.99348	0.0428425	2.38173	0.0568604	1.68703	0.845796	0.960798	0.221678	0.795637	0.00735594	0.563566	0.000966737	0.320963	0.182665	0.708321	0.0508817	0.403404	0.0494282	0.569521
TDRD3	ENSG00000083544.8	protein_coding	0.000125289	3.0502	5.33525e-05	2.90238	0.00419234	1.92105	0.0567222	1.21163	0.17971	0.951538	0.00608961	0.629812	4.41471e-06	0.39723	0.00274658	0.661889	0.00032019	0.417461	0.0148865	0.630712
NUFIP1	ENSG00000083635.7	protein_coding	1.29164e-05	3.94274	0.00022103	3.37058	0.000153289	2.46024	0.00138181	2.36231	0.0249386	0.854882	5.05951e-05	0.623991	0.00160707	0.599154	0.00692024	0.729914	0.00383736	0.700862	0.512965	0.960198
PDS5B	ENSG00000083642.14	protein_coding	0.000273913	3.79211	0.000335455	3.21345	0.00271675	2.20268	0.0820564	1.67315	0.0593487	0.847404	0.00222388	0.58086	0.00257437	0.44122	0.00596844	0.685458	0.00846809	0.520673	0.136691	0.759599
OXCT1	ENSG00000083720.8	protein_coding	0.0159104	1.32297	0.0233002	1.28162	0.229841	1.09957	0.916321	0.990603	0.537835	0.968745	0.0071758	0.831138	0.015657	0.748773	0.0495676	0.857953	0.0218925	0.772931	0.204334	0.900901
RRAGB	ENSG00000083750.8	protein_coding	0.0606618	0.316879	0.0682492	0.382504	0.0582677	0.326055	0.0448293	0.185497	0.313646	1.2071	0.871011	1.02896	0.0234181	0.585387	0.432756	0.852422	0.0385606	0.484955	0.0689128	0.568914
CYLD	ENSG00000083799.13	protein_coding	0.0815493	0.629327	0.0651787	0.584016	0.0450524	0.529784	0.188211	0.767372	0.428871	0.928001	0.189173	0.841825	0.052678	1.21935	0.431214	0.907138	0.0212916	1.31396	0.0213868	1.44846
SLC27A5	ENSG00000083807.4	protein_coding	0.0361797	1.44597	0.0152312	1.87871	0.0231846	2.0782	0.234785	1.16519	0.0830069	1.29927	0.0641987	1.43723	0.129499	0.805815	0.465497	1.10619	0.0204367	0.620206	0.0268254	0.560671
ZNF324	ENSG00000083812.6	protein_coding	0.859729	0.985556	0.634487	0.975867	0.032856	0.803436	0.115011	0.820217	0.894376	0.990168	0.0967023	0.815211	0.161958	0.832238	0.00148333	0.823306	0.158929	0.840501	0.839675	1.02089
ZNF671	ENSG00000083814.7	protein_coding	0.151004	0.63135	0.0362628	0.320033	0.112858	0.555999	0.400323	0.76932	0.100631	0.506903	0.700651	0.880651	0.559967	1.21853	0.238173	1.73732	0.114431	2.40388	0.406633	1.38367
ZNF416	ENSG00000083817.7	protein_coding	0.116019	0.625905	0.0599413	0.426101	0.0725597	0.478354	0.296394	0.791397	0.0612527	0.680775	0.116245	0.76426	0.0826064	1.26441	0.0664538	1.12263	0.000453013	1.8573	0.00218739	1.65442
ZNF586	ENSG00000083828.9	protein_coding	0.589449	0.960494	0.406319	0.877901	0.0523724	0.734568	0.020976	1.3014	0.555815	0.914009	0.0777499	0.764782	0.0137337	1.35492	0.363768	0.836733	0.04544	1.4824	0.00508943	1.77165
ZNF446	ENSG00000083838.10	protein_coding	0.0165233	0.254943	0.014255	0.310203	0.0141205	0.311075	0.0241243	0.409995	0.207705	1.21675	0.208663	1.22018	0.00512016	1.60818	0.985142	1.00281	0.0630137	1.3217	0.0673392	1.31799
ZNF8	ENSG00000083842.7	protein_coding	0.896016	1.01017	0.22109	0.895604	0.100334	0.839454	0.0205918	0.686222	0.0866567	0.886587	0.0362583	0.831003	0.00381893	0.679313	0.309347	0.937305	0.00665533	0.766212	0.0357216	0.817463
ZNF264	ENSG00000083844.5	protein_coding	0.0396725	0.854593	0.0560579	0.770249	0.00782765	0.652467	0.000712065	0.639034	0.293391	0.901305	0.0146994	0.763483	0.00875239	0.747765	0.175741	0.847086	0.143387	0.829646	0.765066	0.979412
RPS5	ENSG00000083845.3	protein_coding	0.00546818	1.54274	0.00428765	1.57977	0.0297675	1.36845	0.121389	1.28215	0.668017	1.024	0.16251	0.887026	0.13915	0.831084	0.112312	0.866236	0.106419	0.811606	0.579216	0.936933
FAT1	ENSG00000083857.9	protein_coding	0.51325	1.14296	0.219545	0.86921	0.00247035	1.80082	0.00175005	1.74809	0.256019	0.760493	0.045317	1.57558	0.0603572	1.52944	0.0026127	2.07178	0.000785	2.01112	0.659048	0.970719
YTHDC1	ENSG00000083896.8	protein_coding	0.218557	1.22926	0.846221	1.00645	0.0644394	0.864654	0.00392555	0.804731	0.228233	0.818742	0.0964283	0.703393	0.0791218	0.654646	0.0596763	0.859114	0.00262345	0.799575	0.29716	0.930697
CHMP2B	ENSG00000083937.4	protein_coding	0.000203897	5.38534	0.0045942	3.95793	0.000209597	2.4279	0.00210754	4.74362	0.0116618	0.734946	0.000205205	0.450835	0.0762577	0.880838	0.0157051	0.613426	0.0696875	1.19851	0.00438105	1.95379
SMAP2	ENSG00000084070.6	protein_coding	0.174184	1.14079	0.419639	0.941217	0.189501	1.1157	0.356827	1.06887	0.0759471	0.825056	0.759614	0.978003	0.370335	0.936958	0.040301	1.18538	0.00762463	1.13563	0.397588	0.958032
PPIE	ENSG00000084072.12	protein_coding	0.906411	0.991006	0.28973	0.948254	0.00374901	0.755766	0.0599806	0.811705	0.596585	0.95686	0.0618984	0.762625	0.105178	0.819071	0.0166831	0.797008	0.120057	0.855999	0.425324	1.07402
ZMPSTE24	ENSG00000084073.4	protein_coding	0.000562183	2.74786	6.07218e-05	2.44669	0.00411305	1.6047	0.001079	1.76621	0.0681268	0.890399	0.00578497	0.583983	0.0012775	0.642759	0.000504684	0.655866	0.00441515	0.721877	0.121093	1.10065
STARD7	ENSG00000084090.9	protein_coding	5.21245e-06	1.66765	0.0269802	1.59218	0.338466	1.03654	0.0172218	1.50405	0.533342	0.954739	0.00152205	0.621553	0.143726	0.901897	0.0242692	0.651019	0.517921	0.944653	0.0119337	1.45104
NOA1	ENSG00000084092.6	protein_coding	0.0110397	1.34483	0.0218597	1.27483	0.211008	1.03176	0.0078268	0.864227	0.357386	0.947949	0.0146114	0.767202	0.00343257	0.642629	0.0298033	0.809328	0.00645883	0.677915	0.0039816	0.837627
REST	ENSG00000084093.11	protein_coding	0.0167936	2.01447	0.00129186	1.69578	3.28516e-05	1.62016	0.0978012	1.50518	0.135355	0.841801	0.098546	0.804261	0.0841157	0.747184	0.180228	0.955405	0.382915	0.887602	0.572649	0.929032
SSH1	ENSG00000084112.9	protein_coding	0.00016569	0.497297	0.000436509	0.377046	0.00337927	0.810101	0.00201027	0.630809	0.00359589	0.758191	0.000101585	1.62901	0.0506069	1.26848	0.000129648	2.14855	0.0159098	1.67303	0.0243226	0.77868
GSTP1	ENSG00000084207.11	protein_coding	0.850869	1.02013	0.380107	1.09212	0.0269012	0.582575	0.127343	0.818401	0.464003	1.07057	0.0207708	0.571077	0.0924238	0.802248	0.00948451	0.533435	0.0334828	0.749368	0.000270051	1.4048
APLP2	ENSG00000084234.11	protein_coding	0.000630125	0.646548	0.000637893	0.677816	0.0189473	0.917416	0.175213	1.04636	0.00822558	1.04836	1.38239e-06	1.41894	0.00256636	1.61838	3.43716e-06	1.35349	0.00285697	1.54372	0.0273507	1.14055
KIAA1467	ENSG00000084444.9	protein_coding	0.968844	1.00711	0.806269	1.02474	0.0453061	1.33562	0.52967	0.951288	0.92933	1.0175	0.167112	1.32618	0.771311	0.944569	0.0579089	1.30337	0.54005	0.92832	0.0200803	0.712247
SLCO1A2	ENSG00000084453.12	protein_coding	0.0276845	59.3532	0.038773	3.30285	0.361011	15.5647	0.292113	3.28151	0.030171	0.0556474	0.0538561	0.262239	0.0275475	0.0552878	0.426919	4.71251	0.990694	0.993538	0.426565	0.21083
WBP11	ENSG00000084463.2	protein_coding	0.000212792	1.82025	0.0152594	1.58145	0.000117136	1.55134	0.0131635	1.25356	0.0906614	0.86881	0.011329	0.852266	0.000684729	0.688674	0.760833	0.980958	0.0426687	0.792663	0.0120624	0.80805
EIF3I	ENSG00000084623.7	protein_coding	0.000304336	1.52075	0.0134175	1.43362	0.243758	1.06356	0.354962	1.09872	0.343821	0.942707	0.000554746	0.699366	0.0266169	0.722489	0.0198748	0.74187	0.0373645	0.766398	0.720842	1.03306
NKAIN1	ENSG00000084628.5	protein_coding	0.279971	97.2979	0.0456829	448.558	0.256547	43.9383	0.0999688	247.428	0.0498334	4.61015	0.513431	0.451585	0.23698	2.54299	0.0466041	0.0979547	0.198964	0.551608	0.126741	5.63125
COL16A1	ENSG00000084636.11	protein_coding	0.00670975	0.397485	0.000853738	0.0731538	0.0212773	1.39823	0.0376742	1.77905	0.0531754	0.184042	0.00113768	3.51768	0.00664875	4.47576	0.00180674	19.1135	0.00929787	24.3193	0.152057	1.27236
TXLNA	ENSG00000084652.11	protein_coding	0.00732792	0.859993	0.359759	0.960685	0.00609496	0.851611	0.0735032	0.83116	0.065027	1.11708	0.73597	0.990253	0.650757	0.966472	0.0510533	0.886462	0.122943	0.865174	0.74767	0.975985
NCOA1	ENSG00000084676.11	protein_coding	0.0318245	0.56267	0.0192018	0.485858	0.945741	0.993125	0.113592	0.781257	0.110098	0.863487	0.000194526	1.76502	0.0198578	1.38848	0.000236856	2.04406	0.00647258	1.60799	0.0201044	0.786665
AGBL5	ENSG00000084693.11	protein_coding	0.00178763	0.492151	0.00558339	0.638683	0.0545813	0.804993	0.26531	0.91617	0.0342036	1.29774	0.00815851	1.63566	0.0016961	1.86156	0.0306354	1.2604	0.00753022	1.43447	0.113131	1.13811
EFR3B	ENSG00000084710.9	protein_coding	0.037441	0.171894	0.0656484	0.320038	0.0740047	0.3935	0.0284421	0.100057	0.24588	1.86183	0.177639	2.2892	0.618103	0.582085	0.57936	1.22954	0.148752	0.312641	0.110148	0.254274
KIF3C	ENSG00000084731.9	protein_coding	3.4378e-05	0.117271	0.000742215	0.127207	5.98893e-05	0.184324	0.00181611	0.496011	0.632927	1.08473	0.0493951	1.57178	0.000796557	4.22962	0.0651434	1.449	5.23913e-06	3.89923	0.000917361	2.69097
RAB10	ENSG00000084733.6	protein_coding	2.03785e-05	1.96239	0.00660014	1.93948	0.00287291	2.27032	0.00717791	2.09408	0.833378	0.988325	0.0715334	1.15692	0.352415	1.06711	0.0655846	1.17059	0.34759	1.07971	0.285736	0.922369
HADHA	ENSG00000084754.6	protein_coding	0.0144083	1.15833	0.00516119	1.26205	0.0219336	1.18829	0.15129	1.15128	0.0857275	1.08954	0.574487	1.02587	0.931841	0.993907	0.232205	0.941557	0.250506	0.912225	0.672454	0.968847
MAPRE3	ENSG00000084764.6	protein_coding	0.0647955	0.761184	0.373863	0.900005	6.53451e-05	3.06752	0.00599501	2.54945	0.176933	1.18237	0.000610898	4.02993	0.00836776	3.34933	5.55426e-05	3.40834	0.0052098	2.83271	0.0793041	0.831112
CAD	ENSG00000084774.8	protein_coding	0.0676531	1.26653	0.896993	1.01318	0.0284833	1.51283	0.156387	1.32883	0.0704126	0.799962	0.167239	1.19446	0.744854	1.04919	0.0318718	1.49315	0.168595	1.31155	0.40197	0.878375
CD59	ENSG00000085063.10	protein_coding	0.0134057	0.721544	0.00212381	0.548587	0.00755501	0.598765	0.205966	0.883758	0.0471402	0.760296	0.113617	0.829839	0.108125	1.22482	0.223606	1.09147	0.0174022	1.61097	0.0366398	1.47597
CD82	ENSG00000085117.7	protein_coding	0.318591	0.810968	0.0588574	1.37723	0.0420827	0.580791	0.636016	0.93593	0.0251196	1.69826	0.212918	0.71617	0.432499	1.15409	0.00328192	0.421708	0.0220224	0.679572	0.033763	1.61147
BCORL1	ENSG00000085185.10	protein_coding	0.00604327	0.243938	0.00220787	0.228852	0.00886072	0.478418	0.00251188	0.449981	0.600789	0.938156	0.00374114	1.96123	0.0385043	1.84465	0.00186461	2.09051	0.0171647	1.96626	0.579766	0.940561
ATRX	ENSG00000085224.15	protein_coding	0.00925086	4.04107	0.0516152	3.32621	0.0147902	2.32921	0.110955	1.60889	0.346938	0.823102	0.01731	0.576384	0.00534014	0.398136	0.210517	0.700258	0.0759452	0.483701	0.0812866	0.690747
TAF9	ENSG00000085231.9	protein_coding	0.000679943	3.4887	8.22024e-07	3.2376	8.52616e-05	1.75921	0.00340785	2.29996	0.09583	0.928024	0.00100449	0.504259	0.000800962	0.659258	4.91159e-06	0.543368	0.00592912	0.710389	0.0199191	1.30738
MYNN	ENSG00000085274.10	protein_coding	0.0105791	1.8931	0.0107152	1.70405	0.00972002	1.85248	0.028863	1.41911	0.0247631	0.900134	0.211442	0.978539	0.0163298	0.749621	0.0341854	1.0871	0.0311691	0.832789	0.0150168	0.766061
MECOM	ENSG00000085276.13	protein_coding	0.0417285	1.58782	0.0337968	1.63541	0.0217998	1.88413	0.0475267	1.66971	0.76632	1.02997	0.0810512	1.18662	0.504499	1.05158	0.139495	1.15209	0.787035	1.02098	0.0305694	0.886197
SCAMP1	ENSG00000085365.12	processed_transcript	0.00345921	2.28821	0.00317634	2.25615	0.150733	1.30201	0.0954158	1.41615	0.86576	0.98599	0.0141212	0.569008	0.0286265	0.618891	0.00142959	0.577093	0.00933671	0.627685	0.180244	1.08767
PREP	ENSG00000085377.9	protein_coding	0.00126098	2.07959	0.000279633	2.14761	0.000506537	2.44809	0.000406125	1.97821	0.420444	1.03271	0.0481339	1.1772	0.0393224	0.951253	0.0548743	1.13991	0.115685	0.921122	0.0244885	0.808064
HACE1	ENSG00000085382.7	protein_coding	0.217743	0.767343	0.236888	0.862469	0.165481	0.725228	0.00937729	0.640166	0.582183	1.12397	0.832025	0.945115	0.446938	0.834264	0.434371	0.840873	0.100442	0.742248	0.594212	0.882711
SEH1L	ENSG00000085415.10	protein_coding	4.97736e-07	3.65149	0.00151487	3.64733	0.00220537	1.86338	0.0140641	1.89682	0.977147	0.998861	0.000214548	0.510306	0.00291781	0.519466	0.00103006	0.510888	0.000564281	0.520058	0.823808	1.01795
WDR47	ENSG00000085433.11	protein_coding	0.353767	0.849982	0.122096	0.803978	0.0119902	0.483091	0.22824	0.837013	0.756455	0.945877	0.0732561	0.568354	0.934212	0.984742	0.0491942	0.600876	0.779252	1.04109	0.0466258	1.73262
WDFY1	ENSG00000085449.10	protein_coding	0.170289	1.17829	0.0382632	1.35832	0.917307	1.01074	0.00274384	1.91365	0.04773	1.15279	0.0534675	0.857803	0.000382638	1.62409	0.00294953	0.74411	0.000814967	1.40883	0.00014899	1.89332
SLC25A24	ENSG00000085491.11	protein_coding	0.000568441	1.97892	0.000750078	1.92071	0.158673	0.852354	0.0177829	1.38543	0.531577	0.970581	0.000705849	0.430716	0.00375076	0.700091	0.000122136	0.443772	0.00475934	0.721311	0.00687471	1.62541
MAP3K4	ENSG00000085511.15	protein_coding	0.0074381	1.92881	0.0232746	1.48596	0.0187304	1.61707	0.0190575	1.48429	0.00218193	0.770399	0.000904852	0.838378	0.020598	0.769538	0.0722389	1.08824	0.986174	0.998882	0.223105	0.91789
PILRA	ENSG00000085514.10	protein_coding	0.0202146	0.490379	0.558176	0.750118	0.556742	1.38704	0.307463	1.20923	0.543298	1.52967	0.242894	2.82851	0.0193917	2.4659	0.394261	1.8491	0.325891	1.61205	0.781114	0.871801
IGSF9	ENSG00000085552.12	protein_coding	0.000385945	19.4544	0.000928013	30.1426	0.00102717	28.7711	0.00159562	26.2606	0.00222411	1.5494	0.00334568	1.4789	0.0122756	1.34986	0.377241	0.954499	0.0569599	0.871212	0.161244	0.912742
ZNF213	ENSG00000085644.9	protein_coding	0.00731742	0.561205	0.00502779	0.573334	0.0140422	0.615626	0.00401104	0.446643	0.886329	1.02161	0.492583	1.09697	0.21058	0.795864	0.463927	1.07377	0.0907957	0.779027	0.00832985	0.725509
AKR1B1	ENSG00000085662.8	protein_coding	0.1223	0.947008	0.442599	1.15201	9.47352e-05	0.355793	0.0638596	1.28281	0.328388	1.21648	0.00187845	0.375702	0.0523995	1.35459	0.034631	0.308845	0.518659	1.11353	0.00366865	3.60548
CPNE3	ENSG00000085719.7	protein_coding	0.000303664	2.22927	0.000465203	2.4246	0.161619	1.21704	0.430299	1.06335	0.159587	1.08762	0.00541938	0.545938	2.61525e-05	0.476996	0.00100958	0.501957	0.00257451	0.438568	0.271736	0.873718
RRN3	ENSG00000085721.8	protein_coding	0.000950676	3.86462	0.0174327	3.49046	4.24849e-05	2.06174	0.000112198	2.26912	0.393806	0.903183	0.00274113	0.533491	0.0056386	0.587153	0.0513458	0.590679	0.070143	0.650093	0.0196237	1.10059
CTTN	ENSG00000085733.11	protein_coding	0.0164037	0.888851	0.00308848	0.823272	0.000684292	0.718322	0.110842	0.913903	0.0553983	0.926221	0.00271532	0.808147	0.564068	1.02818	0.00616449	0.872521	0.101004	1.11009	0.0179883	1.27227
MTIF2	ENSG00000085760.9	protein_coding	0.0012073	3.97006	0.00277512	3.82471	0.00118953	2.78696	0.0151002	2.42991	0.551403	0.963387	0.00316119	0.701994	0.00403366	0.612059	0.0122438	0.728673	0.00598917	0.63532	0.198217	0.871886
DDHD2	ENSG00000085788.9	protein_coding	0.00823686	1.73049	0.0396691	1.4129	0.892956	1.01997	0.427694	0.883992	0.0746975	0.816478	0.00720956	0.589411	0.00402838	0.510835	0.0273008	0.721894	0.00620079	0.625656	0.304881	0.866687
TTC39A	ENSG00000085831.11	protein_coding	0.000182515	10.7104	0.0247208	8.20311	0.0136876	22.0852	0.190814	2.04801	0.210648	0.765899	0.0496321	2.06203	0.000125719	0.191216	0.0201549	2.6923	0.0405751	0.249662	0.0164532	0.092732
EPS15	ENSG00000085832.12	protein_coding	0.00528406	1.77484	0.00412828	1.83842	0.0984206	0.818898	0.198805	0.879827	0.598369	1.03583	0.00946911	0.461394	0.0108398	0.495723	2.43483e-06	0.445436	3.21385e-06	0.478578	0.0784424	1.0744
ORC1	ENSG00000085840.7	protein_coding	0.000796334	4.62508	0.00417527	4.28135	0.00193366	2.91014	0.000697344	3.13521	0.411843	0.925682	0.0101646	0.629209	0.00911107	0.677871	0.0341244	0.679725	0.0561183	0.732294	0.429844	1.07734
MGST2	ENSG00000085871.4	protein_coding	0.000165074	1.99039	0.0894021	1.98305	0.0179835	1.31055	0.000444401	1.74502	0.98402	0.996312	0.00288438	0.658439	0.0248058	0.876721	0.172034	0.660876	0.538426	0.879966	0.00637214	1.33151
CHERP	ENSG00000085872.9	protein_coding	0.00617144	1.48968	0.0139741	1.37063	0.00175424	1.65718	0.0323391	1.38421	0.260375	0.920081	0.137991	1.11244	0.412782	0.9292	0.0293621	1.20906	0.909375	1.00991	0.0792697	0.835284
ATG16L1	ENSG00000085978.17	protein_coding	0.014363	2.28411	0.002002	2.03322	0.866779	0.971554	0.00208775	2.37296	0.35966	0.890158	0.0106095	0.425354	0.747222	1.0389	0.0061781	0.477841	0.122115	1.1671	0.00181296	2.44243
USP40	ENSG00000085982.9	protein_coding	0.0286858	0.856998	0.0232201	0.759455	0.0497021	0.745822	0.00168971	1.60477	0.191712	0.88618	0.245653	0.870273	0.000926765	1.87254	0.88245	0.98205	0.000333617	2.11305	0.000818505	2.15167
POMGNT1	ENSG00000085998.9	protein_coding	7.49508e-05	0.492317	0.000387133	0.517676	0.234635	0.806704	0.0178185	0.67293	0.478187	1.05151	0.111485	1.63859	0.0729248	1.36686	0.122373	1.55832	0.0831104	1.29991	0.375559	0.834172
RAD54L	ENSG00000085999.7	protein_coding	0.032151	2.11522	0.0469001	2.02001	0.000143432	1.626	0.0769971	1.45699	0.779113	0.95499	0.145875	0.768713	0.0707879	0.688814	0.234329	0.804944	0.124584	0.721279	0.353613	0.896061
MAST2	ENSG00000086015.14	protein_coding	0.27343	0.909001	0.284964	0.877295	0.00194142	0.549542	0.0351133	0.651336	0.772207	0.96512	0.0124733	0.604556	0.0727244	0.716541	0.0496399	0.626405	0.130336	0.742437	0.350617	1.18523
DNAJA1	ENSG00000086061.11	protein_coding	3.03288e-05	4.64324	0.0107328	5.10675	0.000357083	2.17169	0.00115821	3.70622	0.394209	1.09982	2.2547e-06	0.467711	0.00503735	0.798195	0.0200495	0.42526	0.0757065	0.725749	0.0015447	1.7066
B4GALT1	ENSG00000086062.8	protein_coding	0.0215529	0.812308	0.00240008	0.708474	0.001272	0.176094	0.00118769	0.647741	0.0391186	0.872174	1.01189e-05	0.216783	0.0170851	0.797408	0.00164316	0.248554	0.164689	0.914276	0.00255513	3.67837
CHMP5	ENSG00000086065.8	protein_coding	0.00303329	1.4251	0.00722411	1.43738	0.0390661	0.752722	0.0275391	1.38318	0.834969	1.00862	0.00108489	0.528189	0.618804	0.970585	0.000700305	0.523677	0.545697	0.962293	0.00231194	1.83757
NFX1	ENSG00000086102.14	protein_coding	4.46482e-07	2.49616	3.05608e-06	2.22024	0.00573559	1.08343	2.30929e-05	1.51035	0.00112403	0.889464	9.20506e-07	0.434039	1.40331e-06	0.605072	1.57037e-06	0.487978	0.000101177	0.680265	5.90842e-05	1.39405
DIMT1	ENSG00000086189.5	protein_coding	0.0140166	1.48874	0.0175788	1.48222	0.219319	1.11413	0.143811	1.17994	0.714526	0.995621	0.000123471	0.74837	0.0477592	0.792578	0.00134347	0.751661	0.054202	0.796064	0.469607	1.05907
IPO11	ENSG00000086200.11	protein_coding	0.0149134	3.32609	0.00281684	3.09265	0.0411681	1.95808	0.0990041	1.68261	0.651352	0.929817	0.0753023	0.588703	0.0579742	0.505883	0.0160318	0.633139	0.01666	0.544067	0.0919568	0.859317
EIF2AK1	ENSG00000086232.7	protein_coding	0.0209921	1.18005	0.08313	1.24357	0.494682	1.05155	0.248044	0.901647	0.536062	1.05383	0.140225	0.891111	0.0254769	0.764077	0.13934	0.845591	0.0336524	0.725046	0.145031	0.857443
EPDR1	ENSG00000086289.7	protein_coding	0.000683014	2.3388e+10	0.00283678	2.86914e+10	4.69091e-05	2.66014e+10	0.000153869	2.96741e+10	0.0587652	1.22676	0.0264035	1.1374	0.00215699	1.26877	0.305002	0.927157	0.590531	1.03425	0.0053995	1.11551
SNX10	ENSG00000086300.11	protein_coding	0.0116421	4.97221	0.00350616	6.59462	0.0177578	11.4434	0.019474	7.55583	0.0504845	1.3263	0.0348338	2.30147	0.0921312	1.51961	0.0676757	1.73526	0.418542	1.14576	0.0938934	0.660279
SEPHS1	ENSG00000086475.9	protein_coding	0.0245558	1.55654	0.0123873	1.59365	0.20354	1.17699	0.691962	1.05283	0.538706	1.02384	0.000286013	0.756158	0.0171245	0.676394	0.00524386	0.738549	0.00678492	0.660643	0.243905	0.894514
MRPL28	ENSG00000086504.10	protein_coding	0.303293	1.14821	0.0991979	0.860823	0.0367572	0.841252	0.0461006	0.831154	0.100288	0.749709	0.0958284	0.732664	0.0837532	0.723869	0.757922	0.977265	0.6788	0.965534	0.858434	0.987996
ITPKC	ENSG00000086544.1	protein_coding	0.787722	0.982219	0.226748	1.23424	0.00793718	0.677391	0.000641863	0.725258	0.198217	1.25658	0.0142605	0.689654	0.0325904	0.738387	0.0446921	0.548834	0.0622761	0.587617	0.394078	1.07066
CEACAM6	ENSG00000086548.7	protein_coding	0.000465376	#DIV/0!	0.00437737	#DIV/0!	0.0026903	#DIV/0!	0.000804129	#DIV/0!	0.019998	1.75868	0.00513947	3.13365	0.0463345	1.11541	0.00335642	1.78182	0.0248352	0.634233	0.00507428	0.355946
FAT2	ENSG00000086570.8	protein_coding	2.19534e-07	43.2316	0.000995169	53.6257	0.000164823	329.935	0.00464341	94.9992	0.0248101	1.24043	0.000210048	7.63181	0.0150144	2.19745	3.15141e-05	6.15256	0.0177963	1.77152	2.43905e-05	0.287933
RBM22	ENSG00000086589.7	protein_coding	0.0057652	1.3894	0.003614	1.2509	0.0792065	1.1086	0.0173566	1.13647	0.0981871	0.900314	0.012283	0.797901	0.0214542	0.817955	0.0472475	0.886248	0.0193886	0.908522	0.558013	1.02513
TMED2	ENSG00000086598.5	protein_coding	0.0169069	1.55662	0.0427687	1.39578	0.0581163	0.859313	0.0143174	0.763706	0.312658	0.896673	0.0129546	0.552039	0.0110379	0.490619	0.0254909	0.615652	0.0195833	0.547155	0.066965	0.888741
ERO1LB	ENSG00000086619.9	protein_coding	0.021807	0.262451	0.0241089	0.168994	0.452966	0.859846	0.161332	0.68142	0.172098	0.643906	0.01526	3.27621	0.0699025	2.59637	0.0197807	5.08803	0.0569759	4.03222	0.341349	0.792491
ZFAND6	ENSG00000086666.14	protein_coding	0.00471156	1.42075	0.049148	1.54396	0.0869446	1.14456	0.0176531	1.25926	0.475178	1.08672	0.0205612	0.805602	0.0978587	0.886339	0.0879852	0.741313	0.164617	0.815607	0.178687	1.10022
HSD17B2	ENSG00000086696.4	protein_coding	0.00546422	0.164975	0.0481826	0.689156	0.00658869	0.494827	0.00211478	0.162141	0.0227797	4.17735	0.0812349	2.99941	0.985134	0.982826	0.128704	0.718019	0.0121276	0.235275	0.0430331	0.327673
TXLNG	ENSG00000086712.8	protein_coding	4.43814e-05	6.30179	0.00013051	5.78819	0.000258061	5.36713	0.0010123	4.80924	0.0753999	0.9185	0.0147274	0.851683	0.00599384	0.763155	0.147031	0.927255	0.0228365	0.830871	0.110063	0.896054
LAT2	ENSG00000086730.12	protein_coding	0.0987807	0.509443	0.45082	0.796766	0.437162	1.24483	0.134636	1.42828	0.211583	1.564	0.0651769	2.44352	0.00762695	2.80362	0.179502	1.56236	0.0408955	1.7926	0.517384	1.14737
HUWE1	ENSG00000086758.11	protein_coding	0.589125	0.923531	0.027331	0.780579	0.088441	0.864644	0.0355352	0.792893	0.343083	0.845211	0.665655	0.936237	0.380336	0.858545	0.189529	1.1077	0.852547	1.01578	0.27108	0.917017
ZW10	ENSG00000086827.4	protein_coding	0.000147818	3.13463	0.000103389	2.9857	0.00732507	1.99423	0.00114495	2.05641	0.227746	0.952488	0.00139011	0.636195	0.000613448	0.656029	0.00550385	0.667929	0.00131275	0.688753	0.518346	1.03118
ALG9	ENSG00000086848.9	protein_coding	0.230217	1.07357	0.720756	0.95981	0.0155491	0.838421	0.0168911	0.807533	0.36451	0.894037	0.0139932	0.780967	0.00987055	0.752195	0.333466	0.873528	0.249492	0.841347	0.554591	0.963159
NOX4	ENSG00000086991.8	protein_coding	0.418371	0.000642486	0.418379	0.000663531	0.418124	1.14053e-10	0.419916	0.0046463	0.982914	1.03276	0.42265	1.77519e-07	0.0111196	7.23175	0.42265	1.71889e-07	0.0127231	7.00238	0.00559427	4.07379e+07
ACOX3	ENSG00000087008.10	protein_coding	8.48546e-05	0.225494	0.000220627	0.38053	0.000123079	0.216738	0.00092424	0.231889	0.0268147	1.68754	0.823217	0.961171	0.926863	1.02836	0.0215617	0.569569	0.105326	0.609384	0.824323	1.0699
MTMR2	ENSG00000087053.13	protein_coding	7.89782e-05	3.08748	0.0033073	3.04446	0.00266015	1.68979	0.000875663	1.86161	0.832861	0.986068	0.00057491	0.547303	4.19664e-05	0.602954	0.00810258	0.555035	0.0167749	0.611473	0.142538	1.10168
PPP1R15A	ENSG00000087074.6	protein_coding	0.988927	0.999697	0.178134	1.06519	9.3472e-06	0.465932	1.16761e-05	1.45998	0.17411	1.06551	6.01517e-05	0.466073	0.00011385	1.46042	0.00114812	0.437418	0.00340583	1.37063	4.21573e-07	3.13346
TRIP6	ENSG00000087077.7	protein_coding	0.256292	0.896398	0.805277	1.02204	0.137753	1.15793	0.950666	0.99531	0.112754	1.14017	0.0195715	1.29176	0.0532479	1.11034	0.131314	1.13295	0.65169	0.973843	0.0792698	0.85956
FTL	ENSG00000087086.8	protein_coding	0.0133923	0.457107	0.0776079	0.738828	0.0108477	0.33649	0.0621542	0.750511	0.0738317	1.61631	0.00983452	0.73613	0.000457225	1.64187	0.0403386	0.455437	0.903435	1.01581	0.00141903	2.23041
SRRT	ENSG00000087087.14	protein_coding	0.077686	1.4556	0.129131	1.09391	0.0997761	1.24606	0.0346475	1.16385	0.121628	0.751516	0.296026	0.856045	0.172417	0.799564	0.233185	1.13909	0.215408	1.06393	0.47304	0.934021
BAX	ENSG00000087088.14	protein_coding	0.00715607	0.499429	0.00669305	0.341612	0.00406922	0.301626	0.00386374	0.42296	0.163882	0.684005	0.107718	0.603941	0.41859	0.846888	0.183492	0.882948	0.099033	1.23813	0.0354217	1.40227
NLK	ENSG00000087095.8	protein_coding	0.696537	0.981674	0.00986488	0.766471	0.577599	0.975958	0.117674	1.10897	0.0030954	0.780779	0.853108	0.994177	0.0709846	1.12967	0.00117744	1.27331	0.0063403	1.44685	0.0728384	1.13629
PIGS	ENSG00000087111.15	protein_coding	0.00324391	0.797519	0.00160779	0.754807	0.0865194	0.893027	0.000706025	0.543849	0.16934	0.946445	0.11085	1.11976	0.00715522	0.681926	0.0482094	1.18312	0.0114346	0.720513	0.00244902	0.608995
TMPRSS11E	ENSG00000087128.5	protein_coding	0.0336936	31.5713	0.0153637	142.114	0.0231086	14.6751	0.00146352	101.961	0.0169268	4.50137	0.090524	0.464825	0.00100674	3.22955	0.0173408	0.103263	0.145757	0.71746	0.000396614	6.94789
ATXN7L3	ENSG00000087152.10	protein_coding	0.0888938	0.866334	0.00936175	0.711007	0.00992662	0.655944	0.0198087	0.729089	0.0497126	0.820708	0.000754799	0.757149	0.00218875	0.84158	0.307685	0.922556	0.706883	1.02543	0.0299011	1.11151
PGS1	ENSG00000087157.12	protein_coding	0.167355	0.806581	0.246914	0.815	0.119225	1.2283	0.868952	1.01776	0.941309	1.01044	0.019045	1.52284	0.0132121	1.26183	0.0336086	1.50711	0.173628	1.24879	0.0617588	0.828598
PSMC5	ENSG00000087191.8	protein_coding	0.065288	1.21402	0.196409	1.12421	0.0920564	1.18428	0.0600036	0.780583	0.189147	0.926022	0.66789	0.975503	0.00251149	0.642976	0.304037	1.05343	0.00612312	0.694341	0.00265101	0.659122
UIMC1	ENSG00000087206.12	protein_coding	0.0166105	1.61556	0.144692	1.27647	0.235708	1.1828	0.682228	1.05342	0.0641815	0.790111	0.00405126	0.732133	0.00254259	0.652045	0.477604	0.926621	0.159988	0.825258	0.0803367	0.89061
MMP2	ENSG00000087245.8	protein_coding	0.000668153	0.0150774	0.000716216	0.00728915	0.000717382	0.0345284	0.00068811	0.0198119	0.0789744	0.483448	0.00378617	2.29007	0.215438	1.31401	0.00347328	4.73696	0.0233917	2.718	0.0070624	0.573785
LPCAT2	ENSG00000087253.7	protein_coding	0.000421123	2.08789	0.000626011	1.98356	0.0194101	5.94948	0.00839943	4.19045	0.360182	0.950029	0.0309219	2.84952	0.0179911	2.00703	0.0293453	2.9994	0.0161852	2.11259	0.115437	0.70434
GNAO1	ENSG00000087258.9	protein_coding	0.127112	2.01574	0.0122762	3.64955	0.0193311	3.92234	0.000131951	7.04417	0.0587267	1.81053	0.0576971	1.94586	0.00215176	3.49459	0.725778	1.07474	0.00851629	1.93015	0.020959	1.79591
OGFOD1	ENSG00000087263.12	protein_coding	6.71593e-05	2.34433	0.0016843	2.1224	0.0411407	1.22264	0.000973218	1.66176	0.136328	0.905334	0.000160224	0.521531	0.000703098	0.708845	0.00887628	0.576064	0.0237808	0.782965	0.00705007	1.35916
SH3BP2	ENSG00000087266.11	protein_coding	0.00652218	0.595225	0.00453963	0.538994	0.000675168	0.253429	0.00302087	0.507014	0.456589	0.905529	0.00776526	0.425769	0.211998	0.851802	0.0204015	0.470189	0.682419	0.940668	0.022174	2.00062
NOP14	ENSG00000087269.11	protein_coding	0.000454284	2.24171	0.00792906	2.13774	0.0031642	1.43844	0.0101729	1.30081	0.464926	0.953622	0.000331161	0.641669	0.000179498	0.580278	0.0152421	0.672876	0.00949914	0.608499	0.0887606	0.904325
ADD1	ENSG00000087274.12	protein_coding	0.00802977	0.455612	0.000323944	0.313758	8.78162e-05	0.237952	0.00179871	0.26686	0.181409	0.688651	0.0824017	0.522269	0.11886	0.585718	0.0563865	0.758394	0.0983764	0.850528	0.32309	1.12149
L2HGDH	ENSG00000087299.6	protein_coding	0.00892677	5.44811	0.00444151	5.381	2.71172e-05	4.98907	0.000433547	2.7784	0.919915	0.987682	0.451948	0.915744	0.0290545	0.509975	0.421308	0.927165	0.0173098	0.516335	0.000389893	0.556897
TXNDC16	ENSG00000087301.4	protein_coding	0.20353	0.892501	0.714029	0.958122	0.0178679	0.663607	0.00481622	0.384983	0.560557	1.07352	0.0250933	0.743536	0.00401385	0.431353	0.0769799	0.692612	0.0211192	0.40181	0.00026092	0.580137
C14orf166	ENSG00000087302.4	protein_coding	0.00430074	1.46884	0.000342719	1.55293	0.00356945	1.90161	0.137618	1.29255	0.231719	1.05725	0.0101403	1.29463	0.288309	0.879983	0.024305	1.22453	0.162632	0.832333	0.0206863	0.679717
NID2	ENSG00000087303.12	protein_coding	0.0122327	2.66756	0.188969	1.76722	0.360233	0.716631	0.122418	0.486293	0.150887	0.662486	0.00852553	0.268646	0.0102529	0.182299	0.104994	0.405512	0.0773242	0.275174	0.324775	0.678583
GMCL1	ENSG00000087338.3	protein_coding	0.00178921	1.74051	0.00174656	1.68918	0.00556417	1.3903	0.387722	1.09524	0.632774	0.970509	0.0205853	0.798788	0.00429681	0.629263	0.0278528	0.823061	0.00555015	0.648384	0.0474426	0.787772
KLHDC5	ENSG00000087448.5	protein_coding	0.6379	0.94674	0.179301	0.805303	0.145557	0.775656	0.0791052	0.677099	0.0103557	0.850607	0.000908665	0.819291	6.67186e-06	0.715191	0.20383	0.963184	0.0101122	0.840801	0.00185617	0.872938
GNAS	ENSG00000087460.16	protein_coding	0.000811143	0.430306	0.00115692	0.604925	0.00325628	0.546767	0.00228673	0.689923	0.0219189	1.4058	0.00570146	1.27065	0.00364176	1.60333	0.22557	0.903858	0.130262	1.14051	0.0278554	1.26182
DNM1L	ENSG00000087470.13	protein_coding	0.0222309	2.51151	0.000458782	1.79369	0.0110093	1.30208	0.00800964	1.43986	0.0919049	0.714186	0.0376832	0.518444	0.040028	0.573303	0.0076475	0.725923	0.0158838	0.802737	0.167383	1.10581
PTHLH	ENSG00000087494.11	protein_coding	1.53507e-05	15.6253	0.00210885	13.9524	0.00726636	29.464	0.00107446	139.034	0.232082	0.892938	0.0319499	1.88566	0.00136053	8.89799	0.0175475	2.11174	0.000928585	9.96484	0.000195664	4.71877
PHACTR3	ENSG00000087495.12	protein_coding	0.000559163	648.191	0.00348307	320.023	0.148284	6.6438	0.000165124	15.3712	0.000224942	0.493717	0.000426855	0.0102498	0.000578784	0.0237141	0.00317504	0.0207604	0.00380017	0.0480317	0.0655488	2.31362
ERGIC2	ENSG00000087502.13	protein_coding	0.00364346	4.02666	0.00339619	3.40125	0.00061036	2.89242	0.0355533	2.54281	0.136808	0.844683	0.0450711	0.718318	0.0260399	0.631494	0.139235	0.850399	0.105483	0.74761	0.399599	0.879128
TFAP2C	ENSG00000087510.5	protein_coding	0.010382	1.50511	0.0132814	1.39958	6.91086e-06	3.41222	0.00879629	1.70587	0.255477	0.929885	0.000908461	2.2671	0.10207	1.13339	0.0006615	2.43804	0.0316108	1.21884	0.00177724	0.499928
AURKA	ENSG00000087586.13	protein_coding	1.72312e-05	1.89548	0.00194829	2.59801	0.0013466	1.4809	0.00331369	2.15128	0.014047	1.37064	0.00311971	0.781281	0.0934682	1.13495	0.00244569	0.570014	0.0257585	0.828047	0.00739295	1.45268
CASS4	ENSG00000087589.12	protein_coding	0.0710578	1.73622	0.248659	3.4824	0.375635	0.739261	0.235408	2.02865	0.376553	2.00574	0.00911004	0.425787	0.685543	1.16843	0.21781	0.212285	0.455951	0.582544	0.169813	2.74416
PIR	ENSG00000087842.6	protein_coding	0.000939642	3.72856	4.58678e-05	4.97886	0.000115472	6.46326	0.000202061	4.25975	0.00648267	1.33533	0.000424961	1.73345	0.0896759	1.14247	0.00349595	1.29814	0.0245761	0.855568	0.000815785	0.659072
C11orf67	ENSG00000087884.10	protein_coding	0.0015665	0.159062	0.00141418	0.299075	0.00111117	0.243146	0.00232535	0.301476	0.0879915	1.88025	0.229179	1.52863	0.188957	1.89534	0.462499	0.812992	0.980165	1.00803	0.553715	1.2399
RFX2	ENSG00000087903.7	protein_coding	0.00125844	0.452424	0.00312285	0.636677	0.000669033	0.526399	0.00493496	0.632231	0.0415298	1.40726	0.17247	1.16351	0.0572535	1.39743	0.121107	0.826791	0.947768	0.993018	0.157671	1.20105
SLC6A14	ENSG00000087916.7	protein_coding	0.0117969	#DIV/0!	0.00376991	#DIV/0!	0.00477553	#DIV/0!	0.0183265	#DIV/0!	0.0208059	0.291984	0.00328699	3.01069	0.402784	1.18657	0.00556485	10.3111	0.0303035	4.06382	0.00286817	0.394119
METTL2A	ENSG00000087995.11	protein_coding	0.00253154	1.4031	0.101682	1.18414	0.00155942	1.3462	0.322671	0.931568	0.0678644	0.84395	0.356826	0.959452	0.00217825	0.663938	0.131921	1.13686	0.0476737	0.786703	0.00399124	0.691997
SULT2B1	ENSG00000088002.6	protein_coding	0.000877928	32.8255	0.00476147	68.493	0.00894883	38.5435	0.115487	5.64559	0.0139283	2.08657	0.247181	1.17419	0.000702451	0.171988	0.00838423	0.562737	0.00234377	0.0824258	0.00423629	0.146473
ALG6	ENSG00000088035.9	protein_coding	0.0105505	2.51657	0.00931703	2.61896	0.102101	1.48763	0.0873189	1.57928	0.69002	1.04069	0.0129705	0.591133	0.0207904	0.627552	0.00942855	0.568023	0.0148767	0.603017	0.73695	1.06161
CNOT3	ENSG00000088038.13	protein_coding	0.0101154	1.60041	0.118335	1.44454	0.000380355	1.8921	0.00130041	1.58876	0.490862	0.902607	0.0767958	1.18226	0.919967	0.99272	0.122234	1.30983	0.504121	1.09984	0.0127552	0.839677
PTPN4	ENSG00000088179.4	protein_coding	0.0175074	2.92706	0.0185235	2.3934	0.164889	1.58217	0.100361	1.79531	0.294916	0.817679	0.0678668	0.540532	0.0947602	0.613349	0.0333037	0.661057	0.0704808	0.75011	0.0382612	1.13471
DDX18	ENSG00000088205.8	protein_coding	0.00344102	4.30427	0.00586521	3.40876	0.00218261	2.61307	0.0176943	2.74103	0.0395405	0.791948	0.00621578	0.607086	0.00918504	0.636816	0.0403234	0.766574	0.107677	0.804114	0.669924	1.04897
KHSRP	ENSG00000088247.10	protein_coding	0.00176988	1.66493	0.0280519	1.62627	0.000162522	1.71353	0.00121392	1.41591	0.796933	0.97678	0.539445	1.02919	0.0383883	0.850433	0.55693	1.05366	0.225376	0.87065	0.00354486	0.826313
GNA11	ENSG00000088256.3	protein_coding	0.0226354	0.730639	0.0188417	0.755242	0.00427408	0.576286	0.00506039	0.662418	0.754304	1.03367	0.100429	0.788742	0.387305	0.906628	0.0429429	0.763048	0.201504	0.877093	0.148305	1.14946
ASAP3	ENSG00000088280.12	protein_coding	0.00185988	0.238751	0.00314004	0.627534	0.00105036	0.0720427	0.00138443	0.039771	0.00241318	2.6284	0.000624696	0.301748	0.000227834	0.166579	0.000792823	0.114803	0.00127434	0.0633766	0.110984	0.552047
EDEM2	ENSG00000088298.7	protein_coding	0.000794766	0.300055	0.0340355	0.627584	2.55998e-05	0.295251	4.59812e-05	0.410771	0.0533289	2.09156	0.816266	0.983988	0.0295709	1.36898	0.0461895	0.470456	0.102973	0.654527	0.0139555	1.39126
DNMT3B	ENSG00000088305.13	protein_coding	0.00618214	0.489376	0.0274601	1.33544	0.0144552	0.614051	0.0135309	0.587184	0.000177755	2.72887	0.177643	1.25476	0.144473	1.19986	0.00254914	0.459811	0.000102826	0.439692	0.727744	0.956245
TPX2	ENSG00000088325.11	protein_coding	0.00308982	1.53848	0.00136328	2.04925	0.00215393	1.06451	0.00166556	1.56157	0.000834377	1.332	0.00355771	0.691923	0.616201	1.01501	0.00140318	0.519463	0.00126012	0.762019	0.00175081	1.46693
FER1L4	ENSG00000088340.11	pseudogene	0.465217	0.716013	0.0154761	2.53113	0.210898	1.63568	0.0221442	2.38402	0.002745	3.53504	0.0803511	2.28443	0.00638117	3.32958	0.0856043	0.646226	0.660028	0.941879	0.136514	1.45751
PDRG1	ENSG00000088356.4	protein_coding	0.811882	1.01166	0.073014	1.62188	0.0992213	0.809913	0.0368386	1.37852	0.0777231	1.60318	0.0912325	0.800575	0.0443853	1.36262	0.0347897	0.499366	0.32422	0.849948	0.00863226	1.70205
EPB41L1	ENSG00000088367.15	protein_coding	0.00624043	1.61971	0.00569127	4.51865	0.000797037	0.35085	0.0698615	0.817475	0.00621096	2.7898	0.00253845	0.216613	0.00160943	0.504706	0.00444315	0.0776449	0.00436064	0.180911	0.0103455	2.32999
DOCK9	ENSG00000088387.13	protein_coding	0.830393	0.957094	0.0150311	0.59297	0.00830338	0.429914	0.00815051	0.408386	0.156772	0.619553	0.0843709	0.449186	0.0788806	0.426694	0.0249025	0.725017	0.0169349	0.688713	0.588879	0.949927
ANKRD10	ENSG00000088448.9	protein_coding	0.681023	1.2529	0.0261304	0.16883	0.0238711	0.195848	0.0249321	0.100045	0.169163	0.134751	0.170758	0.156315	0.154419	0.0798505	0.87801	1.16003	0.488062	0.592577	0.587725	0.510831
TGDS	ENSG00000088451.6	protein_coding	0.0181246	2.33994	0.0339641	1.9192	0.376921	1.23959	0.33421	1.26353	0.163961	0.820193	0.00111238	0.529754	0.000168895	0.539985	0.0599991	0.64589	0.077039	0.658364	0.823148	1.01931
DOCK3	ENSG00000088538.11	protein_coding	0.00845466	0.430075	0.482555	1.21672	0.012521	2.21631	0.00242912	3.35185	0.0794129	2.82908	0.0020728	5.15332	0.000317658	7.79364	0.0374977	1.82155	0.00446279	2.75483	0.00550988	1.51235
C3orf18	ENSG00000088543.10	protein_coding	0.00166812	0.0584913	0.00029279	0.0743229	0.00198334	0.01841	0.00160533	0.0214943	0.721555	1.27067	0.118756	0.314747	0.166256	0.367478	0.264474	0.247703	0.286717	0.289201	0.881456	1.16753
COQ9	ENSG00000088682.9	protein_coding	0.19776	1.08486	0.143901	1.10098	0.0838536	0.868059	0.0258459	0.733361	0.584851	1.01485	0.0110258	0.800157	0.000130098	0.675995	0.00502723	0.788445	0.00214843	0.666101	0.044172	0.844829
TMEM40	ENSG00000088726.11	protein_coding	0.00922669	18.678	0.0120192	49.9098	0.00128535	60.8844	0.00461362	65.1652	0.0206365	2.67212	0.000157917	3.25968	0.00387846	3.48887	0.169788	1.21989	0.0970436	1.30566	0.448803	1.07031
KIF9	ENSG00000088727.8	protein_coding	0.0187012	2.32919	0.012558	2.54484	0.163308	1.22436	0.0589798	1.59757	0.563662	1.09258	0.0386888	0.525659	0.0782313	0.685892	0.026464	0.481115	0.0389093	0.627771	0.16499	1.30482
ARHGAP28	ENSG00000088756.8	protein_coding	0.0595479	0.018615	0.0628788	0.0540493	0.930784	0.972206	0.124024	0.355367	0.269259	2.90354	0.025775	52.2271	8.76222e-05	19.0904	0.0263137	17.9874	0.000851804	6.57486	0.0586219	0.365526
CRLS1	ENSG00000088766.6	protein_coding	0.353515	1.07084	0.0134037	1.65624	0.136169	0.816796	0.322539	1.31683	0.0157822	1.54667	0.066482	0.762762	0.420204	1.22971	0.00373043	0.493163	0.299043	0.795071	0.167768	1.61219
PPP1R13B	ENSG00000088808.12	protein_coding	0.458868	0.901515	0.146244	1.25034	0.00723523	2.04592	0.588535	1.0738	0.0422003	1.38693	2.21236e-05	2.26943	0.0868825	1.19111	0.00724752	1.6363	0.180462	0.858808	0.00106809	0.524848
ATRN	ENSG00000088812.13	protein_coding	0.00146068	0.529	0.0253945	0.820526	0.00567274	0.680282	0.189632	0.926151	0.000235018	1.55109	0.00178853	1.28598	0.00208325	1.75076	0.00101845	0.82908	0.0731697	1.12873	0.00989801	1.36142
SMOX	ENSG00000088826.12	protein_coding	0.0251825	0.746274	0.0721631	0.832547	0.00127804	0.338859	0.0318985	1.24331	0.121322	1.11561	0.00932686	0.454068	0.00270338	1.66603	0.00506814	0.407015	0.00459146	1.49339	0.000374664	3.66912
FKBP1A	ENSG00000088832.10	protein_coding	0.0672045	0.694054	0.00905416	0.739105	0.00253308	0.287955	0.284326	0.916213	0.683545	1.06491	0.0495299	0.414889	0.128456	1.32009	0.00124466	0.3896	0.0668919	1.23962	0.00687083	3.18179
NSFL1C	ENSG00000088833.11	protein_coding	0.0298146	1.13063	0.00989714	1.73939	0.044035	0.91258	0.0107074	1.73415	0.00918083	1.53843	0.00317719	0.807145	0.01035	1.53379	0.00530017	0.524654	0.963867	0.996983	0.00591436	1.90027
SLC4A11	ENSG00000088836.7	protein_coding	0.014526	0.509576	0.00647962	0.238558	0.0174189	1.46734	0.00130067	1.85082	0.00300728	0.468151	0.00433621	2.87954	0.000503743	3.63208	0.00323906	6.15088	0.000587468	7.75835	0.0293727	1.26134
C20orf194	ENSG00000088854.11	protein_coding	0.0037747	0.110488	0.00535001	0.189257	0.00664614	0.227028	0.00756068	0.430675	0.0113819	1.71291	0.0103081	2.05477	0.000439296	3.89793	0.0440416	1.19957	0.00231539	2.27561	0.00871343	1.89702
ZNF343	ENSG00000088876.7	protein_coding	0.911134	0.986229	0.254876	1.21599	0.0924324	0.636929	0.878383	0.971362	0.205296	1.23297	0.0955221	0.645823	0.930278	0.984926	0.0326567	0.523796	0.272212	0.798827	0.158123	1.52507
MAVS	ENSG00000088888.13	protein_coding	0.00398046	0.586925	0.0221486	0.815464	0.00267957	0.362598	0.0134143	0.686182	0.00511838	1.38938	0.000877776	0.617793	0.215468	1.16911	0.00205577	0.444653	0.134659	0.841462	0.026957	1.8924
RP5-1187M17.10	ENSG00000088899.10	protein_coding	2.50293e-07	0.0291769	1.01806e-07	0.0498285	5.63377e-08	0.135274	1.55742e-05	0.113279	0.0226474	1.7078	0.000186058	4.63633	0.0168151	3.88249	0.000320133	2.71479	0.0292087	2.27338	0.225242	0.837404
XRN2	ENSG00000088930.6	protein_coding	0.0118085	1.20051	0.000329731	1.50875	0.0189899	0.838035	0.00596459	1.23348	0.00186766	1.25675	0.000278928	0.698063	0.309549	1.02746	7.87621e-05	0.555452	0.00203153	0.817554	0.00022412	1.47187
PLK1S1	ENSG00000088970.10	lincRNA	0.0447271	0.612395	0.517449	1.07634	0.0586021	0.643118	0.624379	0.940911	0.00127207	1.7576	0.528013	1.05017	0.006223	1.53645	0.000309555	0.597502	0.0863871	0.874174	0.0102917	1.46305
DYNLL1	ENSG00000088986.6	protein_coding	0.00547464	1.39835	0.00172581	1.7391	0.00901693	1.47268	0.0453955	1.59104	0.023581	1.24368	0.453281	1.05316	0.326348	1.1378	0.0640208	0.846809	0.44155	0.914863	0.531744	1.08037
SNX5	ENSG00000089006.11	protein_coding	0.0121458	2.13887	0.000663904	2.99799	0.0625238	1.24156	0.000463664	1.97861	0.0179661	1.40167	0.0227428	0.580476	0.450521	0.92507	0.00112114	0.414132	0.00622859	0.659977	0.00111942	1.59364
RPL6	ENSG00000089009.9	protein_coding	0.000172855	1.93329	0.00708445	2.07612	0.00462434	1.49658	0.0140388	1.48545	0.383142	1.07388	0.00558606	0.774112	0.0180953	0.768355	0.0424151	0.720857	0.0234806	0.715496	0.910024	0.992562
MAPKAPK5	ENSG00000089022.8	protein_coding	0.00819164	1.72503	0.000301654	1.37649	0.0108136	1.16144	0.215061	1.11534	0.0420329	0.797952	0.0188783	0.673287	0.00486189	0.646561	0.00412484	0.843769	0.0464539	0.810275	0.557174	0.960304
P2RX7	ENSG00000089041.11	protein_coding	0.0370019	0.0318995	0.0407727	0.21625	0.0374363	0.000823133	0.037776	0.0161565	0.184653	6.77912	0.421074	0.025804	0.682499	0.506481	0.152105	0.00380639	0.167188	0.0747119	0.442819	19.628
ESF1	ENSG00000089048.10	protein_coding	0.00815477	7.20655	0.00345708	8.38024	0.0171495	4.42082	0.0652244	4.74904	0.191488	1.16286	0.0217813	0.613444	0.120211	0.658989	0.00381326	0.527529	0.0518314	0.566695	0.788682	1.07424
RBBP9	ENSG00000089050.10	protein_coding	0.00178909	0.484051	0.0261493	0.765138	0.00585732	0.446667	0.0175521	0.745284	0.0180568	1.5807	0.534513	0.92277	0.0177454	1.53968	0.00103354	0.583773	0.605489	0.974052	0.00428372	1.66854
ANAPC5	ENSG00000089053.7	protein_coding	0.00896108	1.21714	0.1034	1.07219	0.105424	0.786375	0.0126372	0.864787	0.0310873	0.880907	0.0197527	0.646082	0.00259885	0.710506	0.0589731	0.733428	0.00332008	0.806561	0.430586	1.09971
SLC23A2	ENSG00000089057.10	protein_coding	0.00314026	0.569463	0.0117941	0.729624	0.016587	0.757907	0.641955	1.03637	0.0193541	1.28125	0.0153545	1.33091	0.0052375	1.81991	0.583657	1.03876	0.0148342	1.42042	0.0185572	1.36741
SLC24A6	ENSG00000089060.7	protein_coding	0.00414756	2.05275	0.0091412	2.00817	0.00402485	0.452642	0.165787	1.23466	0.748274	0.978282	0.000219993	0.220505	0.00532536	0.601466	0.00118448	0.2254	0.00700775	0.614818	0.0100882	2.72768
TMEM230	ENSG00000089063.10	protein_coding	0.00282146	0.300267	0.00528823	0.26797	0.00379827	0.118688	0.0049504	0.233617	0.720674	0.892439	0.146384	0.395274	0.485	0.778031	8.64141e-05	0.442914	0.00792385	0.871803	3.61001e-05	1.96834
DZANK1	ENSG00000089091.11	protein_coding	0.258997	0.772642	0.304645	1.20105	0.318796	0.708066	0.93265	1.02179	0.0073737	1.55447	0.788322	0.916421	0.322297	1.32246	0.130203	0.589539	0.451739	0.850747	0.327104	1.44307
KDM2B	ENSG00000089094.11	protein_coding	0.0399186	1.47294	0.0984355	1.26002	0.0863606	1.23642	0.300511	1.2653	0.217625	0.855451	0.165	0.839428	0.413976	0.859035	0.860222	0.981269	0.98195	1.00419	0.899766	1.02336
TASP1	ENSG00000089123.11	protein_coding	0.00536378	2.64534	0.00106339	3.42464	0.0334678	1.81697	0.00322148	2.65486	0.0462125	1.2946	0.0167938	0.686857	0.962209	1.0036	0.00437172	0.530557	0.045726	0.775222	0.0202516	1.46115
OAS1	ENSG00000089127.8	protein_coding	0.00115748	17.5899	0.00133393	15.9386	0.00149836	3.77573	0.0019661	12.7664	0.157695	0.906124	0.000937849	0.214653	0.00670883	0.725781	0.00113638	0.236891	0.0259149	0.800974	0.00200942	3.38119
GCN1L1	ENSG00000089154.6	protein_coding	0.69532	1.21087	0.00500559	0.36961	0.00130746	0.35696	0.00358881	0.305255	0.211925	0.305242	0.207084	0.294795	0.190581	0.252095	0.740724	0.965774	0.0307827	0.825885	0.243837	0.855154
RPLP0	ENSG00000089157.11	protein_coding	0.406819	0.843883	0.035845	0.622548	0.0200677	0.415525	0.0169264	0.432816	0.257972	0.737718	0.089771	0.492396	0.0930226	0.512886	0.123456	0.667458	0.136286	0.695233	0.613296	1.04161
PXN	ENSG00000089159.11	protein_coding	0.986415	0.998248	0.272126	0.874411	0.718159	0.964651	0.0346016	1.37568	0.0829659	0.875946	0.525385	0.966344	0.0287774	1.37809	0.0478921	1.1032	0.0201608	1.57326	0.0358443	1.42609
SIRT4	ENSG00000089163.4	protein_coding	0.000222587	0.160776	0.000256091	0.084301	0.0313768	0.304291	0.000740307	0.163938	0.309009	0.524339	0.427379	1.89264	0.938134	1.01967	0.264894	3.60957	0.280912	1.94468	0.435077	0.538755
RPH3A	ENSG00000089169.9	protein_coding	0.0957296	2.56862	0.374383	1.61822	0.426057	51.2526	0.248807	2.03353	0.00550282	0.629995	0.438256	19.9533	0.427047	0.791682	0.430819	31.6722	0.524499	1.25665	0.434054	0.0396767
KIF16B	ENSG00000089177.13	protein_coding	0.187794	1.30844	0.000743184	1.99699	0.724813	0.963827	0.030684	1.33675	0.03723	1.52624	0.157125	0.736625	0.881949	1.02164	0.000268995	0.482641	0.0016882	0.669384	0.0106751	1.38692
TRMT6	ENSG00000089195.10	protein_coding	0.000740858	3.66937	0.0010283	4.19521	0.00025403	2.1379	0.00469039	3.22702	0.0710891	1.14331	0.00554868	0.582635	0.145985	0.879447	0.00474623	0.509606	0.0202438	0.769215	0.0278221	1.50943
PEBP1	ENSG00000089220.4	protein_coding	0.898577	1.00696	0.0885415	1.249	0.0377977	1.17116	0.0432544	0.836751	0.102297	1.24037	0.0120423	1.16307	0.0139259	0.83097	0.477293	0.937682	0.0322214	0.669939	0.00131444	0.714463
BRAP	ENSG00000089234.10	protein_coding	0.00129402	1.67081	0.00103237	1.52247	0.058114	0.843592	0.426198	1.04603	0.123538	0.911219	0.00399075	0.5049	0.00324703	0.626065	0.0023852	0.554093	0.00162028	0.687062	0.00918816	1.23998
ERP29	ENSG00000089248.6	protein_coding	0.235685	0.924819	0.457312	1.04845	0.198397	1.13422	0.0816941	0.855488	0.0636243	1.13368	0.0847897	1.22642	0.258804	0.925032	0.364551	1.08181	0.0300231	0.815955	0.0381758	0.754251
FUS	ENSG00000089280.14	protein_coding	0.00757654	1.512	0.00156424	1.39345	0.0520807	1.30639	0.00983171	1.27365	0.233822	0.921589	0.140427	0.864016	0.0580654	0.842358	0.419872	0.937528	0.0976858	0.914028	0.75554	0.974934
IGBP1	ENSG00000089289.11	protein_coding	0.00940843	0.828177	0.55208	0.959789	0.00031695	0.536043	0.00784449	0.631625	0.121124	1.15892	0.002025	0.647257	0.0499949	0.762669	0.00560425	0.558501	0.0117018	0.658088	0.202201	1.17831
FXYD5	ENSG00000089327.8	protein_coding	0.0215667	1.31565	0.0626558	1.71574	0.367981	1.07465	0.00122754	1.68663	0.182992	1.3041	0.0360759	0.816825	0.0106612	1.28198	0.0846496	0.626351	0.902062	0.983036	0.00154301	1.56947
ZNF302	ENSG00000089335.14	protein_coding	0.00631133	2.42091	0.00337143	3.55917	0.0302999	0.0889938	0.118	1.64946	0.0488523	1.47018	0.000164338	0.0367604	0.0834874	0.681339	0.00577063	0.0250041	0.00835738	0.46344	0.0230954	18.5346
GRAMD1A	ENSG00000089351.8	protein_coding	5.09361e-05	0.554326	2.57505e-05	0.486831	0.000398443	0.74526	0.0007149	0.761583	0.0310548	0.878238	0.000823635	1.34444	0.00127293	1.37389	0.000302146	1.53084	0.000401623	1.56437	0.537876	1.0219
FXYD3	ENSG00000089356.11	protein_coding	0.0040407	1159.26	0.00212546	1640.65	0.00128189	1957.56	0.012224	981.559	0.0104257	1.41525	0.00144682	1.68863	0.258653	0.846712	0.037563	1.19316	0.0104302	0.598276	0.00311233	0.50142
HEPH	ENSG00000089472.12	protein_coding	0.00801824	0.00233154	0.00397925	0.0356765	0.421211	1.21011	0.00417775	0.0425856	0.432585	15.3017	0.0273677	519.016	0.351627	18.265	0.0261587	33.9189	0.892137	1.19366	0.0265874	0.0351915
C16orf5	ENSG00000089486.10	protein_coding	0.0352198	0.323014	0.234363	1.33774	0.0294605	0.119555	0.0332908	0.32957	0.0203823	4.14143	0.0845516	0.370124	0.952339	1.0203	0.0207178	0.0893709	0.0184358	0.246363	0.109511	2.75663
CMTM1	ENSG00000089505.13	protein_coding	0.0778839	2.81038	0.0334446	2.95358	0.0838541	3.01614	0.00361017	2.67592	0.856623	1.05095	0.82853	1.07321	0.843778	0.952157	0.942403	1.02118	0.612821	0.905993	0.666006	0.887201
GANAB	ENSG00000089597.11	protein_coding	0.022273	0.642907	0.0100425	0.583959	0.0580236	0.777458	0.00726491	0.599311	0.12375	0.90831	0.00113658	1.20928	0.364372	0.932188	0.00716479	1.33136	0.751113	1.02629	0.0325505	0.770859
GMIP	ENSG00000089639.5	protein_coding	0.381786	0.906556	0.636858	1.05134	0.743688	0.957026	0.044805	1.35807	0.0964495	1.15971	0.635421	1.05567	0.0310718	1.49805	0.427867	0.910293	0.0570996	1.29175	0.0349856	1.41905
RBM41	ENSG00000089682.12	protein_coding	0.000775785	3.60982	0.00763392	3.20997	0.0290771	2.49644	0.017648	1.98863	0.343515	0.889233	0.0687487	0.691569	0.00103873	0.550894	0.204155	0.777715	0.0467443	0.619516	0.274367	0.796585
BIRC5	ENSG00000089685.8	protein_coding	0.0214608	1.54034	0.0420977	1.59467	0.000529359	1.92258	0.197269	1.1138	0.784499	1.03528	0.052355	1.24816	0.0486709	0.723088	0.144807	1.20563	0.075852	0.698449	0.00147358	0.579324
LAG3	ENSG00000089692.3	protein_coding	0.0899261	0.13705	0.0731019	0.0348157	0.0958375	0.175987	0.0753082	0.0490231	0.0289163	0.254036	0.322555	1.28411	0.0250487	0.357701	0.0223316	5.05483	0.632926	1.40808	0.0312081	0.27856
MLF2	ENSG00000089693.6	protein_coding	0.168736	0.939222	0.039348	0.783356	0.00186368	1.28362	0.00500314	1.35752	0.091142	0.834048	0.00045001	1.36669	0.00495217	1.44537	0.00509194	1.63862	0.00149989	1.73296	0.24972	1.05757
OTUB2	ENSG00000089723.5	protein_coding	0.000396445	3.6144	0.00586584	3.47288	0.00315894	6.76501	0.00106197	11.0346	0.641501	0.960845	0.00754018	1.87168	0.00104272	3.05295	0.00310677	1.94795	0.000235168	3.17736	0.0013262	1.63113
DDX24	ENSG00000089737.11	protein_coding	0.0101262	1.38658	0.870239	1.02415	0.0473389	1.24525	0.195886	1.15091	0.0781894	0.738616	0.142483	0.898075	0.0642251	0.830034	0.199797	1.21589	0.428311	1.12377	0.372653	0.924237
ZBTB25	ENSG00000089775.6	protein_coding	0.0169567	0.654915	0.0331781	0.7301	0.936029	0.992509	0.0116953	0.623239	0.345504	1.1148	0.0156982	1.51548	0.685806	0.951633	0.02821	1.35941	0.122621	0.853635	0.00945121	0.627943
NECAP1	ENSG00000089818.11	protein_coding	0.468734	1.22296	0.0361949	1.43955	0.000756667	1.50933	0.0503039	1.48155	0.489282	1.1771	0.371793	1.23417	0.425458	1.21145	0.573779	1.04848	0.807367	1.02918	0.848296	0.981591
ARHGAP4	ENSG00000089820.11	protein_coding	0.177077	0.143761	0.184487	0.153759	0.46441	0.613612	0.35047	0.445558	0.953182	1.06955	0.0642807	4.26827	0.406614	3.09929	0.0186748	3.99073	0.410317	2.89776	0.61118	0.726123
ANKRD24	ENSG00000089847.7	protein_coding	0.00834576	0.00144554	0.0072349	0.018541	0.0049655	0.0596508	0.0072102	0.0249895	0.399767	12.8263	0.211437	41.2653	0.297602	17.2873	0.336948	3.21724	0.796017	1.3478	0.409375	0.41893
DHX32	ENSG00000089876.7	protein_coding	0.0018447	2.17219	0.00982096	1.94137	0.0971886	1.08387	0.00243388	1.28326	0.177857	0.893735	0.00464451	0.498975	0.00437522	0.590768	0.0158304	0.558303	0.0228999	0.661011	0.00822203	1.18396
RCOR1	ENSG00000089902.7	protein_coding	0.000268168	2.37774	0.00284009	2.21608	0.0700271	1.09374	0.076363	1.14913	0.215971	0.932008	0.000450598	0.459991	0.000100002	0.483284	0.00386753	0.493548	0.00157048	0.518541	0.396449	1.05064
C14orf118	ENSG00000089916.13	protein_coding	0.563841	1.04701	0.651745	0.959066	0.0417056	0.808221	0.921674	0.991255	0.388364	0.916007	0.0473849	0.771934	0.571543	0.946751	0.155708	0.842716	0.758187	1.03356	0.110896	1.22647
LTBP4	ENSG00000090006.12	protein_coding	6.74239e-06	0.257236	0.000232695	0.380357	1.64854e-05	0.368507	2.85825e-05	0.406487	0.0323004	1.47863	0.0119748	1.43257	0.00522585	1.58021	0.753697	0.968845	0.508879	1.0687	0.239512	1.10306
BLVRB	ENSG00000090013.4	protein_coding	0.0177394	0.506269	0.0180859	0.600479	0.012497	0.460138	0.00558573	0.38884	0.221346	1.18609	0.295496	0.908881	0.105164	0.768051	0.10707	0.766285	0.042627	0.64755	0.268792	0.845051
SLC9A1	ENSG00000090020.5	protein_coding	0.0308497	1.26241	0.0123748	1.23968	0.0158895	1.81361	0.0144433	2.01602	0.776484	0.981992	0.0288064	1.43662	0.0205055	1.59696	0.0324746	1.46297	0.024459	1.62625	0.342707	1.11161
SPTLC1	ENSG00000090054.8	protein_coding	0.00113647	1.9067	0.00561498	1.90565	0.00444593	0.859353	0.00701812	1.50065	0.991598	0.999448	0.00146703	0.450702	0.00531632	0.787039	0.00499602	0.450951	0.0172023	0.787473	0.00562612	1.74625
PAPOLA	ENSG00000090060.13	protein_coding	0.0004688	3.46453	3.00663e-05	3.00268	0.00100075	2.15666	0.000391598	2.0692	0.0542921	0.866691	0.00191343	0.622496	0.0025514	0.597252	0.00319639	0.718244	0.000586754	0.689118	0.505662	0.959448
CCNK	ENSG00000090061.13	protein_coding	0.000986084	1.75397	0.0205293	1.68387	0.00378014	1.43053	0.0157454	1.63904	0.594964	0.960033	0.00729201	0.815595	0.342337	0.934473	0.128456	0.849549	0.766214	0.973376	0.134223	1.14576
PCBP4	ENSG00000090097.15	protein_coding	0.00415739	0.157042	0.00547001	0.170683	0.0112051	0.406243	0.0133819	0.512579	0.470832	1.08686	0.00134782	2.58684	7.47876e-05	3.26396	3.86889e-05	2.3801	0.000299862	3.0031	0.0125423	1.26176
YPEL3	ENSG00000090238.7	protein_coding	0.00315392	0.0817449	0.0045186	0.201088	0.00275806	0.159603	0.00283252	0.0919243	0.000561474	2.45995	0.0176595	1.95245	0.519891	1.12453	0.0924022	0.793696	0.00304611	0.457134	0.0254822	0.575955
MRPS33	ENSG00000090263.11	protein_coding	0.000155498	1.69842	0.00882424	1.59424	0.00370772	1.27107	0.0568651	1.14823	0.276742	0.938658	0.000753897	0.748381	0.000774404	0.676059	0.0283136	0.797288	0.00945219	0.72024	0.0916519	0.903362
NDUFB2	ENSG00000090266.7	protein_coding	0.288232	0.830971	0.107477	1.299	0.909023	0.976668	0.827076	0.941799	0.00548762	1.56323	0.448776	1.17533	0.664655	1.13337	0.158677	0.751861	0.236142	0.725019	0.901915	0.964298
NUDC	ENSG00000090273.8	protein_coding	0.000123717	2.02447	0.00311175	2.04415	0.000752355	1.55097	0.0101725	1.63057	0.857491	1.00972	0.0018999	0.766112	0.026664	0.80543	0.0167108	0.758735	0.0291574	0.797675	0.473538	1.05132
MAEA	ENSG00000090316.11	protein_coding	0.395344	1.11375	0.293741	1.08739	0.0625346	0.782926	0.695435	0.942681	0.819264	0.976326	0.0751936	0.702962	0.330791	0.846401	0.00179638	0.720008	0.344031	0.866924	0.307197	1.20405
ICAM1	ENSG00000090339.3	protein_coding	0.00301577	0.00263472	0.00304849	0.00657515	0.000571522	2.5321	0.00336543	0.0555525	0.0760754	2.49557	0.00141619	961.05	8.42421e-06	21.0847	0.00142223	385.102	1.19018e-05	8.44886	0.00147788	0.0219393
STRN4	ENSG00000090372.7	protein_coding	0.0109164	1.41762	0.0257858	1.31047	0.00354281	1.51583	0.0190094	1.37383	0.251895	0.924414	0.0625414	1.06927	0.131876	0.969105	0.0769268	1.1567	0.450335	1.04835	0.032421	0.906321
LYZ	ENSG00000090382.2	protein_coding	0.426809	5.43462	0.825263	1.41032	0.0272865	5.89737	0.413707	2.20105	0.467647	0.259507	0.92709	1.08515	0.546421	0.405004	0.0773836	4.18157	0.661504	1.56067	0.0334457	0.373225
MUL1	ENSG00000090432.5	protein_coding	0.0140715	1.13431	0.222085	1.17362	0.0316803	0.814571	0.114698	0.89978	0.735978	1.03466	0.00819175	0.718122	0.0140956	0.793242	0.0533197	0.694069	0.0974622	0.766673	0.224912	1.10461
TFAP4	ENSG00000090447.7	protein_coding	0.0740084	2.42709	0.251303	1.15242	0.311472	0.871134	0.389209	1.13686	0.0964752	0.474815	0.0682799	0.358922	0.0885095	0.468403	0.00801746	0.755919	0.899794	0.986496	0.115887	1.30503
PDCD7	ENSG00000090470.10	protein_coding	0.816662	0.922743	0.000766801	0.397952	0.00938974	0.596193	0.00195194	0.374894	0.212796	0.43127	0.380469	0.646109	0.199074	0.406282	0.0489815	1.49815	0.738826	0.942059	0.0413536	0.628813
SPG21	ENSG00000090487.6	protein_coding	0.0954978	1.17314	0.143611	1.14449	0.0512754	1.25121	0.622262	0.960945	0.530057	0.975577	0.147681	1.06655	0.0114056	0.819124	0.0143529	1.09325	0.0113666	0.839631	0.00330199	0.768016
DNAJB11	ENSG00000090520.6	protein_coding	0.00084036	2.19784	0.00414867	1.85825	3.15196e-05	3.05405	0.00138728	2.65313	0.0772247	0.845488	0.00275742	1.38957	0.0398193	1.20715	0.00140469	1.64351	0.0164084	1.42776	0.0258244	0.868724
LEPREL1	ENSG00000090530.5	protein_coding	0.000843042	12.2757	0.000855043	9.21123	6.56644e-05	25.3357	8.32075e-05	8.63135	0.00494553	0.750366	2.32794e-05	2.0639	0.00477027	0.703128	4.09136e-06	2.75053	0.221772	0.937047	1.16983e-05	0.340679
FLT3LG	ENSG00000090554.6	protein_coding	0.0378767	0.119724	0.0550614	0.261081	0.418521	0.802961	0.107098	0.501257	0.0254448	2.1807	0.0167325	6.70678	0.00260602	4.18678	0.0315511	3.07552	0.0148701	1.91993	0.0888007	0.62426
RAB11FIP3	ENSG00000090565.11	protein_coding	0.000869488	0.448654	0.000929985	0.333306	0.000757392	0.389292	0.000186281	0.253168	0.115374	0.742902	0.324649	0.867689	0.0309686	0.564282	0.0846876	1.16797	0.0647437	0.759565	0.014419	0.650328
GNPTG	ENSG00000090581.5	protein_coding	0.00051386	0.300157	0.000227198	0.323138	0.000240272	0.397172	0.000907642	0.263413	0.320558	1.07656	0.0152126	1.32322	0.0670904	0.877584	0.0385952	1.22911	0.0485661	0.815171	0.00895786	0.663221
GOLGA3	ENSG00000090615.7	protein_coding	0.0119185	0.639573	0.00655836	0.609125	0.00779809	0.425711	0.00418668	0.574205	0.419725	0.952393	0.00655749	0.665617	0.327382	0.897794	0.0202419	0.698889	0.586352	0.942672	0.0988076	1.34881
PABPC4	ENSG00000090621.8	protein_coding	0.143882	1.26709	0.533734	1.06324	0.0133739	0.7169	0.0390633	0.747876	0.238844	0.839118	0.0418271	0.565783	0.0301359	0.590229	0.0438118	0.674259	0.0392679	0.703393	0.685005	1.04321
CERS4	ENSG00000090661.6	protein_coding	0.00801344	3.33935e-05	0.00801291	0	0.00765097	0.0222747	0.00801626	0.000231918	0.42265	0	0.183934	667.037	0.482983	6.945	0.183526	#DIV/0!	0.42265	#DIV/0!	0.186339	0.0104117
MCOLN1	ENSG00000090674.10	protein_coding	0.00169496	0.521077	0.000577118	0.490979	0.00143957	0.577603	0.00294564	0.438085	0.400135	0.94224	0.286901	1.10848	0.301651	0.84073	0.151518	1.17643	0.48625	0.892268	0.136661	0.758454
USP48	ENSG00000090686.11	protein_coding	0.000375714	1.96123	0.000903115	1.79116	0.00196387	1.40086	0.0849754	1.16045	0.1196	0.913283	0.00349991	0.714274	0.000612107	0.591695	0.0115272	0.782094	0.00169881	0.647877	0.028931	0.828388
EFNB1	ENSG00000090776.5	protein_coding	0.00120619	5.31013	0.00674668	6.3712	0.000203807	3.49181	0.00148226	6.04635	0.129425	1.19982	0.00337262	0.657574	0.0564673	1.13864	0.0211244	0.548061	0.562186	0.949014	0.003308	1.73158
PDPR	ENSG00000090857.9	protein_coding	0.000530396	0.51348	0.00256769	0.486184	0.00911843	0.53956	0.00772891	0.456231	0.62102	0.946843	0.702031	1.05079	0.448431	0.888509	0.483184	1.10978	0.700497	0.938392	0.358475	0.845563
AARS	ENSG00000090861.10	protein_coding	0.220054	1.10494	0.294603	0.904277	0.0312433	1.26292	0.0687842	0.789637	0.0381018	0.818395	0.0208	1.14298	0.018824	0.714643	0.0072034	1.39661	0.22056	0.873225	0.00615939	0.625247
GLG1	ENSG00000090863.7	protein_coding	0.00150785	0.64157	0.000308529	0.627044	0.00042977	0.657485	0.000229647	0.568825	0.549342	0.977358	0.542335	1.02481	0.0849155	0.886614	0.347221	1.04855	0.1421	0.907154	0.0540837	0.865153
KIF4A	ENSG00000090889.10	protein_coding	0.000141175	1.71768	0.000286517	1.73702	0.00115571	1.31897	0.125787	1.06711	0.744407	1.01126	0.00171603	0.767877	0.00104224	0.621253	0.00298709	0.759327	0.00178088	0.614336	0.00133042	0.809053
TNRC6A	ENSG00000090905.13	protein_coding	0.0207523	1.52296	0.0512166	1.41819	0.337052	1.04147	0.26843	0.950876	0.45254	0.931206	0.0137213	0.683843	0.0089986	0.624359	0.0504616	0.734363	0.0317613	0.670485	0.122694	0.913016
PLEKHG2	ENSG00000090924.8	protein_coding	0.000275929	0.18126	0.00120939	0.0889223	0.000671607	0.420754	0.000389896	0.432805	0.0306279	0.490577	0.00110655	2.32127	0.00788405	2.38775	0.00179794	4.7317	0.00877519	4.86722	0.788772	1.02864
DLL3	ENSG00000090932.5	protein_coding	0.0672899	7.91636	0.0187681	17.5658	0.0425166	21.2419	0.0801184	16.958	0.0447129	2.21893	0.0770559	2.68329	0.196868	2.14215	0.521246	1.20927	0.919116	0.965399	0.551481	0.79833
NAT14	ENSG00000090971.3	protein_coding	0.00222017	0.752245	0.0100405	0.519701	0.0409029	1.20557	0.665041	0.968226	0.0595912	0.690866	0.00599913	1.60263	0.055708	1.28712	0.00153535	2.31974	0.00757321	1.86305	0.0422462	0.803128
PITPNM2	ENSG00000090975.8	protein_coding	1.36845e-05	2.52993	0.00101708	2.45663	0.000144594	1.73089	0.00270603	2.19162	0.507329	0.971029	0.00017887	0.684164	0.055243	0.866279	0.00720512	0.704576	0.112118	0.892124	0.0299513	1.26619
EXOC1	ENSG00000090989.13	protein_coding	0.0817553	1.50611	0.0206582	1.81888	0.118936	0.617562	0.926521	1.017	0.180109	1.20767	0.00721356	0.410038	0.00845095	0.675247	0.00572626	0.339529	0.024259	0.559132	0.0244245	1.64679
RBM27	ENSG00000091009.6	protein_coding	0.00102636	3.60575	0.00950009	2.57978	0.0161413	2.11168	0.0228199	1.8035	0.0418114	0.715464	0.017531	0.585642	0.0064732	0.500174	0.00301426	0.818549	0.0115559	0.699091	0.0771217	0.854061
OSBPL8	ENSG00000091039.12	protein_coding	0.000246069	3.99673	0.0200661	3.55484	0.0116793	1.8547	0.00653634	2.02552	0.382888	0.889438	0.000392012	0.464054	0.000525838	0.506793	0.038095	0.521738	0.04837	0.56979	0.431846	1.0921
DTX2	ENSG00000091073.14	protein_coding	0.343855	1.09003	0.0296667	1.50718	0.857046	1.01368	0.000660094	1.89609	0.054039	1.38269	0.260574	0.929956	0.000307302	1.73948	0.0511232	0.672571	0.0637412	1.25804	0.00226078	1.8705
PUS7	ENSG00000091127.8	protein_coding	0.00784228	4.09	0.0224318	3.43243	0.00183768	2.46199	0.000942884	2.48424	0.281273	0.839226	0.0257378	0.601954	0.0286982	0.607394	0.128029	0.717272	0.135305	0.723755	0.910823	1.00904
NRCAM	ENSG00000091129.14	protein_coding	0.00770096	0.00478378	0.00766393	0.00124199	0.00796896	0.0226953	0.00801665	0.0237708	0.178218	0.259626	0.00448439	4.74422	0.0034978	4.96904	0.00755264	18.2733	2.90939e-05	19.1392	0.696886	1.04739
LAMB1	ENSG00000091136.9	protein_coding	0.00267219	0.382138	0.00186534	0.252049	0.000830623	0.474923	0.000887955	0.351597	0.185325	0.659574	0.300971	1.2428	0.697491	0.920077	0.0141332	1.88425	0.0274905	1.39496	0.0449882	0.740323
SLC26A4	ENSG00000091137.6	protein_coding	0.891079	0.935331	0.21073	0.312643	0.679529	0.810428	0.344187	0.511916	0.0688613	0.334259	0.631924	0.866461	0.213613	0.54731	0.0457287	2.59219	0.456419	1.63738	0.297837	0.631661
SLC26A3	ENSG00000091138.8	protein_coding	0.190697	#DIV/0!	0.0335341	#DIV/0!	0.42265	#DIV/0!	0.42265	#DIV/0!	0.0486994	3.27386	0.550805	0.523193	0.30776	0.285883	0.0282154	0.159809	0.0245494	0.087323	0.716466	0.54642
DLD	ENSG00000091140.6	protein_coding	0.00175751	2.97115	0.0101029	3.51293	0.000322507	1.89322	0.0327088	1.70412	0.181891	1.18234	0.00737165	0.637199	0.00351382	0.573553	0.0245494	0.538929	0.00985541	0.485099	0.341022	0.900116
WDR7	ENSG00000091157.8	protein_coding	0.847254	1.01397	0.640155	1.03414	0.17595	0.89859	0.0152817	0.729245	0.771056	1.01989	0.118407	0.886209	0.00983023	0.719197	0.0793793	0.868922	0.00754103	0.705168	0.01948	0.811544
TXNL1	ENSG00000091164.7	protein_coding	0.0100111	1.46495	0.129408	1.22899	0.074028	1.2326	0.164315	1.18215	0.124041	0.838927	0.0851419	0.84139	0.0680296	0.806957	0.97795	1.00294	0.737946	0.961891	0.686394	0.959076
ABCC6	ENSG00000091262.10	protein_coding	0.0932952	0.349064	0.0831408	0.247472	0.184167	0.543317	0.153434	0.492693	0.434715	0.708958	0.214272	1.5565	0.452051	1.41147	0.0474329	2.19547	0.209292	1.99091	0.767033	0.906825
CMTM6	ENSG00000091317.7	protein_coding	0.00110586	2.05672	0.00892102	1.92428	0.000215128	2.68634	1.93852e-05	3.23339	0.467505	0.935607	0.00857833	1.30613	0.000858542	1.57211	0.0126499	1.39602	0.00384825	1.68031	0.0113688	1.20364
ITGA6	ENSG00000091409.10	protein_coding	0.000233227	10.0202	9.31603e-07	7.0028	0.00199094	14.5748	8.1604e-05	26.974	0.002792	0.698868	0.0115981	1.45454	5.87987e-06	2.69196	0.00641699	2.08128	0.000123998	3.85188	0.000432929	1.85073
AC013461.1	ENSG00000091436.12	protein_coding	0.0898885	1.17985	0.901084	1.00848	0.0156587	0.621549	0.00838395	1.43188	0.0142363	0.854751	0.000903197	0.526803	0.0098397	1.21362	0.00018763	0.616324	0.000278622	1.41985	3.2598e-05	2.30374
FH	ENSG00000091483.6	protein_coding	0.000221836	1.50047	0.00433367	1.34477	0.000182552	1.43985	0.0179757	0.823642	0.0501648	0.896229	0.0265056	0.959598	0.00115436	0.548922	0.126837	1.07071	0.000632295	0.61248	0.00103634	0.572033
SEL1L3	ENSG00000091490.6	protein_coding	0.0273118	6.87165	0.0588885	3.17561	0.0232468	7.559	7.26764e-05	9.93757	0.0517924	0.462132	0.673737	1.10003	0.0904414	1.44617	0.0361293	2.38033	0.00220154	3.12934	0.151608	1.31467
CDV3	ENSG00000091527.11	protein_coding	0.00283806	2.11418	0.00235281	1.84957	0.00481325	1.87388	0.000473297	2.12781	0.00456422	0.874842	0.000208203	0.886342	0.778283	1.00645	0.501805	1.01314	0.00721714	1.15044	0.0179782	1.13551
ALKBH5	ENSG00000091542.8	protein_coding	0.00102033	2.10663	0.00172478	1.91801	0.00263638	2.05314	0.0332673	2.13915	0.222045	0.910464	0.740678	0.974611	0.911267	1.01544	0.412376	1.07045	0.472874	1.1153	0.774733	1.04189
NLRP1	ENSG00000091592.10	protein_coding	0.0110887	0.0831855	0.0108547	0.0729396	0.00873122	0.0754344	0.119025	0.583778	0.178888	0.87683	0.745987	0.906822	0.0988779	7.01778	0.91583	1.0342	0.095498	8.00357	0.0943216	7.73887
PITPNM3	ENSG00000091622.10	protein_coding	0.930152	0.994401	0.0200045	1.21985	0.00159396	0.292095	0.00292791	0.379167	0.0206803	1.22672	0.00208391	0.29374	0.00364087	0.381302	0.000925506	0.239452	0.00162315	0.310832	0.00714943	1.29809
SPAG7	ENSG00000091640.3	protein_coding	0.00591722	0.678414	0.0236769	0.78507	0.0229018	0.762755	0.00325941	0.566562	0.0872447	1.15722	0.243546	1.12432	0.0779018	0.835128	0.706332	0.971575	0.0029345	0.72167	0.0368611	0.742784
ORC6	ENSG00000091651.4	protein_coding	5.55533e-05	3.15415	0.000292883	2.99059	0.00307704	2.35076	0.0278204	1.98481	0.29019	0.948145	0.0101658	0.745291	0.0154003	0.629268	0.0203359	0.786051	0.0191682	0.663683	0.204247	0.844326
ZC3HC1	ENSG00000091732.11	protein_coding	0.474574	0.936645	0.0184099	0.671012	0.0187932	0.659275	0.0175707	0.548732	0.0356383	0.716399	0.0292197	0.703868	0.0273988	0.585848	0.872775	0.982509	0.328179	0.817768	0.335498	0.832326
ESR1	ENSG00000091831.16	protein_coding	0.0435086	7.86849	0.00402718	18.5487	0.0126216	7.35974	0.114403	3.49186	0.00631621	2.35734	0.789109	0.935344	0.0844362	0.443777	0.00289687	0.396779	0.000912765	0.188253	0.0395287	0.474453
RGS17	ENSG00000091844.2	protein_coding	0.132681	1.48733	0.741853	0.919013	0.174377	0.56992	0.141294	1.49121	0.0095557	0.617894	0.0043075	0.383183	0.97094	1.00261	0.0105264	0.620144	0.00236655	1.62262	5.11853e-05	2.61652
ANGPT2	ENSG00000091879.9	protein_coding	0.0575844	4.10398	0.196497	2.63043	0.343992	2.15579	0.128835	3.63771	0.0412082	0.640945	0.0593244	0.525293	0.707225	0.886387	0.537713	0.819561	0.444885	1.38294	0.302685	1.68741
TMEM101	ENSG00000091947.4	protein_coding	0.0164535	0.498409	0.0243754	0.59405	0.0530986	0.685776	0.0203631	0.547235	0.380081	1.19189	0.00865478	1.37593	0.18809	1.09797	0.39537	1.15441	0.64321	0.921194	0.0183426	0.79798
CCDC80	ENSG00000091986.10	protein_coding	0.00483139	0.00620123	0.0049471	0.0197287	0.00483198	0.00472136	0.00488728	0.0102886	0.0102983	3.18141	0.464803	0.761359	0.113538	1.65913	0.0151459	0.239315	0.0451342	0.521507	0.00375243	2.17917
PSME1	ENSG00000092010.10	protein_coding	0.00149259	0.657326	0.0312177	0.857333	0.00478053	0.76475	0.171581	0.813305	0.00237806	1.30427	0.0204312	1.16343	0.229778	1.23729	0.0292429	0.89201	0.681301	0.948646	0.654757	1.06349
PPP2R3C	ENSG00000092020.6	protein_coding	0.626211	1.1011	0.0183592	1.21725	0.201647	1.47328	0.0524382	0.885143	0.581875	1.10549	0.302088	1.33801	0.345217	0.803869	0.419507	1.21033	0.00461597	0.727163	0.144306	0.600796
HAUS4	ENSG00000092036.12	protein_coding	0.000664538	0.6083	0.0345618	0.661555	0.000528323	0.589256	0.000173236	0.337355	0.568934	1.08755	0.654742	0.968693	0.00261822	0.554586	0.451599	0.890713	0.0455479	0.509942	0.00282584	0.57251
SLC7A8	ENSG00000092068.14	protein_coding	0.0244876	0.458702	0.000418578	2.7801	0.00810125	0.0945994	0.00833162	0.218724	0.00064182	6.06079	0.0852206	0.206233	0.169714	0.476833	4.73502e-05	0.0340274	8.71201e-06	0.078675	0.0408281	2.31211
SLC22A17	ENSG00000092096.10	protein_coding	0.037062	0	0.0445091	0.267264	0.0022012	9.67205	0.00562659	3.34346	0.183808	#DIV/0!	0.00372768	#DIV/0!	0.00872003	#DIV/0!	0.00272117	36.1892	0.00432249	12.51	0.00237371	0.345683
RNF31	ENSG00000092098.11	protein_coding	0.168698	0.711173	0.0200461	0.666144	0.00814874	0.630167	0.0163597	0.670663	0.780453	0.936683	0.626067	0.886095	0.811929	0.943038	0.224275	0.945992	0.9494	1.00678	0.594038	1.06426
SCFD1	ENSG00000092108.15	protein_coding	0.0771145	1.43418	0.238223	1.23009	0.118257	0.640021	0.176278	0.714441	0.209978	0.857694	0.014822	0.446262	0.020964	0.498151	0.00260533	0.520304	0.00618806	0.580804	0.132249	1.11628
G2E3	ENSG00000092140.10	protein_coding	0.00358015	3.86696	0.00134222	4.17126	0.0154554	1.92186	0.072645	2.07495	0.491291	1.07869	0.0101768	0.496996	0.0182864	0.536584	0.00365458	0.460739	0.0101749	0.497439	0.718144	1.07966
HECTD1	ENSG00000092148.8	protein_coding	0.00153785	2.55967	0.000411225	2.38001	0.000860316	2.24051	0.0413638	1.36866	0.346387	0.929811	0.14162	0.875309	0.00923704	0.5347	0.228176	0.941384	0.00115324	0.575063	0.000470712	0.61087
HNRNPC	ENSG00000092199.13	protein_coding	0.000859269	1.60097	0.0110431	1.40807	0.0125712	1.32593	0.551726	1.02349	0.0322015	0.879512	0.00742561	0.828203	0.000467307	0.639295	0.226037	0.941661	0.00276761	0.726874	0.00386909	0.771906
SUPT16H	ENSG00000092201.5	protein_coding	9.16488e-07	2.76377	0.00191928	2.47168	0.000335448	1.79985	0.000392456	1.58537	0.0705456	0.894313	0.00015123	0.65123	4.32179e-05	0.573624	0.0158603	0.72819	0.00404144	0.641414	0.0233594	0.880832
TOX4	ENSG00000092203.8	protein_coding	0.986903	0.997814	0.0358592	0.809726	0.00151197	0.674445	0.0107662	0.769723	0.244485	0.8115	0.108959	0.675923	0.182583	0.771409	0.0927137	0.83293	0.534697	0.950597	0.117696	1.14127
GEMIN2	ENSG00000092208.11	protein_coding	0.000750366	2.0851	0.0387431	2.05479	3.44299e-05	2.49953	0.0339069	1.3656	0.905903	0.985461	0.00889604	1.19876	0.00291429	0.654934	0.177459	1.21644	0.0750799	0.664597	0.000958962	0.546344
TGM1	ENSG00000092295.7	protein_coding	0.767868	1.04981	0.095688	1.29609	0.0105166	0.0580785	0.0104272	0.0374078	0.186493	1.23459	0.0141619	0.055323	0.0138903	0.035633	0.00508457	0.0448106	0.00517538	0.0288621	0.167143	0.644091
TINF2	ENSG00000092330.11	protein_coding	0.000104445	0.331491	0.00594244	0.59503	7.14134e-05	0.29679	4.51347e-05	0.381947	0.0154868	1.79501	0.459671	0.89532	0.244095	1.15221	0.0109454	0.498782	0.0362826	0.641896	0.0826596	1.28693
SEMA6A	ENSG00000092421.12	protein_coding	0.559326	1.41422	0.29734	0.366461	0.0317314	12.147	0.00883665	5.37198	0.143525	0.259126	0.0341069	8.58922	0.0119814	3.79855	0.0321425	33.1469	0.0150084	14.6591	0.0786686	0.442246
TRPM7	ENSG00000092439.8	protein_coding	0.00826679	1.82076	0.00481997	1.84349	0.00532162	1.88184	0.773851	1.04938	0.83481	1.01249	0.663305	1.03355	0.0108798	0.576344	0.80333	1.0208	0.00656892	0.569237	0.00687821	0.557638
TYRO3	ENSG00000092445.7	protein_coding	0.00870299	1.7234	0.018108	1.74673	0.23754	1.18514	0.165887	0.738077	0.897036	1.01353	0.00680789	0.687674	0.00240764	0.428267	0.0525492	0.678491	0.00684017	0.422548	0.036472	0.622775
WDR76	ENSG00000092470.7	protein_coding	0.000238501	3.14704	0.000569378	2.65261	0.00187687	3.27336	0.011945	1.91327	0.0361331	0.84289	0.634379	1.04014	0.00623343	0.60796	0.0785624	1.23402	0.00905009	0.721281	0.0201458	0.584499
CAPN3	ENSG00000092529.18	protein_coding	0.011416	0.0648619	0.0105504	0.0803663	0.015658	0.393421	0.00890566	0.110635	0.46361	1.23904	0.0153145	6.06553	0.245094	1.70571	0.0109254	4.89536	0.422132	1.37664	0.00865846	0.281213
SNAP23	ENSG00000092531.5	protein_coding	0.14031	0.804503	0.0210047	0.552067	0.0418102	0.649297	0.0506972	0.654696	0.0428657	0.686221	0.129193	0.807078	0.147002	0.813789	0.076076	1.17612	0.0736625	1.1859	0.850116	1.00832
PHGDH	ENSG00000092621.7	protein_coding	0.0189757	0.826756	0.000557416	0.541741	0.000356524	3.44371	0.000149319	2.21637	0.0029122	0.65526	0.000298076	4.16532	9.55802e-05	2.68081	0.000444316	6.35675	0.000179362	4.09121	0.00074986	0.643601
COL9A3	ENSG00000092758.11	protein_coding	0.597613	2.73934	0.183951	5.33044	0.0105334	395.792	0.020979	108.916	0.506267	1.94589	0.0103927	144.485	0.0194833	39.7599	0.0106157	74.2513	0.0212704	20.4328	0.0111895	0.275184
EZR	ENSG00000092820.13	protein_coding	0.00251669	1.55426	0.00123607	1.68413	0.0158817	0.80867	0.0018278	1.308	0.137025	1.08356	2.37224e-05	0.520293	0.0104848	0.841557	0.00273785	0.48017	0.00864616	0.77666	0.000911361	1.61747
MYL6	ENSG00000092841.13	protein_coding	0.00284024	0.280022	0.00501917	0.372722	0.0013778	0.280993	0.000964804	0.350974	0.00506285	1.33105	0.96742	1.00347	0.0963861	1.25338	0.0334483	0.753894	0.492394	0.941649	0.101974	1.24905
EIF2C1	ENSG00000092847.6	protein_coding	0.0376805	0.918896	0.533984	1.02996	0.000873961	1.17778	0.278454	1.12698	0.0898167	1.12087	0.000780635	1.28174	0.131136	1.22645	0.0525533	1.14352	0.387137	1.0942	0.617593	0.956869
CLSPN	ENSG00000092853.9	protein_coding	0.000275669	6.04991	0.000597491	5.38792	0.00194748	3.83225	0.000296001	3.73341	0.121434	0.890579	0.0109808	0.633439	0.000107565	0.617102	0.0126321	0.711267	0.0168792	0.692922	0.739039	0.974209
RFFL	ENSG00000092871.12	protein_coding	0.00324532	1.73095	0.00305534	1.69504	0.300346	1.11066	0.0182343	1.46792	0.760031	0.979255	0.0114138	0.641648	0.074358	0.848042	0.0076	0.655241	0.0685575	0.866007	0.000943042	1.32166
UNC13D	ENSG00000092929.6	protein_coding	0.00597093	9.70735	0.00429127	10.3571	0.00333492	13.7812	0.0053428	14.6948	0.539727	1.06694	0.018453	1.41967	0.020676	1.51378	0.0296055	1.3306	0.0313284	1.41881	0.521631	1.06629
MFSD11	ENSG00000092931.6	protein_coding	0.00709224	0.465232	0.00915904	0.463497	0.0728095	0.778707	0.0102538	0.469558	0.971324	0.99627	0.00275639	1.6738	0.926509	1.0093	0.00153938	1.68007	0.881304	1.01308	0.00152976	0.602997
DPYSL2	ENSG00000092964.11	protein_coding	0.00066001	0.479045	0.000129875	0.476552	0.000789322	0.482513	0.00012417	0.344789	0.917747	0.994796	0.820997	1.00724	0.0416352	0.719743	0.803521	1.01251	0.0336034	0.723508	0.0405543	0.71457
TGFB2	ENSG00000092969.7	protein_coding	0.0118266	0.106722	0.0103512	0.0349085	0.0144101	0.186042	0.0128542	0.15818	0.00319607	0.327098	0.0012931	1.74325	0.0205466	1.48217	1.76784e-05	5.32943	0.00462557	4.53127	0.104332	0.850237
GPATCH2	ENSG00000092978.5	protein_coding	0.0740332	1.48583	0.769164	1.05032	0.455257	1.15029	0.589449	0.906268	0.0110283	0.706891	0.0884378	0.774172	0.00342599	0.609942	0.481949	1.09518	0.143494	0.862851	0.144108	0.787863
NUP50	ENSG00000093000.13	protein_coding	0.000263463	2.91549	0.0023929	2.95379	0.000142981	2.14007	3.93703e-05	2.03056	0.814457	1.01314	0.00199582	0.734035	0.00325297	0.696475	0.0136476	0.724516	0.0148298	0.687443	0.172233	0.948831
CDC45	ENSG00000093009.5	protein_coding	0.000992024	3.60094	0.000449065	3.04088	0.0134432	3.28481	0.0131688	3.31456	0.025071	0.844469	0.466522	0.912211	0.50544	0.920471	0.569018	1.08022	0.528009	1.09	0.955505	1.00905
COMT	ENSG00000093010.7	protein_coding	0.0912382	0.842811	0.754501	1.04972	0.0331267	1.25601	0.470838	1.0568	0.257347	1.2455	0.00010718	1.49026	0.0265246	1.2539	0.258528	1.19652	0.963451	1.00675	0.0327755	0.841397
XXbac-B461K10.4	ENSG00000093100.13	processed_transcript	0.0288825	0.205256	0.0296996	0.331049	0.062213	0.4726	0.0393029	0.358113	0.145623	1.61286	0.00149596	2.30249	0.0324621	1.74472	0.114201	1.42758	0.711624	1.08175	0.0685166	0.757751
LRRFIP2	ENSG00000093167.13	protein_coding	0.140166	1.33577	0.234104	1.27351	0.93034	0.987005	0.098919	1.34733	0.770805	0.95339	0.105641	0.738901	0.948126	1.00865	0.185434	0.775024	0.703867	1.05796	0.0483408	1.36506
SEC22C	ENSG00000093183.9	protein_coding	0.0101177	0.79781	0.243294	0.809322	0.000348614	0.530436	0.000607074	0.517039	0.931042	1.01443	0.000538272	0.664865	0.000106978	0.648074	0.13884	0.655408	0.129377	0.638855	0.53673	0.974745
XYLB	ENSG00000093217.5	protein_coding	0.0148217	3.18175	0.000125282	2.80709	0.000355357	3.93712	0.00465378	3.55126	0.342646	0.882248	0.114802	1.23741	0.391265	1.11613	0.00449307	1.40256	0.0694078	1.2651	0.241152	0.901993
HDAC6	ENSG00000094631.14	protein_coding	0.00346075	0.264671	0.00459721	0.299862	0.00144181	0.276841	0.0012173	0.214377	0.183452	1.13296	0.747194	1.04598	0.226254	0.809975	0.540934	0.923229	0.0810752	0.71492	0.210864	0.774369
GABRP	ENSG00000094755.12	protein_coding	0.00505327	305.4	0.00279231	787.057	0.0010662	14812.5	0.000873776	483.864	0.00193052	2.57713	0.00108893	48.5019	0.00398392	1.58436	0.00110515	18.8201	0.01131	0.614776	0.00112889	0.0326659
CDC6	ENSG00000094804.5	protein_coding	0.000210202	4.13548	0.000275893	3.66839	0.0097819	3.15804	0.017642	3.02377	0.0579946	0.887053	0.0421911	0.763646	0.0497489	0.731178	0.17132	0.86088	0.153548	0.824278	0.750547	0.957483
CDC23	ENSG00000094880.6	protein_coding	0.00582492	1.68221	0.169215	1.55714	0.0339325	1.77403	0.0216977	1.54582	0.693416	0.925653	0.655177	1.05458	0.378991	0.918924	0.5349	1.13929	0.971432	0.992731	0.318059	0.871361
AAAS	ENSG00000094914.8	protein_coding	0.00266657	1.38553	0.264044	1.09432	0.387257	0.907528	0.337155	0.843431	0.0418891	0.789818	0.0293244	0.655004	0.049323	0.608742	0.154451	0.82931	0.172871	0.770738	0.695721	0.929372
CBX5	ENSG00000094916.8	protein_coding	0.413448	1.02637	0.00532078	0.621836	0.0876722	1.11155	0.00350844	0.609523	0.00156012	0.605859	0.146021	1.08299	0.000902003	0.593863	0.00078431	1.78753	0.819483	0.980199	0.000640871	0.548353
FMO2	ENSG00000094963.9	protein_coding	0.00885058	0.0117543	0.00881133	0.00250805	0.00884457	0.00325097	0.00833934	0.0107862	0.214791	0.213374	0.242506	0.276578	0.940941	0.91764	0.819274	1.29621	0.526004	4.30062	0.558464	3.31784
C1orf9	ENSG00000094975.8	protein_coding	0.00558278	2.13741	0.003314	1.94304	0.000484875	2.67219	0.0123366	2.16688	0.222591	0.909063	0.0426473	1.2502	0.891001	1.01378	0.0110508	1.37526	0.378983	1.1152	0.0993662	0.810899
MSH2	ENSG00000095002.8	protein_coding	5.68583e-05	6.41657	4.50249e-05	5.80861	2.53064e-05	7.2873	0.00247318	4.99278	0.0406546	0.905252	0.0136595	1.1357	0.0175236	0.778108	0.00173245	1.25457	0.0749511	0.859548	0.00467669	0.685134
MAP3K1	ENSG00000095015.5	protein_coding	0.027026	0.762102	0.185759	0.867873	0.116255	0.885125	0.0390641	0.785796	0.249001	1.13879	0.00701368	1.16143	0.242491	1.03109	0.822614	1.01988	0.341113	0.905427	0.0175289	0.88778
DHPS	ENSG00000095059.10	protein_coding	0.962504	0.996573	0.503116	0.948274	0.121047	0.853836	0.0456098	0.776643	0.341513	0.951535	0.0225098	0.856772	0.00686906	0.779314	0.0889264	0.900411	0.01928	0.819007	0.122986	0.909592
HOOK2	ENSG00000095066.6	protein_coding	0.0115474	1.53703	0.102043	1.46496	0.00125636	2.20772	0.0622185	1.55067	0.723584	0.953115	0.00403822	1.43636	0.941809	1.00888	0.0299584	1.50702	0.723446	1.05851	0.0312784	0.702385
ARCN1	ENSG00000095139.7	protein_coding	0.0254746	1.20998	0.901744	1.01035	0.0425835	1.12736	0.00513138	1.26168	0.0879766	0.835013	0.225304	0.931719	0.428072	1.04273	0.235727	1.11581	0.051582	1.24875	0.0489578	1.11914
EPB41L4B	ENSG00000095203.9	protein_coding	0.000297989	6.40022	0.000851175	7.158	0.000145932	2.97459	1.1979e-05	3.31037	0.0513354	1.1184	0.00165667	0.464764	0.000642134	0.517227	0.00257391	0.415562	0.00183224	0.462471	0.0232129	1.11288
TMEM38B	ENSG00000095209.7	protein_coding	0.0326155	6.02577	0.00660354	4.14347	0.0393957	3.59701	0.00519572	3.05687	0.176	0.687625	0.107036	0.596938	0.0812105	0.507299	0.451038	0.868116	0.0553096	0.737756	0.439693	0.849836
PSMD5	ENSG00000095261.8	protein_coding	0.00160797	1.88185	0.000386239	1.75507	0.0312235	1.17208	0.00120719	1.55281	0.124544	0.932633	0.000453498	0.622835	0.00181691	0.825151	0.00230977	0.667824	0.0408253	0.884754	0.00029458	1.32483
PTGS1	ENSG00000095303.10	protein_coding	0.00494359	1.41739	0.000521536	1.91539	0.000963566	0.122568	0.00139586	0.110974	0.00490434	1.35135	0.000137149	0.0864745	0.000251566	0.0782943	0.00034845	0.0639913	0.000521303	0.0579379	0.747746	0.905403
NUP188	ENSG00000095319.9	protein_coding	0.023604	2.13119	0.00294037	1.73126	0.372216	1.09939	0.0900565	1.30342	0.201776	0.812346	0.0375446	0.515856	0.0446982	0.611593	0.00262102	0.63502	0.0338594	0.752872	0.181017	1.18559
CRAT	ENSG00000095321.11	protein_coding	0.0156247	0.0738491	0.0145115	0.0106237	0.0147117	0.0173967	0.0143147	0.0035628	0.0394425	0.143857	0.0495368	0.235571	0.0325621	0.0482443	0.040017	1.63754	0.0351909	0.335363	0.0025446	0.204797
NANS	ENSG00000095380.10	protein_coding	0.00205488	1.79655	0.000231095	2.41431	0.108476	0.789532	0.288697	1.1168	0.00246997	1.34386	0.000415951	0.439471	0.00285871	0.621637	0.00018249	0.327022	0.000880336	0.462577	0.00290095	1.41451
TBC1D2	ENSG00000095383.14	protein_coding	0.162011	0.901166	0.590214	0.960023	0.00330614	0.474219	0.0098874	1.55068	0.358761	1.06531	0.000110691	0.526229	0.0150765	1.72075	0.00510322	0.493967	0.00758265	1.61525	0.00454972	3.26996
DFNB31	ENSG00000095397.9	protein_coding	0.00143235	0.188832	0.00389575	0.242737	0.000130614	0.261173	0.00159178	0.425923	0.564538	1.28547	0.138199	1.3831	0.0456283	2.25557	0.843375	1.07595	0.136473	1.75467	0.072452	1.63081
CWF19L1	ENSG00000095485.11	protein_coding	0.06396	1.31373	0.0261588	1.51876	0.293332	0.862565	0.272483	1.42114	0.206353	1.15607	0.0151414	0.656577	0.743946	1.08176	0.0265393	0.567941	0.772608	0.935725	0.187053	1.64757
SEMA4G	ENSG00000095539.11	protein_coding	0.000551425	0.0984616	0.00156132	0.0285541	0.0134731	0.483948	0.000270901	0.232963	0.0615894	0.290002	0.0414621	4.9151	0.0754535	2.36603	0.0337703	16.9485	0.0393045	8.15866	0.0842365	0.48138
BTAF1	ENSG00000095564.9	protein_coding	0.00180678	1.9071	0.00275712	1.8638	0.0179394	1.44748	0.0974047	1.34407	0.724826	0.977299	0.00737622	0.758998	0.030272	0.704771	0.0285372	0.776628	0.0339666	0.721142	0.522171	0.928555
IKZF5	ENSG00000095574.7	protein_coding	0.0137519	1.99338	0.0258876	1.91762	0.824291	0.958052	0.225124	1.28463	0.751937	0.961995	0.000493931	0.480617	0.00761498	0.644448	0.0345279	0.499604	0.068974	0.669908	0.0723757	1.34088
BLNK	ENSG00000095585.11	protein_coding	0.0669247	#DIV/0!	0.0686901	#DIV/0!	0.0193772	#DIV/0!	0.00613997	#DIV/0!	0.892246	0.945493	0.0417959	2.24874	0.703044	1.12301	0.0356976	2.37837	0.575145	1.18775	0.0620783	0.499395
TLL2	ENSG00000095587.7	protein_coding	0.448775	1.96115	0.416978	2.06922	0.0468343	4.54884	0.399661	2.12931	0.942144	1.05511	0.13292	2.31948	0.910829	1.08575	0.151092	2.19833	0.968578	1.02904	0.161435	0.4681
SORBS1	ENSG00000095637.13	protein_coding	0.00214148	11.867	0.121685	1.76095	0.000340466	7.29927	0.0039303	4.04578	0.00506565	0.148391	0.0255371	0.615092	0.00873932	0.340928	1.95851e-05	4.14507	0.000396545	2.2975	0.000155095	0.554272
BAMBI	ENSG00000095739.7	protein_coding	0.00918971	0.546325	0.0845777	0.854016	0.00283686	1.75649	0.00954587	0.685853	0.00564213	1.5632	0.00382492	3.2151	0.0511793	1.25539	0.00339979	2.05674	0.027659	0.803092	0.00178175	0.390468
IL11	ENSG00000095752.1	protein_coding	0.17231	0.395341	0.0115639	0	0.138574	2.51201	0.133246	3.61348	0.318853	0	0.0622477	6.35405	0.0856242	9.14017	0.0593108	#DIV/0!	0.0776465	#DIV/0!	0.437315	1.43848
WAC	ENSG00000095787.15	protein_coding	0.00315674	1.81776	0.00381867	1.54049	0.00264881	1.77809	0.027496	1.3539	0.0810278	0.847465	0.720881	0.978175	0.0360871	0.744816	0.0159926	1.15424	0.0409255	0.878875	0.000724003	0.761434
NUBP2	ENSG00000095906.11	protein_coding	0.834083	0.97465	0.32405	0.853459	0.577414	0.926984	0.164723	0.783317	0.236613	0.875657	0.459509	0.951094	0.0240291	0.80369	0.462325	1.08615	0.464002	0.917814	0.0948455	0.845017
HIVEP1	ENSG00000095951.12	protein_coding	0.0594029	2.091	0.000509636	2.35907	0.0371177	1.97852	0.000551776	2.37311	0.476792	1.1282	0.785535	0.946206	0.456263	1.13492	0.238692	0.838685	0.900011	1.00595	0.226868	1.19944
TREM2	ENSG00000095970.11	protein_coding	0.219683	3.23473	0.326179	2.31366	0.00887228	92.6599	0.0246	5.71383	0.523372	0.715255	0.00910892	28.6453	0.16861	1.7664	0.00962343	40.0491	0.039917	2.46961	0.010024	0.0616645
FKBP5	ENSG00000096060.9	protein_coding	0.129627	0.903044	0.178884	0.919728	0.00171973	0.0620779	0.0016394	0.0284837	0.126685	1.01848	1.33967e-05	0.068743	4.5472e-05	0.0315419	8.49659e-08	0.0674959	6.82162e-11	0.0309697	0.00142804	0.458838
SRPK1	ENSG00000096063.10	protein_coding	0.00391514	3.19438	0.000519848	2.47231	0.00222789	1.66089	0.00260876	1.69379	0.0419865	0.773958	0.0126591	0.519942	0.0137684	0.53024	0.00804487	0.671796	0.0101324	0.685102	0.481475	1.01981
BRPF3	ENSG00000096070.15	protein_coding	0.037837	0.706767	0.0105277	0.532025	0.0428236	0.746559	0.0247774	0.696501	0.126502	0.752759	0.642381	1.0563	0.903833	0.985476	0.0021647	1.40324	0.0108335	1.30915	0.232582	0.932948
MRPS18A	ENSG00000096080.7	protein_coding	0.00367866	1.6312	0.00729791	1.48179	0.0285354	1.35211	0.0130193	1.4218	0.223744	0.908406	0.0642134	0.828903	0.120231	0.871625	0.197987	0.912481	0.583181	0.959511	0.441732	1.05154
TMEM14A	ENSG00000096092.5	protein_coding	0.00344621	0.719516	0.23185	0.954234	0.631893	0.954963	0.334303	1.21361	0.0035077	1.32622	0.0870062	1.32723	0.0968324	1.68671	0.993782	1.00076	0.263752	1.27182	0.265695	1.27085
EFHC1	ENSG00000096093.9	protein_coding	6.09529e-05	0.247138	0.000464207	0.329198	0.000499511	0.222933	0.00137526	0.294192	0.186781	1.33204	0.347491	0.902061	0.133725	1.1904	0.12603	0.677202	0.500528	0.893663	0.00875037	1.31964
HSP90AB1	ENSG00000096384.14	protein_coding	0.00255858	2.14048	0.0181853	2.02308	0.00423552	1.75718	0.0339032	1.72931	0.505778	0.945154	0.0098695	0.820926	0.0800264	0.807909	0.191257	0.868563	0.211452	0.854791	0.864988	0.984144
CDC5L	ENSG00000096401.7	protein_coding	0.000320142	3.12896	0.000100276	3.20485	0.000869683	2.10376	0.00546142	1.6151	0.661651	1.02425	0.00691433	0.672352	0.00118621	0.516179	0.00258951	0.656431	0.000375605	0.503956	0.00854858	0.767721
ITPR3	ENSG00000096433.5	protein_coding	0.00125035	2.11307	0.000397597	1.6967	0.315374	1.05672	0.0123246	1.54799	0.00333796	0.802957	0.000134417	0.500089	0.022917	0.73258	9.9439e-05	0.62281	0.226562	0.912352	0.0259217	1.4649
ZNF184	ENSG00000096654.11	protein_coding	0.0059078	1.62755	0.0487724	1.34193	0.578694	1.06347	0.754222	1.03967	0.0749137	0.824508	0.00625901	0.65342	0.00698655	0.638797	0.0665466	0.792497	0.0659667	0.774761	0.828005	0.977621
DSP	ENSG00000096696.9	protein_coding	4.30131e-06	4.17587	0.000173375	4.38603	0.000510018	2.73343	2.06101e-05	2.938	0.0830517	1.05033	0.00117521	0.654577	0.000172054	0.703566	5.9376e-07	0.623212	0.00102626	0.669854	0.0617725	1.07484
SIRT1	ENSG00000096717.7	protein_coding	0.012584	1.603	0.042175	1.38706	0.297371	0.85866	0.21619	0.820477	0.0542443	0.865289	0.00132268	0.535659	0.00215599	0.511839	0.00366231	0.619052	0.00488754	0.591524	0.357494	0.955532
HNRNPH3	ENSG00000096746.12	protein_coding	0.000260962	3.04877	0.0026508	2.28234	0.00147825	1.93915	0.00171603	1.89902	0.0135979	0.74861	0.00229156	0.636044	0.00204071	0.622881	0.112079	0.849634	0.0872829	0.83205	0.755458	0.979305
IFT74	ENSG00000096872.11	protein_coding	0.000707464	4.37777	0.0107046	4.33676	0.000130353	2.12663	0.0601462	1.80792	0.922592	0.990634	0.00109807	0.485779	0.00129725	0.412978	0.0233735	0.490372	0.00705645	0.416882	0.274626	0.850135
JAK2	ENSG00000096968.7	protein_coding	0.236458	0.780571	0.647495	1.06122	0.00500778	0.574188	0.306794	0.797374	0.181	1.35955	0.258801	0.7356	0.937197	1.02153	0.0285737	0.541062	0.232693	0.751372	0.270846	1.3887
ABL1	ENSG00000097007.12	protein_coding	0.00168665	0.745584	0.000311157	0.732868	0.000438627	0.504582	0.00594151	0.691165	0.629306	0.982945	0.00206434	0.676761	0.256624	0.927012	0.00833975	0.688503	0.338495	0.943096	0.0132459	1.36978
ACOT7	ENSG00000097021.14	protein_coding	0.0219372	1.24711	0.0531858	1.18784	0.00360468	1.42667	0.000713491	1.72689	0.238519	0.952481	0.0302645	1.14399	0.00371856	1.38472	0.0138099	1.20106	0.00528946	1.4538	0.0152553	1.21043
SH3GLB1	ENSG00000097033.9	protein_coding	0.00453555	1.39155	0.00861283	1.34762	0.0242613	0.76972	0.0927297	0.866798	0.519761	0.96843	0.000587084	0.553137	0.000266126	0.6229	0.00129606	0.571169	0.00331482	0.643206	0.150883	1.12612
CDC7	ENSG00000097046.8	protein_coding	5.92349e-07	4.44496	0.000378831	4.94437	7.59421e-06	2.89797	0.0749658	1.65434	0.0481004	1.11235	1.74714e-05	0.651968	0.0035918	0.372184	0.00160349	0.586116	0.000388531	0.334592	0.0200084	0.570862
SYDE2	ENSG00000097096.8	protein_coding	0.00135023	3.07978	0.0122515	3.17532	0.0573949	1.53363	0.177227	1.31141	0.82241	1.03102	0.00461515	0.497966	0.0089547	0.425812	0.0295717	0.482983	0.0300632	0.413001	0.196688	0.855104
PCSK5	ENSG00000099139.8	protein_coding	5.12748e-05	32.9781	0.00214889	42.4723	0.000125	20.1025	0.000406317	20.2415	0.0351618	1.2879	0.000125248	0.609572	0.000214279	0.613785	0.0054155	0.473308	0.0044095	0.47658	0.889336	1.00691
SCD	ENSG00000099194.4	protein_coding	1.55147e-06	4.39129	4.67816e-05	3.44824	0.000166888	4.16875	0.00351104	2.69104	0.00144008	0.785246	0.13676	0.949324	0.0026063	0.612814	0.0157305	1.20895	0.0290095	0.780409	0.00137955	0.645527
TMED1	ENSG00000099203.1	protein_coding	0.201584	0.759039	0.612314	0.920847	0.264902	0.799837	0.12908	0.678527	0.0392042	1.21317	0.466691	1.05375	0.188796	0.89393	0.0492682	0.868589	0.00494458	0.736852	0.0374461	0.848332
ABLIM1	ENSG00000099204.13	protein_coding	0.00618278	8.08115	0.00774541	8.66397	2.46593e-05	6.64281	0.00415973	7.29513	0.56462	1.07212	0.131125	0.822013	0.359271	0.902734	0.0989534	0.766717	0.192193	0.842008	0.288987	1.0982
ERMP1	ENSG00000099219.9	protein_coding	3.58651e-05	5.81853	0.00109453	8.02992	0.00105211	3.17518	0.00494501	4.31747	0.00802019	1.38006	8.80951e-05	0.545702	0.0185749	0.742022	0.000734413	0.395418	0.000554812	0.537674	0.0311525	1.35976
RAB18	ENSG00000099246.11	protein_coding	0.00429016	1.55965	0.0111709	1.47224	0.0988844	1.1748	0.0616456	1.2864	0.127866	0.943955	0.00195936	0.753245	0.0701765	0.824802	0.00514376	0.797967	0.156357	0.873773	0.329007	1.095
NRP1	ENSG00000099250.11	protein_coding	0.0166406	0.545908	0.00327703	0.370961	0.0091572	0.402084	0.018666	0.692328	0.0208902	0.67953	0.000247349	0.736541	0.0526209	1.26821	0.381331	1.0839	0.0026903	1.86631	0.0120145	1.72185
HSD17B7P2	ENSG00000099251.10	pseudogene	0.229596	1.41532	0.72049	0.898066	0.731894	0.871223	0.573166	0.825394	0.0173825	0.634534	0.150463	0.615568	0.0216845	0.583187	0.923954	0.97011	0.617474	0.919079	0.879512	0.947396
PRTFDC1	ENSG00000099256.13	protein_coding	0.0209099	57.7721	0.0230367	71.1636	0.775347	1.57715	0.413914	3.21817	0.395037	1.2318	0.0197216	0.0272994	0.019068	0.0557045	0.0223366	0.0221622	0.0221103	0.0452221	0.568596	2.0405
PALMD	ENSG00000099260.5	protein_coding	2.74368e-06	52.244	0.000754016	26.4982	0.00138639	46.4325	0.00199675	36.3873	0.00124779	0.507201	0.0863604	0.888762	0.0114083	0.696487	0.00236809	1.75229	0.0138258	1.3732	0.0162849	0.78366
TSPAN15	ENSG00000099282.4	protein_coding	0.00283697	7.40958	0.00748276	3.27358	0.00184631	7.15689	0.00338797	3.57343	0.00908878	0.441804	0.722101	0.965896	0.0146655	0.482271	0.00589678	2.18626	0.511858	1.0916	0.00320345	0.499299
H2AFY2	ENSG00000099284.8	protein_coding	0.054431	0.0157196	0.107151	0.345981	0.199972	0.551019	0.0972174	0.289437	0.0184129	22.0095	0.00317767	35.0529	8.6206e-05	18.4124	0.0274669	1.59263	0.348965	0.836569	0.0111246	0.525276
FAM21A	ENSG00000099290.10	protein_coding	0.00895956	0.755448	0.000315063	0.777307	0.000101432	0.495894	6.29083e-05	0.491188	0.555789	1.02893	0.00375659	0.656424	0.00390076	0.650194	0.000323151	0.637965	0.000223532	0.63191	0.85481	0.99051
MAST3	ENSG00000099308.4	protein_coding	0.00406028	0.142023	0.00395741	0.155652	0.00542757	0.256497	0.00481573	0.200016	0.518005	1.09596	0.00350628	1.80602	0.0316039	1.40834	0.00675566	1.64789	0.0799242	1.28502	0.0362687	0.7798
OCEL1	ENSG00000099330.3	protein_coding	0.000397403	0.177345	0.00147235	0.205076	0.000678631	0.243541	0.000578903	0.161508	0.475623	1.15637	0.173685	1.37326	0.705397	0.910699	0.303489	1.18756	0.235018	0.787548	0.0890081	0.663164
MYO9B	ENSG00000099331.8	protein_coding	0.00142342	0.632262	0.00188556	0.658755	0.000927289	0.576298	0.00219312	0.598733	0.548198	1.0419	0.173653	0.911486	0.541729	0.946971	0.111495	0.874829	0.327387	0.908886	0.674952	1.03893
KCNK6	ENSG00000099337.2	protein_coding	0.0102046	0.648051	0.00644006	3.36259	0.00065074	0.242076	0.0154682	0.505602	0.00437463	5.18877	0.00776135	0.373545	0.263741	0.780189	0.00439092	0.071991	0.00225223	0.150361	0.0870539	2.08861
CATSPERG	ENSG00000099338.14	protein_coding	0.192669	0.0741931	0.677995	0.662117	0.54127	1.8861	0.148062	2.23597	0.41874	8.92424	0.262918	25.4215	0.048665	30.1372	0.42097	2.84859	0.110633	3.37701	0.803548	1.1855
PSMD8	ENSG00000099341.5	protein_coding	0.000959521	1.77823	0.00895284	1.69663	0.000678039	1.57731	0.000184337	1.70467	0.494416	0.954116	0.063784	0.887011	0.333665	0.958634	0.314153	0.929668	0.937931	1.00473	0.0120912	1.08075
FBXL19	ENSG00000099364.12	protein_coding	0.1034	0.73272	0.00134041	0.432601	0.0539103	0.704261	0.000985396	0.721091	0.0730832	0.590404	0.831524	0.96116	0.916858	0.98413	0.0536823	1.62797	0.0105362	1.66687	0.85335	1.0239
HSD3B7	ENSG00000099377.9	protein_coding	0.0131057	0.178965	0.012728	0.29033	0.00982415	0.0456669	0.0114488	0.0977907	0.0562317	1.62227	0.0021697	0.255172	0.0117587	0.546422	0.00885621	0.157293	0.0197734	0.336826	0.0333814	2.14139
SETD1A	ENSG00000099381.12	protein_coding	0.274268	1.15578	0.978683	1.00211	0.0737877	1.20554	0.953947	1.00797	0.260139	0.867041	0.677019	1.04305	0.373469	0.872115	0.0154607	1.203	0.962362	1.00585	0.203889	0.83612
BCL7C	ENSG00000099385.7	protein_coding	0.016827	0.745745	0.0320623	0.680702	0.0782542	0.866581	0.00397122	0.536537	0.514159	0.912781	0.113045	1.16203	0.0512537	0.719464	0.128677	1.27307	0.21045	0.788211	0.0233157	0.619142
CIRBP	ENSG00000099622.8	protein_coding	0.000318995	0.352565	0.00458932	0.428192	0.0028221	0.601573	0.00245435	0.319981	0.120126	1.21451	0.00317271	1.70628	0.380273	0.907581	0.0132444	1.40492	0.00251416	0.747285	0.00226397	0.531907
ATP5D	ENSG00000099624.2	protein_coding	0.0164401	1.71048	0.0151275	2.0266	0.0138493	1.85272	0.101169	1.65669	0.199579	1.18482	0.484564	1.08316	0.853107	0.968552	0.456643	0.914198	0.273528	0.817471	0.520968	0.894194
C19orf26	ENSG00000099625.7	protein_coding	0.0749521	0.342745	0.106798	0.452163	0.569169	1.16233	0.955363	1.01539	0.355185	1.31924	0.0196981	3.39124	0.0288626	2.96252	0.0277007	2.5706	0.0442158	2.24562	0.532104	0.873579
PCDH11Y	ENSG00000099715.10	protein_coding	0.00340363	0.621286	0.774172	0.878104	0.0125286	0.256748	0.955669	0.974476	0.561424	1.41336	0.0496711	0.413252	0.476677	1.56848	0.231829	0.292389	0.869571	1.10975	0.214794	3.79545
HNRNPM	ENSG00000099783.6	protein_coding	0.000461979	2.25072	0.00126973	2.01833	0.0106048	1.94173	1.44744e-05	1.5211	0.0270415	0.89675	0.0789934	0.862718	0.0021427	0.675829	0.554402	0.962049	0.00756529	0.753642	0.05343	0.783371
2013-03-02	ENSG00000099785.5	protein_coding	0.00444453	0.231425	0.00132811	0.184106	0.00853766	0.336954	0.00940368	0.388981	0.283434	0.795533	0.0169791	1.456	0.00302007	1.68081	0.0411606	1.83021	0.0198869	2.11281	0.0104559	1.15441
TECR	ENSG00000099797.6	protein_coding	0.477232	0.965604	0.12743	1.16346	0.00418816	1.29995	0.285275	1.05917	0.0951278	1.2049	0.0010054	1.34626	0.0605048	1.0969	0.177951	1.11732	0.269029	0.910367	0.00368088	0.814778
TIMM13	ENSG00000099800.2	protein_coding	0.0375325	1.99109	0.00449956	2.24433	0.0300514	1.72002	0.246102	1.36826	0.360529	1.12719	0.349014	0.863857	0.114263	0.687191	0.047417	0.766383	0.0428207	0.609651	0.273305	0.795491
C19orf21	ENSG00000099812.4	protein_coding	4.44221e-06	21.8396	0.00487787	17.0151	9.12402e-07	10.1007	0.00185334	23.5432	0.0489252	0.779095	4.35814e-05	0.462493	0.239209	1.07801	0.0265551	0.593629	0.0144323	1.38366	0.00547278	2.33086
KIAA0284	ENSG00000099814.9	protein_coding	0.0766179	1.2347	0.251772	1.12445	0.923392	0.991387	0.0129662	1.43878	0.180636	0.910707	0.0348358	0.802936	0.0568141	1.16528	0.061923	0.881663	0.0122631	1.27954	0.00929832	1.45128
POLR2E	ENSG00000099817.6	protein_coding	0.013381	1.47032	0.0125163	1.47984	0.0683466	1.13752	0.121448	1.14318	0.937387	1.00647	0.0445295	0.77365	0.0345748	0.777503	0.0416683	0.768674	0.0316001	0.772502	0.933209	1.00498
POLRMT	ENSG00000099821.6	protein_coding	0.0258919	1.27726	0.100578	1.23305	0.0738222	1.17777	0.881536	0.989765	0.694626	0.965386	0.206913	0.922106	0.0223349	0.774912	0.598425	0.955168	0.100132	0.802697	0.00675627	0.840372
HCN2	ENSG00000099822.1	protein_coding	0.00633663	0.0976702	0.0181515	0.333161	0.0100589	0.0675545	0.0115543	0.0899631	0.0207241	3.41109	0.624613	0.69166	0.895345	0.921091	0.0046399	0.202768	0.00688573	0.270029	0.554351	1.33171
CDHR5	ENSG00000099834.14	protein_coding	0.00917998	0.225727	0.0113667	0.307723	0.00445844	0.16796	0.827112	1.22307	0.646444	1.36325	0.71794	0.744085	0.381178	5.41837	0.379859	0.545815	0.414311	3.97459	0.35967	7.28193
IZUMO4	ENSG00000099840.7	protein_coding	0.0774325	0.398899	0.175741	0.633366	0.319541	0.757732	0.145651	0.564575	0.0801187	1.58779	0.00663178	1.89956	0.390024	1.41533	0.271538	1.19636	0.714849	0.891387	0.331554	0.745084
RASSF7	ENSG00000099849.10	protein_coding	0.165085	0.747813	0.0559125	0.566595	0.0185344	0.349654	0.0208497	0.448379	0.197715	0.75767	0.0387202	0.467569	0.0706836	0.599588	0.0183628	0.617115	0.197619	0.791357	0.274571	1.28235
GADD45B	ENSG00000099860.3	protein_coding	0.0016485	0.0918806	0.00153555	0.124524	0.00149436	0.0341668	0.00151141	0.0484049	0.014164	1.35528	0.000161762	0.371861	0.000195333	0.526824	0.00212686	0.274379	0.00176907	0.388718	0.00843179	1.41672
MKNK2	ENSG00000099875.9	protein_coding	0.00027306	2.56799	0.00026036	2.62037	9.03065e-05	3.66747	0.0269167	1.56319	0.693609	1.0204	0.00112772	1.42815	0.00355382	0.608721	0.00136895	1.3996	0.00296453	0.596553	0.00022741	0.426231
ARVCF	ENSG00000099889.9	protein_coding	0.949019	1.01795	0.146089	0.752444	0.0401438	3.18657	0.0493402	1.85268	0.384187	0.739175	0.0284175	3.13038	0.064722	1.82001	0.0324237	4.23496	0.0271654	2.46222	0.0907239	0.581403
TRMT2A	ENSG00000099899.9	protein_coding	0.0436376	0.70077	0.00152937	0.485476	0.023267	0.767661	0.00398932	0.483598	0.097541	0.692775	0.510089	1.09545	0.106247	0.690095	0.00776636	1.58125	0.96996	0.996131	0.00779035	0.629963
RANBP1	ENSG00000099901.12	protein_coding	9.15366e-05	2.77849	0.000233235	2.63542	0.00134217	2.23567	0.00680129	1.97362	0.165582	0.948507	0.0216964	0.804633	0.0141843	0.710322	0.0536137	0.848315	0.0284384	0.748884	0.214594	0.882789
ZDHHC8	ENSG00000099904.11	protein_coding	0.0729412	0.675255	0.0264928	0.550878	0.0400074	0.52114	0.153523	0.787979	0.137344	0.815807	0.0266389	0.771768	0.0891821	1.16693	0.642087	0.946017	0.0289492	1.4304	0.0214375	1.51203
KLHL22	ENSG00000099910.12	protein_coding	0.000407366	0.35958	0.000440463	0.465939	0.000206147	0.318984	0.000180171	0.235543	0.132896	1.29579	0.521468	0.887103	0.108088	0.655051	0.048622	0.684604	0.0144454	0.505522	0.215518	0.738416
MED15	ENSG00000099917.13	protein_coding	0.00486667	0.541507	0.00581538	0.609326	0.00362124	0.513896	0.00951823	0.659945	0.340032	1.12524	0.308883	0.949011	0.00671651	1.21872	0.216513	0.843384	0.455981	1.08308	0.00389442	1.2842
SERPIND1	ENSG00000099937.6	protein_coding	0.0132565	9781.33	0.0704753	5962.67	0.060424	323.953	0.0211652	5585.57	0.141621	0.609597	0.0137876	0.0331195	0.0455214	0.571044	0.0774752	0.0543302	0.853033	0.936757	0.0228153	17.2419
[truncated: 15,982 more rows]

## Sheet: Progression
			Gene expression					Fold_Change					Rank					Score	Sequence
[truncated: 17,748 more rows]

## Sheet: Sheet2
																												10A_vs_NeoT
[truncated: 17,748 more rows]
